# Supplementary material for: P23H rhodopsin accumulation causes transient disruptions to synaptic protein levels in rod photoreceptors in a model of retinitis pigmentosa
Source: Dis Model Mech. 2025 Jun 23;18(6):dmm052256. doi: 10.1242/dmm.052256 (PMC12233068; doi:10.1242/dmm.052256)
Supplement: Table S1. TMT-MS results. [file dmm-18-052256-TableS1.xlsx]

## Sheet: P30
Protein Annotation							Log2 Cyclic Loess Normalized Exclusive Intensities						P23H_heterozygous_vs_wild_type
MajorityproteinIDs	Fastaheaders	Score	id	UniProt ID	genesymbol	description	WT_1	WT_2	WT_3	P23H_1	P23H_2	P23H_3	logFC	CI.L	CI.R	average_intensity	t	B	P.Value	adj.P.Val	sig.PVal	sig.FDR
A0A087WQ44	tr|A0A087WQ44|A0A087WQ44_MOUSE Snf2-related CREBBP activator protein OS=Mus musculus OX=10090 GN=Srcap PE=1 SV=1	17.472	0	A0A087WQ44	Srcap	Snf2-related CREBBP activator protein	17.3585	17.3476	17.3369	17.251	17.3543	17.248	-0.0632486	-0.160655	0.0341575	17.316	-1.57709	-6.06415	0.164335	0.391872	0	0
A0A0A6YVU8;Q9JKV1	tr|A0A0A6YVU8|A0A0A6YVU8_MOUSE Adhesion regulating molecule 1B OS=Mus musculus OX=10090 GN=Adrm1b PE=3 SV=1;sp|Q9JKV1|ADRM1_MOUSE Proteasomal ubiquitin receptor ADRM1 OS=Mus musculus OX=10090 GN=Adrm1 PE=1 SV=2	55.71	1	A0A0A6YVU8	Adrm1b	Adhesion regulating molecule 1B	20.9733	20.9213	20.9802	20.8614	20.8345	20.9875	-0.0637962	-0.184131	0.0565386	20.9264	-1.28765	-6.42295	0.243912	0.484215	0	0
A0A0A6YW27;Q91XX6;Q91XY7;Q91XY3;Q91XY2;Q91XY0;Q91XY8;Q6DD96	tr|A0A0A6YW27|A0A0A6YW27_MOUSE Protocadherin gamma subfamily A, 1 OS=Mus musculus OX=10090 GN=Pcdhga1 PE=1 SV=1;tr|Q91XX6|Q91XX6_MOUSE Protocadherin gamma B4 OS=Mus musculus OX=10090 GN=Pcdhgb4 PE=1 SV=1;tr|Q91XY7|Q91XY7_MOUSE Protocadherin gamma A12 OS=Mu	6.7231	2	A0A0A6YW27	Pcdhga1	Protocadherin gamma subfamily A, 1	15.7796	15.8298	15.6452	15.7995	15.713	15.648	-0.031413	-0.185024	0.122198	15.7358	-0.496682	-7.13178	0.636558	0.804954	0	0
A0A0J9YTR2	tr|A0A0J9YTR2|A0A0J9YTR2_MOUSE Ncbp2 antisense 2 (head to head) OS=Mus musculus OX=10090 GN=Ncbp2as2 PE=1 SV=1	19.564	3	A0A0J9YTR2	Ncbp2as2	Ncbp2 antisense 2 (head to head)	16.4447	16.5156	16.3814	16.5363	16.4189	16.5416	0.0517275	-0.0768284	0.180283	16.4731	0.977287	-6.75837	0.365061	0.597742	0	0
A0A0U1RNU5	tr|A0A0U1RNU5|A0A0U1RNU5_MOUSE RIKEN cDNA E130218I03 gene OS=Mus musculus OX=10090 GN=Zfp593os PE=1 SV=1	19.708	4	A0A0U1RNU5	Zfp593os	RIKEN cDNA E130218I03 gene	21.096	21.204	21.1859	21.2219	21.1833	21.1	0.00643167	-0.11133	0.124194	21.1652	0.132651	-7.26143	0.898677	0.955352	0	0
A0A140LI67	tr|A0A140LI67|A0A140LI67_MOUSE FERM and PDZ domain containing 2 OS=Mus musculus OX=10090 GN=Frmpd2 PE=1 SV=1	15.642	5	A0A140LI67	Frmpd2	FERM and PDZ domain containing 2	16.2075	16.189	16.0786	16.1524	16.0907	15.8263	-0.135212	-0.356553	0.0861292	16.0908	-1.4837	-6.18379	0.186928	0.420539	0	0
A0A140LIU8	tr|A0A140LIU8|A0A140LIU8_MOUSE Predicted gene, 18336 OS=Mus musculus OX=10090 GN=Pnma6e PE=1 SV=1	6.868	6	A0A140LIU8	Pnma6e	Predicted gene, 18336	18.7577	18.7872	18.6336	18.6737	18.5224	18.5463	-0.145369	-0.292152	0.00141369	18.6535	-2.40541	-4.91486	0.0516437	0.212736	0	0
A0A1B0GRQ0	sp|A0A1B0GRQ0|SIM36_MOUSE Small integral membrane protein 36 OS=Mus musculus OX=10090 GN=SMIM36 PE=3 SV=1	13.634	7	A0A1B0GRQ0	SMIM36	Small integral membrane protein 36	17.244	17.0195	17.2631	16.9969	16.7387	16.917	-0.29136	-0.515402	-0.0673167	17.0299	-3.15858	-3.84765	0.0187941	0.12354	0	0
A0A1W2P872	sp|A0A1W2P872|NOVA2_MOUSE RNA-binding protein Nova-2 OS=Mus musculus OX=10090 GN=Nova2 PE=1 SV=1	78.709	8	A0A1W2P872	Nova2	RNA-binding protein Nova-2	22.7893	22.7627	22.8404	22.7898	22.8777	22.7935	0.0229006	-0.0761613	0.121963	22.8089	0.561479	-7.09387	0.594201	0.778562	0	0
A0A1Y7VJ29	tr|A0A1Y7VJ29|A0A1Y7VJ29_MOUSE Predicted gene, 48552 OS=Mus musculus OX=10090 GN=Gm48552 PE=1 SV=1	7.3139	9	A0A1Y7VJ29	Gm48552	Predicted gene, 48552	11.4196	10.1138	10.8131	9.80655	10.22	11.3065	-0.337775	-1.70367	1.02811	10.6133	-0.63915	-7.0366	0.551337	0.746735	0	0
A0A286YCV9	tr|A0A286YCV9|A0A286YCV9_MOUSE Kinesin family member 13B OS=Mus musculus OX=10090 GN=Kif13b PE=1 SV=1	12.398	10	A0A286YCV9	Kif13b	Kinesin family member 13B	17.534	17.6346	17.5743	17.7575	17.6129	17.7037	0.110372	-0.0110132	0.231757	17.6361	2.20844	-5.19609	0.0679217	0.244239	0	0
A0A286YCX6	tr|A0A286YCX6|A0A286YCX6_MOUSE Trafficking protein particle complex 8 OS=Mus musculus OX=10090 GN=Trappc8 PE=1 SV=2	118.93	11	A0A286YCX6	Trappc8	Trafficking protein particle complex 8	21.4034	21.3197	21.4004	21.418	21.3385	21.3401	-0.00901638	-0.109866	0.0918333	21.37	-0.217145	-7.24444	0.835076	0.924956	0	0
A0A2I3BQC3;A0A2I3BR68	tr|A0A2I3BQC3|A0A2I3BQC3_MOUSE Small integral membrane protein 40 OS=Mus musculus OX=10090 GN=Smim40 PE=4 SV=1;tr|A0A2I3BR68|A0A2I3BR68_MOUSE Small integral membrane protein 40, pseudogene OS=Mus musculus OX=10090 GN=Smim40-ps PE=4 SV=1	19.986	12	A0A2I3BQC3	Smim40	Small integral membrane protein 40	22.3291	22.2747	22.3228	22.7356	22.8203	22.5939	0.407699	0.257874	0.557524	22.5127	6.60919	0.111362	0.000507594	0.0170262	0	0
A0A2I3BR81	tr|A0A2I3BR81|A0A2I3BR81_MOUSE 5-nucleotidase domain containing 2 OS=Mus musculus OX=10090 GN=Nt5dc2 PE=1 SV=1	61.356	13	A0A2I3BR81	Nt5dc2	5-nucleotidase domain containing 2	21.0544	20.7847	21.1302	20.6076	21.0204	21.2477	-0.0312197	-0.461305	0.398865	20.9742	-0.177053	-7.25347	0.865218	0.941936	0	0
A0A2I3BRL8;Q91VM5	tr|A0A2I3BRL8|A0A2I3BRL8_MOUSE Predicted gene 7324 OS=Mus musculus OX=10090 GN=Gm7324 PE=4 SV=1;sp|Q91VM5|RMXL1_MOUSE RNA binding motif protein, X-linked-like-1 OS=Mus musculus OX=10090 GN=Rbmxl1 PE=2 SV=1	170.34	14	A0A2I3BRL8	Gm7324	Predicted gene 7324	25.1051	25.0619	25.0693	25.0014	24.9875	24.9248	-0.107562	-0.194027	-0.021098	25.025	-3.02146	-4.0389	0.0224699	0.134865	0	0
A0A338P6I9	tr|A0A338P6I9|A0A338P6I9_MOUSE Predicted gene, 56451 OS=Mus musculus OX=10090 GN=Gm56451 PE=1 SV=1	23.539	15	A0A338P6I9	Gm56451	Predicted gene, 56451	20.1762	20.0688	20.1586	19.9008	20.2246	19.841	-0.145743	-0.396837	0.105351	20.0617	-1.40975	-6.27606	0.206823	0.444219	0	0
A0A3B2WD20	tr|A0A3B2WD20|A0A3B2WD20_MOUSE Exocrine gland secreted peptide 6 OS=Mus musculus OX=10090 GN=Esp6 PE=1 SV=1	6.9055	16	A0A3B2WD20	Esp6	Exocrine gland secreted peptide 6	15.0983	15.7058	15.7085	14.2743	16.646	18.314	0.907241	-2.13426	3.94874	15.9578	0.799546	-6.90713	0.464955	0.681211	0	0
A0A494B9V8	tr|A0A494B9V8|A0A494B9V8_MOUSE Protein prenyltransferase alpha subunit repeat containing 1 OS=Mus musculus OX=10090 GN=Ptar1 PE=1 SV=1	33.013	17	A0A494B9V8	Ptar1	Protein prenyltransferase alpha subunit repeat containing 1	19.5754	19.5197	19.5825	19.5847	19.5783	19.5737	0.0196919	-0.0592382	0.098622	19.569	0.605952	-7.06544	0.566089	0.757858	0	0
F6WYC8;A0A494BBH0	tr|F6WYC8|F6WYC8_MOUSE Lipase OS=Mus musculus OX=10090 GN=Lipo1 PE=3 SV=2;tr|A0A494BBH0|A0A494BBH0_MOUSE Lipase OS=Mus musculus OX=10090 GN=Gm8978 PE=3 SV=1	9.3909	18	F6WYC8	Lipo1	Lipase	16.9632	17.2186	17.4468	15.2849	18.1167	19.7932	0.522063	-2.8685	3.91263	17.4706	0.413114	-7.16928	0.698937	0.843354	0	0
A0A571BF58	tr|A0A571BF58|A0A571BF58_MOUSE Nebulin OS=Mus musculus OX=10090 GN=Neb PE=1 SV=1	12.253	20	A0A571BF58	Neb	Nebulin	20.3355	20.5073	20.5458	20.4506	20.4045	20.3437	-0.0632199	-0.219004	0.0925638	20.4312	-0.985655	-6.75016	0.361248	0.595468	0	0
A0A5F8MPH8	tr|A0A5F8MPH8|A0A5F8MPH8_MOUSE Tenascin XB OS=Mus musculus OX=10090 GN=Tnxb PE=1 SV=1	6.605	21	A0A5F8MPH8	Tnxb	Tenascin XB	20.5388	20.7205	20.558	20.4842	20.6737	20.461	-0.0661616	-0.252314	0.119991	20.5727	-0.863239	-6.86499	0.42019	0.64532	0	0
A0A5F8MPY0	tr|A0A5F8MPY0|A0A5F8MPY0_MOUSE MCG1034862 OS=Mus musculus OX=10090 GN=Pigbos1 PE=4 SV=1	6.6943	22	A0A5F8MPY0	Pigbos1	MCG1034862	16.8648	16.4452	16.9013	16.5956	16.7528	16.6119	-0.0836695	-0.393195	0.225856	16.6953	-0.656543	-7.03076	0.535106	0.734411	0	0
A0A7N9VR94	tr|A0A7N9VR94|A0A7N9VR94_MOUSE AHNAK nucleoprotein 2 OS=Mus musculus OX=10090 GN=Ahnak2 PE=1 SV=1	103.96	23	A0A7N9VR94	Ahnak2	AHNAK nucleoprotein 2	23.4471	23.6635	23.5937	23.476	23.3495	22.854	-0.34155	-0.742509	0.0594086	23.3973	-2.07614	-5.38594	0.0824161	0.268018	0	0
A0A991ENW0	tr|A0A991ENW0|A0A991ENW0_MOUSE H1.10 linker histone OS=Mus musculus OX=10090 GN=H1f10 PE=1 SV=1	60.125	24	A0A991ENW0	H1f10	H1.10 linker histone	23.7112	23.6498	23.6777	23.319	23.2708	23.2929	-0.385339	-0.466743	-0.303935	23.4869	-11.4972	3.55211	2.08808e-05	0.00311276	0	0
A1L3P4	sp|A1L3P4|SL9A6_MOUSE Sodium/hydrogen exchanger 6 OS=Mus musculus OX=10090 GN=Slc9a6 PE=1 SV=1	34.416	25	A1L3P4	Slc9a6	Sodium/hydrogen exchanger 6	18.0482	18.2216	18.1736	18.1832	18.1677	18.2633	0.0569536	-0.0780204	0.191928	18.1763	1.02486	-6.71102	0.343801	0.580641	0	0
A2A432	sp|A2A432|CUL4B_MOUSE Cullin-4B OS=Mus musculus OX=10090 GN=Cul4b PE=1 SV=1	146.71	26	A2A432	Cul4b	Cullin-4B	22.4421	22.4663	22.4726	22.5151	22.4557	22.5397	0.0431687	-0.0427873	0.129125	22.4819	1.21979	-6.50128	0.266971	0.507271	0	0
A2A472;Q80W03	tr|A2A472|A2A472_MOUSE TOX high mobility group box family member 2 OS=Mus musculus OX=10090 GN=Tox2 PE=1 SV=1;sp|Q80W03|TOX3_MOUSE TOX high mobility group box family member 3 OS=Mus musculus OX=10090 GN=Tox3 PE=1 SV=1	14.875	27	A2A472	Tox2	TOX high mobility group box family member 2	18.2537	18.1155	18.2748	18.094	18.2159	18.703	0.12298	-0.263217	0.509176	18.2762	0.776116	-6.93894	0.466699	0.681983	0	0
A2A484	tr|A2A484|A2A484_MOUSE Zinc finger, MYND-type containing 8 OS=Mus musculus OX=10090 GN=Zmynd8 PE=1 SV=1	46.916	28	A2A484	Zmynd8	Zinc finger, MYND-type containing 8	18.8664	18.9466	18.8643	18.8809	18.7912	18.7586	-0.0822255	-0.194374	0.0299235	18.8514	-1.78076	-5.79331	0.123728	0.338555	0	0
A2A4P0	sp|A2A4P0|DHX8_MOUSE ATP-dependent RNA helicase DHX8 OS=Mus musculus OX=10090 GN=Dhx8 PE=2 SV=1	91.211	29	A2A4P0	Dhx8	ATP-dependent RNA helicase DHX8	20.452	20.4139	20.4115	20.4266	20.4053	20.3348	-0.0368971	-0.127872	0.0540781	20.4074	-0.985059	-6.75074	0.361518	0.595468	0	0
A2A5R2	sp|A2A5R2|BIG2_MOUSE Brefeldin A-inhibited guanine nucleotide-exchange protein 2 OS=Mus musculus OX=10090 GN=Arfgef2 PE=1 SV=1	228.23	30	A2A5R2	Arfgef2	Brefeldin A-inhibited guanine nucleotide-exchange protein 2	22.8343	22.7772	22.8329	22.8627	22.815	22.7941	0.00912204	-0.0780772	0.0963213	22.8194	0.254081	-7.23447	0.807663	0.908003	0	0
A2A654	tr|A2A654|A2A654_MOUSE Bromodomain PHD finger transcription factor OS=Mus musculus OX=10090 GN=Bptf PE=1 SV=1	42.099	31	A2A654	Bptf	Bromodomain PHD finger transcription factor	19.3797	19.3856	19.3781	19.2495	19.4004	19.2154	-0.0926901	-0.223163	0.037783	19.3348	-1.72546	-5.86801	0.133677	0.351247	0	0
A2A690	sp|A2A690|TANC2_MOUSE Protein TANC2 OS=Mus musculus OX=10090 GN=Tanc2 PE=1 SV=1	6.2694	32	A2A690	Tanc2	Protein TANC2	16.4774	16.4368	16.8239	16.4179	16.5292	16.3641	-0.14228	-0.409085	0.124525	16.5082	-1.29522	-6.41406	0.24145	0.481588	0	0
A2A6A1	sp|A2A6A1|GPTC8_MOUSE G patch domain-containing protein 8 OS=Mus musculus OX=10090 GN=Gpatch8 PE=1 SV=1	40.588	33	A2A6A1	Gpatch8	G patch domain-containing protein 8	19.2697	19.3139	19.2441	19.2598	19.2429	19.1683	-0.0522048	-0.14855	0.0441402	19.2498	-1.31606	-6.38943	0.23479	0.474228	0	0
A2A6P4	tr|A2A6P4|A2A6P4_MOUSE Family with sequence similarity 104, member A OS=Mus musculus OX=10090 GN=Vcf1 PE=1 SV=1	9.5065	34	A2A6P4	Vcf1	Family with sequence similarity 104, member A	14.4259	14.4312	14.3386	14.3923	14.0406	14.3275	-0.145107	-0.374566	0.0843519	14.326	-1.53595	-6.11726	0.173954	0.404774	0	0
A2A6T1	sp|A2A6T1|CDR2L_MOUSE Cerebellar degeneration-related protein 2-like OS=Mus musculus OX=10090 GN=Cdr2l PE=1 SV=1	12.669	35	A2A6T1	Cdr2l	Cerebellar degeneration-related protein 2-like	14.5621	14.7558	14.732	14.6124	14.6695	14.389	-0.126276	-0.342589	0.0900365	14.6201	-1.41786	-6.26606	0.204552	0.44168	0	0
A2A791	sp|A2A791|ZMYM4_MOUSE Zinc finger MYM-type protein 4 OS=Mus musculus OX=10090 GN=Zmym4 PE=1 SV=1	58.929	36	A2A791	Zmym4	Zinc finger MYM-type protein 4	19.5012	19.4992	19.5263	19.518	19.5116	19.483	-0.00466759	-0.0782644	0.0689293	19.5065	-0.154038	-7.2579	0.88248	0.949442	0	0
A2A7F4	tr|A2A7F4|A2A7F4_MOUSE Rearranged L-myc fusion sequence OS=Mus musculus OX=10090 GN=Rlf PE=1 SV=1	7.3816	37	A2A7F4	Rlf	Rearranged L-myc fusion sequence	12.608	13.0406	12.785	12.9903	12.4858	12.9408	-0.00555102	-0.413508	0.402406	12.8084	-0.0331634	-7.27095	0.974603	0.990464	0	0
A2A8L5	sp|A2A8L5|PTPRF_MOUSE Receptor-type tyrosine-protein phosphatase F OS=Mus musculus OX=10090 GN=Ptprf PE=1 SV=1	41.417	39	A2A8L5	Ptprf	Receptor-type tyrosine-protein phosphatase F	17.6017	17.6524	17.477	17.5878	17.6165	17.6001	0.0244417	-0.0992433	0.148127	17.5893	0.479963	-7.14086	0.647744	0.811424	0	0
A2A8R0	tr|A2A8R0|A2A8R0_MOUSE Zinc finger FYVE domain-containing protein OS=Mus musculus OX=10090 GN=Zfyve9 PE=1 SV=1	6.5925	40	A2A8R0	Zfyve9	Zinc finger FYVE domain-containing protein	16.341	16.522	16.3689	16.5007	16.2074	16.3107	-0.0710373	-0.282901	0.140826	16.3751	-0.814372	-6.90751	0.445623	0.664801	0	0
A2A8U2	sp|A2A8U2|TM201_MOUSE Transmembrane protein 201 OS=Mus musculus OX=10090 GN=Tmem201 PE=1 SV=1	40.682	41	A2A8U2	Tmem201	Transmembrane protein 201	21.2206	21.0764	21.1909	21.316	21.2437	21.3125	0.128084	0.00908874	0.24708	21.2267	2.61432	-4.61597	0.0387576	0.181703	0	0
A2A8Z1	sp|A2A8Z1|OSBL9_MOUSE Oxysterol-binding protein-related protein 9 OS=Mus musculus OX=10090 GN=Osbpl9 PE=1 SV=1	43.475	42	A2A8Z1	Osbpl9	Oxysterol-binding protein-related protein 9	20.23	20.1673	20.1984	20.2394	20.1607	20.2007	0.00168402	-0.0872251	0.0905932	20.1994	0.0460039	-7.27037	0.964756	0.987121	0	0
A2AAE1	sp|A2AAE1|BLTP1_MOUSE Bridge-like lipid transfer protein family member 1 OS=Mus musculus OX=10090 GN=Bltp1 PE=1 SV=4	9.2947	43	A2AAE1	Bltp1	Bridge-like lipid transfer protein family member 1	16.9959	17.0046	17.0796	16.8369	16.8332	16.774	-0.211991	-0.30667	-0.117313	16.9207	-5.43828	-1.0462	0.00145078	0.0297764	0	0
A2AAY5;O89032	sp|A2AAY5|SPD2B_MOUSE SH3 and PX domain-containing protein 2B OS=Mus musculus OX=10090 GN=Sh3pxd2b PE=1 SV=1;sp|O89032|SPD2A_MOUSE SH3 and PX domain-containing protein 2A OS=Mus musculus OX=10090 GN=Sh3pxd2a PE=1 SV=2	12.132	44	A2AAY5	Sh3pxd2b	SH3 and PX domain-containing protein 2B	18.1637	18.216	18.1208	18.2807	18.2669	18.2561	0.10104	0.0129104	0.189169	18.2174	2.78461	-4.37327	0.0307775	0.160163	0	0
A2ACT7	tr|A2ACT7|A2ACT7_MOUSE Collagen, type IX, alpha 3 OS=Mus musculus OX=10090 GN=Col9a3 PE=1 SV=1	6.4484	45	A2ACT7	Col9a3	Collagen, type IX, alpha 3	16.0191	11.5942	12.9459	11.8224	17.3232	16.2167	1.60103	-3.85683	7.05889	14.3203	0.787037	-6.91762	0.471633	0.685778	0	0
A2ADY9	sp|A2ADY9|DDI2_MOUSE Protein DDI1 homolog 2 OS=Mus musculus OX=10090 GN=Ddi2 PE=1 SV=1	73.494	46	A2ADY9	Ddi2	Protein DDI1 homolog 2	20.8835	20.9272	20.8303	20.7754	20.7907	20.7801	-0.0983252	-0.186392	-0.0102586	20.8312	-2.71173	-4.47696	0.0339549	0.169775	0	0
A2AEN9	tr|A2AEN9|A2AEN9_MOUSE Predicted gene 5938 OS=Mus musculus OX=10090 GN=Gm5938 PE=1 SV=1	41.612	47	A2AEN9	Gm5938	Predicted gene 5938	19.8167	20.0697	20.2607	17.7111	20.9316	22.8748	0.456828	-3.41606	4.32972	20.2774	0.316472	-7.21107	0.766146	0.884072	0	0
A2AF31;A2AF33	tr|A2AF31|A2AF31_MOUSE Thymosin beta OS=Mus musculus OX=10090 GN=Tmsb15b2 PE=1 SV=1;tr|A2AF33|A2AF33_MOUSE Thymosin beta OS=Mus musculus OX=10090 GN=Tmsb15b1 PE=1 SV=1	20.794	48	A2AF31	Tmsb15b2	Thymosin beta	19.5345	19.6155	19.6653	19.3427	19.3242	19.7215	-0.142301	-0.414522	0.129919	19.5339	-1.26964	-6.44398	0.249854	0.489371	0	0
A2AF47	sp|A2AF47|DOC11_MOUSE Dedicator of cytokinesis protein 11 OS=Mus musculus OX=10090 GN=Dock11 PE=1 SV=1	12.299	49	A2AF47	Dock11	Dedicator of cytokinesis protein 11	14.3111	14.2751	14.2714	14.2841	14.3776	14.0714	-0.041494	-0.232749	0.149761	14.2651	-0.526944	-7.1146	0.616575	0.792663	0	0
A2AG50	sp|A2AG50|MA7D2_MOUSE MAP7 domain-containing protein 2 OS=Mus musculus OX=10090 GN=Map7d2 PE=1 SV=1	36.373	51	A2AG50	Map7d2	MAP7 domain-containing protein 2	17.9832	18.1729	18.0672	17.9911	18.0783	17.8487	-0.101706	-0.284045	0.0806323	18.0236	-1.35476	-6.34311	0.22285	0.461259	0	0
A2AGH6	sp|A2AGH6|MED12_MOUSE Mediator of RNA polymerase II transcription subunit 12 OS=Mus musculus OX=10090 GN=Med12 PE=1 SV=1	8.2894	52	A2AGH6	Med12	Mediator of RNA polymerase II transcription subunit 12	14.6148	14.4097	14.6318	14.5924	14.6488	14.6226	0.0691668	-0.0893499	0.227683	14.5867	1.05978	-6.67526	0.328835	0.566975	0	0
A2AGT5	sp|A2AGT5|CKAP5_MOUSE Cytoskeleton-associated protein 5 OS=Mus musculus OX=10090 GN=Ckap5 PE=1 SV=1	323.31	53	A2AGT5	Ckap5	Cytoskeleton-associated protein 5	23.9038	23.9203	23.9378	23.8568	23.8517	23.9432	-0.036728	-0.128427	0.0549707	23.9023	-0.972807	-6.76274	0.367115	0.599601	0	0
A2AH22	sp|A2AH22|AMRA1_MOUSE Activating molecule in BECN1-regulated autophagy protein 1 OS=Mus musculus OX=10090 GN=Ambra1 PE=1 SV=1	6.5763	54	A2AH22	Ambra1	Activating molecule in BECN1-regulated autophagy protein 1	17.7482	17.7584	17.7991	17.7699	17.7934	17.643	-0.0331364	-0.15113	0.0848577	17.752	-0.682084	-7.01234	0.519879	0.724809	0	0
A2AHC3	sp|A2AHC3|CAMP1_MOUSE Calmodulin-regulated spectrin-associated protein 1 OS=Mus musculus OX=10090 GN=Camsap1 PE=1 SV=1	144.82	55	A2AHC3	Camsap1	Calmodulin-regulated spectrin-associated protein 1	20.9472	20.9308	20.9775	20.7216	20.811	20.7196	-0.201111	-0.295228	-0.106994	20.8513	-5.18992	-1.31473	0.00185064	0.0329189	0	0
A2AHG0	sp|A2AHG0|LZTS3_MOUSE Leucine zipper putative tumor suppressor 3 OS=Mus musculus OX=10090 GN=Lzts3 PE=1 SV=1	9.1141	56	A2AHG0	Lzts3	Leucine zipper putative tumor suppressor 3	12.5557	12.9142	12.7164	13.0697	12.1733	13.2428	0.0998244	-0.649112	0.848761	12.7787	0.33433	-7.20643	0.750622	0.875278	0	0
A2AIV2	sp|A2AIV2|VIR_MOUSE Protein virilizer homolog OS=Mus musculus OX=10090 GN=Virma PE=1 SV=1	30.204	57	A2AIV2	Virma	Protein virilizer homolog	18.9886	18.9787	19.1232	18.9098	19.0806	19.0739	-0.0087107	-0.16638	0.148958	19.0258	-0.134184	-7.2612	0.897514	0.955287	0	0
A2AJ15	sp|A2AJ15|MA1B1_MOUSE Endoplasmic reticulum mannosyl-oligosaccharide 1,2-alpha-mannosidase OS=Mus musculus OX=10090 GN=Man1b1 PE=1 SV=1	6.5264	58	A2AJ15	Man1b1	Endoplasmic reticulum mannosyl-oligosaccharide 1,2-alpha-mannosidase	16.0345	16.2945	15.9948	16.2955	16.0378	16.3255	0.111677	-0.153162	0.376516	16.1638	1.02417	-6.71172	0.3441	0.580641	0	0
A2AJ72	tr|A2AJ72|A2AJ72_MOUSE Far upstream element (FUSE) binding protein 3 OS=Mus musculus OX=10090 GN=Fubp3 PE=1 SV=1	72.733	59	A2AJ72	Fubp3	Far upstream element (FUSE) binding protein 3	21.275	21.2926	21.2435	21.3566	21.2314	21.3374	0.0380705	-0.0680188	0.14416	21.2894	0.871585	-6.85753	0.415955	0.641191	0	0
A2AJA9	sp|A2AJA9|AJM1_MOUSE Apical junction component 1 homolog OS=Mus musculus OX=10090 GN=Ajm1 PE=1 SV=1	15.404	60	A2AJA9	Ajm1	Apical junction component 1 homolog	17.9806	18.0797	18.0325	18.0457	17.9448	17.8873	-0.0716751	-0.198039	0.0546889	17.9951	-1.37765	-6.31537	0.216048	0.453568	0	0
A2AJI0	sp|A2AJI0|MA7D1_MOUSE MAP7 domain-containing protein 1 OS=Mus musculus OX=10090 GN=Map7d1 PE=1 SV=1	36.112	61	A2AJI0	Map7d1	MAP7 domain-containing protein 1	17.4912	17.5646	17.666	17.5683	17.6153	17.5727	0.0114779	-0.112313	0.135269	17.5797	0.225199	-7.2424	0.829075	0.92231	0	0
A2AJK6	sp|A2AJK6|CHD7_MOUSE Chromodomain-helicase-DNA-binding protein 7 OS=Mus musculus OX=10090 GN=Chd7 PE=1 SV=1	83.643	62	A2AJK6	Chd7	Chromodomain-helicase-DNA-binding protein 7	19.8396	19.8448	19.8448	19.88	19.8838	19.8872	0.0406073	-0.0280454	0.10926	19.8633	1.43661	-6.24282	0.199383	0.43494	0	0
A2AJQ3	sp|A2AJQ3|D19L4_MOUSE Probable C-mannosyltransferase DPY19L4 OS=Mus musculus OX=10090 GN=Dpy19l4 PE=2 SV=1	6.603	63	A2AJQ3	Dpy19l4	Probable C-mannosyltransferase DPY19L4	14.8978	14.7531	14.8463	15.2693	15.2185	15.0701	0.353574	0.195019	0.512128	15.0092	5.4162	-1.06973	0.00148204	0.030155	0	0
A2AJT4	sp|A2AJT4|PNISR_MOUSE Arginine/serine-rich protein PNISR OS=Mus musculus OX=10090 GN=Pnisr PE=1 SV=1	36.651	64	A2AJT4	Pnisr	Arginine/serine-rich protein PNISR	18.3041	18.4542	18.2081	18.287	18.1119	18.3491	-0.0728142	-0.281295	0.135667	18.2857	-0.848287	-6.87821	0.427856	0.650989	0	0
A2AJX0	tr|A2AJX0|A2AJX0_MOUSE Kelch-like 32 OS=Mus musculus OX=10090 GN=Klhl32 PE=4 SV=1	9.6259	65	A2AJX0	Klhl32	Kelch-like 32	21.7164	21.7463	21.6904	21.8288	21.8888	21.7813	0.115274	0.0184773	0.21207	21.7753	2.89244	-4.22049	0.026646	0.148966	0	0
Q9CY00;Q99J38;A2AKQ8	sp|Q9CY00|IT70B_MOUSE Intraflagellar transport protein 70B OS=Mus musculus OX=10090 GN=Ift70b PE=1 SV=1;sp|Q99J38|I70A1_MOUSE Intraflagellar transport protein 70A1 OS=Mus musculus OX=10090 GN=Ift70a1 PE=1 SV=1;sp|A2AKQ8|I70A2_MOUSE Intraflagellar transport	8.3481	66	Q9CY00	Ift70b	Intraflagellar transport protein 70B	13.43	13.1605	13.2291	13.3564	13.1165	13.3956	0.0162994	-0.225821	0.25842	13.2814	0.163506	-7.25617	0.875328	0.94552	0	0
A2ALS5	sp|A2ALS5|RPGP1_MOUSE Rap1 GTPase-activating protein 1 OS=Mus musculus OX=10090 GN=Rap1gap PE=1 SV=2	96.993	67	A2ALS5	Rap1gap	Rap1 GTPase-activating protein 1	21.9622	22.0103	21.9455	21.9742	21.9909	21.8575	-0.0317763	-0.145074	0.0815211	21.9568	-0.681203	-7.01299	0.5204	0.724914	0	0
A2ALU4	sp|A2ALU4|SHRM2_MOUSE Protein Shroom2 OS=Mus musculus OX=10090 GN=Shroom2 PE=1 SV=1	39.146	68	A2ALU4	Shroom2	Protein Shroom2	19.0337	19.0433	19.031	19.1865	19.122	19.1394	0.113359	0.03491	0.191809	19.0926	3.50963	-3.36789	0.0120463	0.0990364	0	0
A2ALW5	sp|A2ALW5|DJC25_MOUSE DnaJ homolog subfamily C member 25 OS=Mus musculus OX=10090 GN=Dnajc25 PE=1 SV=1	6.5086	69	A2ALW5	Dnajc25	DnaJ homolog subfamily C member 25	15.8281	15.7497	15.7441	15.9123	16.0397	15.9444	0.191555	0.0772321	0.305877	15.8697	4.06962	-2.63716	0.00615996	0.0670853	0	0
A2AMT1	sp|A2AMT1|BFSP1_MOUSE Filensin OS=Mus musculus OX=10090 GN=Bfsp1 PE=1 SV=1	43.732	70	A2AMT1	Bfsp1	Filensin	16.7731	16.4207	16.1236	17.1176	14.8647	21.8603	1.50835	-3.7969	6.8136	17.1933	0.762807	-6.93779	0.484564	0.694368	0	0
A2AN08	sp|A2AN08|UBR4_MOUSE E3 ubiquitin-protein ligase UBR4 OS=Mus musculus OX=10090 GN=Ubr4 PE=1 SV=1	263.51	71	A2AN08	Ubr4	E3 ubiquitin-protein ligase UBR4	21.774	21.7636	21.8133	21.8065	21.7575	21.8174	0.0101709	-0.0726089	0.0929507	21.7887	0.298421	-7.22048	0.775147	0.890601	0	0
A2AP18	sp|A2AP18|PLCH2_MOUSE 1-phosphatidylinositol 4,5-bisphosphate phosphodiesterase eta-2 OS=Mus musculus OX=10090 GN=Plch2 PE=1 SV=2	119.42	72	A2AP18	Plch2	1-phosphatidylinositol 4,5-bisphosphate phosphodiesterase eta-2	20.8823	20.9123	20.9183	20.7934	20.6787	20.7293	-0.17055	-0.267302	-0.0737982	20.8191	-4.28139	-2.37284	0.0048398	0.0573932	0	0
A2APV2	sp|A2APV2|FMNL2_MOUSE Formin-like protein 2 OS=Mus musculus OX=10090 GN=Fmnl2 PE=1 SV=2	6.529	73	A2APV2	Fmnl2	Formin-like protein 2	17.0333	17.0202	17.1309	17.1639	17.1339	17.6105	0.241306	-0.0746884	0.5573	17.1821	1.85473	-5.69222	0.11154	0.318122	0	0
A2AQ19	sp|A2AQ19|RTF1_MOUSE RNA polymerase-associated protein RTF1 homolog OS=Mus musculus OX=10090 GN=Rtf1 PE=1 SV=1	119.17	74	A2AQ19	Rtf1	RNA polymerase-associated protein RTF1 homolog	21.8472	21.8806	21.8794	21.8306	21.8829	21.7899	-0.0345741	-0.123468	0.0543194	21.8518	-0.944657	-6.78989	0.380231	0.610571	0	0
A2AR02	sp|A2AR02|PPIG_MOUSE Peptidyl-prolyl cis-trans isomerase G OS=Mus musculus OX=10090 GN=Ppig PE=1 SV=1	37.178	75	A2AR02	Ppig	Peptidyl-prolyl cis-trans isomerase G	18.6247	18.7607	18.8176	18.6181	18.6875	18.5757	-0.107233	-0.252889	0.0384241	18.6807	-1.78809	-5.78334	0.122463	0.336803	0	0
A2AR50;Q9ERD6	sp|A2AR50|RGPS1_MOUSE Ras-specific guanine nucleotide-releasing factor RalGPS1 OS=Mus musculus OX=10090 GN=Ralgps1 PE=1 SV=2;sp|Q9ERD6|RGPS2_MOUSE Ras-specific guanine nucleotide-releasing factor RalGPS2 OS=Mus musculus OX=10090 GN=Ralgps2 PE=1 SV=2	6.815	76	A2AR50	Ralgps1	Ras-specific guanine nucleotide-releasing factor RalGPS1	14.3296	13.9372	14.278	14.0672	14.2727	14.1789	-0.00871547	-0.284203	0.266772	14.1773	-0.0768391	-7.26818	0.941175	0.978032	0	0
A2ARP1	sp|A2ARP1|VIP1_MOUSE Inositol hexakisphosphate and diphosphoinositol-pentakisphosphate kinase 1 OS=Mus musculus OX=10090 GN=Ppip5k1 PE=1 SV=1	47.113	77	A2ARP1	Ppip5k1	Inositol hexakisphosphate and diphosphoinositol-pentakisphosphate kinase 1	18.1084	18.0929	18.0431	18.1036	18.111	17.8679	-0.0539869	-0.228472	0.120499	18.0545	-0.751487	-6.95927	0.479946	0.690538	0	0
A2ASQ1	sp|A2ASQ1|AGRIN_MOUSE Agrin OS=Mus musculus OX=10090 GN=Agrn PE=1 SV=1	117.37	78	A2ASQ1	Agrn	Agrin	19.9361	19.8249	19.8961	19.9663	20.4182	20.279	0.335475	0.0583991	0.612551	20.0534	2.94072	-4.15236	0.0249926	0.14383	0	0
A2ASZ8	sp|A2ASZ8|SCMC2_MOUSE Mitochondrial adenyl nucleotide antiporter SLC25A25 OS=Mus musculus OX=10090 GN=Slc25a25 PE=1 SV=1	67.662	79	A2ASZ8	Slc25a25	Mitochondrial adenyl nucleotide antiporter SLC25A25	21.2595	21.2131	21.2191	21.2146	21.1428	21.0661	-0.0894077	-0.201232	0.0224166	21.1859	-1.94192	-5.57162	0.0986916	0.297685	0	0
A2AT37	sp|A2AT37|RENT2_MOUSE Regulator of nonsense transcripts 2 OS=Mus musculus OX=10090 GN=Upf2 PE=1 SV=1	52.593	80	A2AT37	Upf2	Regulator of nonsense transcripts 2	18.9085	18.7566	18.8107	18.7927	18.8287	18.7241	-0.043413	-0.169135	0.0823086	18.8036	-0.838692	-6.88659	0.43283	0.65516	0	0
A2AUY4	sp|A2AUY4|BAZ2B_MOUSE Bromodomain adjacent to zinc finger domain protein 2B OS=Mus musculus OX=10090 GN=Baz2b PE=1 SV=1	42.842	81	A2AUY4	Baz2b	Bromodomain adjacent to zinc finger domain protein 2B	18.7061	18.6505	18.7486	18.6437	18.5154	18.5402	-0.135267	-0.252049	-0.0184855	18.6341	-2.81327	-4.33259	0.0296165	0.157045	0	0
A2AWA9	sp|A2AWA9|RBGP1_MOUSE Rab GTPase-activating protein 1 OS=Mus musculus OX=10090 GN=Rabgap1 PE=1 SV=1	89.743	82	A2AWA9	Rabgap1	Rab GTPase-activating protein 1	20.4356	20.4569	20.4439	20.5319	20.4059	20.4734	0.0249002	-0.0745185	0.124319	20.4579	0.608314	-7.06387	0.564619	0.757384	0	0
A2AWP8	sp|A2AWP8|ARGAL_MOUSE Rho guanine nucleotide exchange factor 10-like protein OS=Mus musculus OX=10090 GN=Arhgef10l PE=1 SV=1	13.81	83	A2AWP8	Arhgef10l	Rho guanine nucleotide exchange factor 10-like protein	16.2799	16.1007	16.2191	16.3542	16.252	16.461	0.155808	-0.0148288	0.326445	16.2778	2.21774	-5.18286	0.0670455	0.242189	0	0
A2BDX3	sp|A2BDX3|MOCS3_MOUSE Adenylyltransferase and sulfurtransferase MOCS3 OS=Mus musculus OX=10090 GN=Mocs3 PE=1 SV=1	24.405	84	A2BDX3	Mocs3	Adenylyltransferase and sulfurtransferase MOCS3	17.3189	17.3418	17.3213	17.3127	17.3394	17.3606	0.0102267	-0.0647143	0.0851677	17.3325	0.331444	-7.20865	0.751244	0.875351	0	0
A2BE28	sp|A2BE28|LAS1L_MOUSE Ribosomal biogenesis protein LAS1L OS=Mus musculus OX=10090 GN=Las1l PE=1 SV=1	7.8255	85	A2BE28	Las1l	Ribosomal biogenesis protein LAS1L	16.3117	16.4166	16.398	16.4699	16.4036	16.4828	0.0767062	-0.028017	0.181429	16.4138	1.77902	-5.79567	0.124029	0.338943	0	0
A2BH40	sp|A2BH40|ARI1A_MOUSE AT-rich interactive domain-containing protein 1A OS=Mus musculus OX=10090 GN=Arid1a PE=1 SV=1	119.68	86	A2BH40	Arid1a	AT-rich interactive domain-containing protein 1A	20.813	20.8007	20.7934	20.8308	20.7577	20.8017	-0.00562715	-0.0864164	0.0751621	20.7996	-0.169172	-7.25509	0.871055	0.943897	0	0
A2BHD2	tr|A2BHD2|A2BHD2_MOUSE Predicted gene 14743 OS=Mus musculus OX=10090 GN=Gm14743 PE=1 SV=1	92.41	87	A2BHD2	Gm14743	Predicted gene 14743	22.3075	22.6692	22.6984	19.6798	23.2188	25.0828	0.102085	-3.97132	4.17549	22.6094	0.0672394	-7.26883	0.949347	0.980638	0	0
A2BHR2	tr|A2BHR2|A2BHR2_MOUSE Lipocalin 11 OS=Mus musculus OX=10090 GN=Lcn11 PE=1 SV=1	10.725	88	A2BHR2	Lcn11	Lipocalin 11	11.3834	11.4325	12.0057	9.62703	12.8809	14.3968	0.694391	-2.9477	4.33649	11.9544	0.51153	-7.11629	0.633675	0.803385	0	0
A2RS43	tr|A2RS43|A2RS43_MOUSE Protocadherin 7 OS=Mus musculus OX=10090 GN=Pcdh7 PE=1 SV=1	85.184	89	A2RS43	Pcdh7	Protocadherin 7	18.7744	18.7961	18.7559	18.8149	18.7911	19.7711	0.350251	-0.335859	1.03636	18.9506	1.2734	-6.43672	0.253508	0.491282	0	0
A2RSQ0;Q6PAL8	sp|A2RSQ0|DEN5B_MOUSE DENN domain-containing protein 5B OS=Mus musculus OX=10090 GN=Dennd5b PE=1 SV=2;sp|Q6PAL8|DEN5A_MOUSE DENN domain-containing protein 5A OS=Mus musculus OX=10090 GN=Dennd5a PE=1 SV=1	6.5512	90	A2RSQ0	Dennd5b	DENN domain-containing protein 5B	15.441	15.3787	15.4064	15.4339	15.4521	15.3301	-0.0033804	-0.110295	0.103534	15.407	-0.0767936	-7.26818	0.94121	0.978032	0	0
A2RSX7	sp|A2RSX7|TYW5_MOUSE tRNA wybutosine-synthesizing protein 5 OS=Mus musculus OX=10090 GN=Tyw5 PE=2 SV=2	41.829	91	A2RSX7	Tyw5	tRNA wybutosine-synthesizing protein 5	18.6876	18.6228	18.6907	18.6517	18.6847	18.6121	-0.0174686	-0.108204	0.0732667	18.6583	-0.467601	-7.1474	0.656079	0.816102	0	0
A2RSY6	sp|A2RSY6|TRM1L_MOUSE TRMT1-like protein OS=Mus musculus OX=10090 GN=Trmt1l PE=1 SV=1	6.711	92	A2RSY6	Trmt1l	TRMT1-like protein	15.8211	16.0068	16.0373	16.1449	15.9576	16.201	0.14605	-0.0606468	0.352748	16.0281	1.71617	-5.88048	0.135424	0.35321	0	0
A2RT62	sp|A2RT62|FXL16_MOUSE F-box/LRR-repeat protein 16 OS=Mus musculus OX=10090 GN=Fbxl16 PE=1 SV=1	33.396	93	A2RT62	Fbxl16	F-box/LRR-repeat protein 16	18.6627	18.5115	18.5707	18.5988	18.6972	18.4837	0.0116177	-0.151379	0.174614	18.5874	0.173115	-7.25431	0.868083	0.942678	0	0
A2RTH5	tr|A2RTH5|A2RTH5_MOUSE Leucine carboxyl methyltransferase 1 OS=Mus musculus OX=10090 GN=Lcmt1 PE=1 SV=1	26.201	94	A2RTH5	Lcmt1	Leucine carboxyl methyltransferase 1	20.4406	20.4548	20.344	20.3981	20.3421	20.3289	-0.0567668	-0.161751	0.0482175	20.3847	-1.3133	-6.3927	0.235662	0.475536	0	0
A2RTL5	sp|A2RTL5|RSRC2_MOUSE Arginine/serine-rich coiled-coil protein 2 OS=Mus musculus OX=10090 GN=Rsrc2 PE=2 SV=1	31.038	95	A2RTL5	Rsrc2	Arginine/serine-rich coiled-coil protein 2	19.4557	19.6048	19.6928	19.6215	19.3382	19.5664	-0.0757103	-0.302891	0.15147	19.5466	-0.809426	-6.9117	0.448258	0.666821	0	0
A3KGS3	sp|A3KGS3|RGPA2_MOUSE Ral GTPase-activating protein subunit alpha-2 OS=Mus musculus OX=10090 GN=Ralgapa2 PE=1 SV=2	6.5099	96	A3KGS3	Ralgapa2	Ral GTPase-activating protein subunit alpha-2	17.3908	17.4774	17.4001	17.475	17.4033	17.5088	0.0396114	-0.0664412	0.145664	17.4426	0.907177	-6.8251	0.398251	0.626117	0	0
A3KGV1	sp|A3KGV1|ODFP2_MOUSE Outer dense fiber protein 2 OS=Mus musculus OX=10090 GN=Odf2 PE=1 SV=1	9.0224	97	A3KGV1	Odf2	Outer dense fiber protein 2	16.561	16.4233	16.4212	16.4007	16.1752	16.2979	-0.177252	-0.347672	-0.00683259	16.3799	-2.52618	-4.74201	0.0437244	0.194	0	0
A3KMP2	sp|A3KMP2|TTC38_MOUSE Tetratricopeptide repeat protein 38 OS=Mus musculus OX=10090 GN=Ttc38 PE=1 SV=2	20.56	98	A3KMP2	Ttc38	Tetratricopeptide repeat protein 38	17.281	17.2313	17.3103	17.1849	17.424	17.406	0.0641045	-0.106924	0.235133	17.3062	0.91036	-6.82215	0.396696	0.625338	0	0
A6H5Z3	sp|A6H5Z3|EXC6B_MOUSE Exocyst complex component 6B OS=Mus musculus OX=10090 GN=Exoc6b PE=1 SV=1	22.256	99	A6H5Z3	Exoc6b	Exocyst complex component 6B	18.6558	18.6401	18.6337	18.5788	18.6201	18.4867	-0.0813272	-0.1851	0.022446	18.6025	-1.90346	-5.625	0.104168	0.308067	0	0
A6H611	sp|A6H611|MIPEP_MOUSE Mitochondrial intermediate peptidase OS=Mus musculus OX=10090 GN=Mipep PE=1 SV=1	18.183	100	A6H611	Mipep	Mitochondrial intermediate peptidase	15.5734	15.4571	15.7334	15.6149	15.5357	15.6685	0.0183915	-0.168168	0.204951	15.5972	0.239437	-7.2386	0.818498	0.914848	0	0
A6H619	sp|A6H619|PHRF1_MOUSE PHD and RING finger domain-containing protein 1 OS=Mus musculus OX=10090 GN=Phrf1 PE=1 SV=2	24.158	101	A6H619	Phrf1	PHD and RING finger domain-containing protein 1	17.4663	17.5594	17.5318	17.4849	17.5104	17.3625	-0.0665752	-0.191235	0.0580844	17.4859	-1.29712	-6.41182	0.240836	0.481123	0	0
A6H630	sp|A6H630|ARMT1_MOUSE Damage-control phosphatase ARMT1 OS=Mus musculus OX=10090 GN=Armt1 PE=1 SV=1	51.423	102	A6H630	Armt1	Damage-control phosphatase ARMT1	21.8206	21.8132	21.8792	21.7948	21.8269	21.7397	-0.0505702	-0.144493	0.0433525	21.8124	-1.30773	-6.3993	0.237432	0.47763	0	0
A6H6A9	sp|A6H6A9|RBG1L_MOUSE Rab GTPase-activating protein 1-like OS=Mus musculus OX=10090 GN=Rabgap1l PE=1 SV=1	27.696	103	A6H6A9	Rabgap1l	Rab GTPase-activating protein 1-like	18.0896	18.0409	18.0256	17.968	18.0011	17.9361	-0.0836223	-0.16992	0.00267507	18.0102	-2.35352	-4.9891	0.0554947	0.221451	0	0
A6H6S0	tr|A6H6S0|A6H6S0_MOUSE Hect domain and RLD 3 OS=Mus musculus OX=10090 GN=Herc3 PE=1 SV=1	14.087	104	A6H6S0	Herc3	Hect domain and RLD 3	17.2298	16.9543	17.1975	16.763	16.7455	16.5365	-0.445557	-0.677273	-0.213842	16.9044	-4.67026	-1.90503	0.00316204	0.0457171	0	0
A6X919	sp|A6X919|D19L1_MOUSE Protein C-mannosyl-transferase DPY19L1 OS=Mus musculus OX=10090 GN=Dpy19l1 PE=1 SV=1	26.295	105	A6X919	Dpy19l1	Protein C-mannosyl-transferase DPY19L1	18.3232	18.0614	18.2457	18.3818	18.4135	18.5871	0.2507	0.0428911	0.458509	18.3354	2.9301	-4.16732	0.0253465	0.144987	0	0
A8DUK4;P02088	tr|A8DUK4|A8DUK4_MOUSE Beta-globin OS=Mus musculus OX=10090 GN=Hbb-bs PE=1 SV=1;sp|P02088|HBB1_MOUSE Hemoglobin subunit beta-1 OS=Mus musculus OX=10090 GN=Hbb-b1 PE=1 SV=2	140.06	106	A8DUK4	Hbb-bs	Beta-globin	26.3754	26.1668	26.319	26.3468	26.5275	26.3102	0.107737	-0.083754	0.299228	26.341	1.3665	-6.32891	0.219337	0.456567	0	0
A8Y5H7	sp|A8Y5H7|S14L1_MOUSE SEC14-like protein 1 OS=Mus musculus OX=10090 GN=Sec14l1 PE=1 SV=1	21.486	107	A8Y5H7	Sec14l1	SEC14-like protein 1	17.1659	17.2928	17.2596	17.2017	17.1562	17.2401	-0.0400591	-0.151548	0.0714295	17.2194	-0.872697	-6.85653	0.415393	0.64083	0	0
B0F2B4	sp|B0F2B4|NLGN4_MOUSE Neuroligin 4-like OS=Mus musculus OX=10090 GN=Nlgn4l PE=1 SV=1	21.502	108	B0F2B4	Nlgn4l	Neuroligin 4-like	15.4901	15.6238	15.6087	15.3917	15.5488	15.2852	-0.165613	-0.349564	0.0183386	15.4914	-2.18667	-5.22704	0.0700203	0.247041	0	0
B0V2N1	sp|B0V2N1|PTPRS_MOUSE Receptor-type tyrosine-protein phosphatase S OS=Mus musculus OX=10090 GN=Ptprs PE=1 SV=1	31.851	109	B0V2N1	Ptprs	Receptor-type tyrosine-protein phosphatase S	16.5714	16.414	16.5787	16.4884	16.7211	16.506	0.0505073	-0.141927	0.242942	16.5466	0.637477	-7.04412	0.546656	0.743827	0	0
B1AR13	sp|B1AR13|CISD3_MOUSE CDGSH iron-sulfur domain-containing protein 3, mitochondrial OS=Mus musculus OX=10090 GN=Cisd3 PE=1 SV=1	31.38	110	B1AR13	Cisd3	CDGSH iron-sulfur domain-containing protein 3, mitochondrial	19.6869	19.8978	19.7827	19.9897	19.7313	19.9378	0.0971675	-0.109197	0.303532	19.8377	1.14361	-6.58609	0.295075	0.534811	0	0
B1ART2	tr|B1ART2|B1ART2_MOUSE Vacuolar protein sorting 13D OS=Mus musculus OX=10090 GN=Vps13d PE=1 SV=2	11.861	111	B1ART2	Vps13d	Vacuolar protein sorting 13D	15.7515	16.1889	15.6916	15.5832	15.5914	15.4633	-0.331382	-0.655217	-0.00754725	15.7117	-2.48541	-4.80036	0.046245	0.200797	0	0
B1AUN2	tr|B1AUN2|B1AUN2_MOUSE Translation initiation factor eIF2B subunit gamma OS=Mus musculus OX=10090 GN=Eif2b3 PE=1 SV=1	42.254	112	B1AUN2	Eif2b3	Translation initiation factor eIF2B subunit gamma	19.7699	19.7206	19.7385	19.8039	19.8682	19.8397	0.0942502	0.0118368	0.176664	19.7901	2.77765	-4.38316	0.0310668	0.161382	0	0
B1AVZ0	sp|B1AVZ0|UPP_MOUSE Uracil phosphoribosyltransferase homolog OS=Mus musculus OX=10090 GN=Uprt PE=1 SV=1	43.91	113	B1AVZ0	Uprt	Uracil phosphoribosyltransferase homolog	18.0667	18.0171	17.9699	17.9895	17.7811	17.8954	-0.129228	-0.275837	0.0173803	17.9533	-2.14087	-5.29203	0.0746549	0.253555	0	0
B1AWC9	tr|B1AWC9|B1AWC9_MOUSE Phosphodiesterase OS=Mus musculus OX=10090 GN=Pde4b PE=1 SV=1	21.838	114	B1AWC9	Pde4b	Phosphodiesterase	15.6188	15.6311	15.6255	15.7316	15.5152	15.5959	-0.0109025	-0.152094	0.130289	15.6197	-0.187547	-7.25132	0.857229	0.937919	0	0
B1AWL2	sp|B1AWL2|ZN462_MOUSE Zinc finger protein 462 OS=Mus musculus OX=10090 GN=Znf462 PE=1 SV=1	13.63	115	B1AWL2	Znf462	Zinc finger protein 462	17.1008	17.0097	17.1156	17.1988	16.9171	17.103	-0.00241883	-0.189294	0.184456	17.0742	-0.0314375	-7.27102	0.97591	0.991087	0	0
B1AX39	sp|B1AX39|ZCHC7_MOUSE Zinc finger CCHC domain-containing protein 7 OS=Mus musculus OX=10090 GN=Zcchc7 PE=2 SV=1	13.651	116	B1AX39	Zcchc7	Zinc finger CCHC domain-containing protein 7	11.0483	10.839	10.8463	9.94836	11.3661	10.5553	-0.287912	-1.2104	0.63458	10.7672	-0.790804	-6.92168	0.463252	0.679823	0	0
Q99LF1;B1AXD8	sp|Q99LF1|AKIR1_MOUSE Akirin-1 OS=Mus musculus OX=10090 GN=Akirin1 PE=1 SV=1;sp|B1AXD8|AKIR2_MOUSE Akirin-2 OS=Mus musculus OX=10090 GN=Akirin2 PE=1 SV=1	7.2682	117	Q99LF1	Akirin1	Akirin-1	15.9802	16.118	15.9328	15.9961	15.8755	15.9304	-0.0763222	-0.221477	0.0688324	15.9722	-1.27707	-6.43533	0.247389	0.487143	0	0
B1AXP6	sp|B1AXP6|TOM5_MOUSE Mitochondrial import receptor subunit TOM5 homolog OS=Mus musculus OX=10090 GN=Tomm5 PE=3 SV=1	17.166	118	B1AXP6	Tomm5	Mitochondrial import receptor subunit TOM5 homolog	20.8259	20.7483	20.7771	20.6867	20.7373	20.7341	-0.0643958	-0.151925	0.0231334	20.7516	-1.78689	-5.78498	0.122669	0.336803	0	0
B1AXV0	sp|B1AXV0|FRS1L_MOUSE DOMON domain-containing protein FRRS1L OS=Mus musculus OX=10090 GN=Frrs1l PE=1 SV=1	7.2848	119	B1AXV0	Frrs1l	DOMON domain-containing protein FRRS1L	12.8671	13.0607	13.1521	13.3498	13.1228	12.8962	0.0963146	-0.215095	0.407724	13.0748	0.751196	-6.9595	0.480109	0.690576	0	0
B1AY13	sp|B1AY13|UBP24_MOUSE Ubiquitin carboxyl-terminal hydrolase 24 OS=Mus musculus OX=10090 GN=Usp24 PE=1 SV=1	20.943	120	B1AY13	Usp24	Ubiquitin carboxyl-terminal hydrolase 24	15.9754	16.07	15.8583	16.105	16.0066	16.2439	0.150612	-0.0417962	0.343019	16.0432	1.9012	-5.62812	0.104498	0.308067	0	0
B1AYL1	sp|B1AYL1|SCN7A_MOUSE Sodium channel protein type 7 subunit alpha OS=Mus musculus OX=10090 GN=Scn7a PE=1 SV=1	25.82	121	B1AYL1	Scn7a	Sodium channel protein type 7 subunit alpha	17.8577	17.8336	17.7969	18.5202	18.2499	18.5689	0.616944	0.408608	0.82528	18.1379	7.19241	0.627935	0.000317145	0.0143203	0	0
B1AZA5	sp|B1AZA5|TM245_MOUSE Transmembrane protein 245 OS=Mus musculus OX=10090 GN=Tmem245 PE=1 SV=1	7.3268	122	B1AZA5	Tmem245	Transmembrane protein 245	13.6742	13.7457	13.2148	13.524	13.3882	13.5474	-0.0583168	-0.404028	0.287395	13.5157	-0.409706	-7.17586	0.695823	0.841776	0	0
B1AZI6;E9Q5E2	sp|B1AZI6|THOC2_MOUSE THO complex subunit 2 OS=Mus musculus OX=10090 GN=Thoc2 PE=1 SV=1;tr|E9Q5E2|E9Q5E2_MOUSE THO complex subunit 2 OS=Mus musculus OX=10090 GN=Thoc2l PE=1 SV=1	123.68	123	B1AZI6	Thoc2	THO complex subunit 2	21.7205	21.6832	21.7494	21.6609	21.6307	21.6385	-0.0743158	-0.15429	0.00565822	21.6806	-2.25697	-5.12697	0.0634733	0.235454	0	0
B1AZP2	sp|B1AZP2|DLGP4_MOUSE Disks large-associated protein 4 OS=Mus musculus OX=10090 GN=Dlgap4 PE=1 SV=1	89.834	124	B1AZP2	Dlgap4	Disks large-associated protein 4	21.5383	21.5652	21.522	21.5114	21.5544	21.4467	-0.0376958	-0.132686	0.0572939	21.523	-0.963851	-6.77144	0.371249	0.602497	0	0
B2RPU2	sp|B2RPU2|PLHD1_MOUSE Pleckstrin homology domain-containing family D member 1 OS=Mus musculus OX=10090 GN=Plekhd1 PE=1 SV=1	21.807	125	B2RPU2	Plekhd1	Pleckstrin homology domain-containing family D member 1	20.0148	20.0192	20.079	20.1198	20.1685	20.123	0.099387	0.0141685	0.184606	20.0874	2.83262	-4.30514	0.0288589	0.154988	0	0
B2RPU8;Q9D1L0	tr|B2RPU8|B2RPU8_MOUSE SCAN domain containing 3 OS=Mus musculus OX=10090 GN=Zbed5 PE=1 SV=1;sp|Q9D1L0|CHCH2_MOUSE Coiled-coil-helix-coiled-coil-helix domain-containing protein 2 OS=Mus musculus OX=10090 GN=Chchd2 PE=2 SV=1	36.76	126	B2RPU8	Zbed5	SCAN domain containing 3	20.4799	20.5342	20.4422	20.2323	20.3376	20.2488	-0.212536	-0.31971	-0.105362	20.3792	-4.81657	-1.73485	0.00270923	0.0410935	0	0
B2RQC6	sp|B2RQC6|PYR1_MOUSE Multifunctional protein CAD OS=Mus musculus OX=10090 GN=Cad PE=1 SV=1	323.31	127	B2RQC6	Cad	Multifunctional protein CAD	21.8366	21.761	21.8096	21.8985	21.8818	21.9334	0.102131	0.0158979	0.188363	21.8535	2.87658	-4.2429	0.0272142	0.151276	0	0
B2RQG2	tr|B2RQG2|B2RQG2_MOUSE PHD finger protein 3 OS=Mus musculus OX=10090 GN=Phf3 PE=1 SV=1	116.41	128	B2RQG2	Phf3	PHD finger protein 3	20.1913	20.242	20.2407	20.1939	20.1033	20.2088	-0.0559727	-0.155426	0.0434803	20.1967	-1.36695	-6.32837	0.219205	0.456567	0	0
B2RQY6	tr|B2RQY6|B2RQY6_MOUSE BC035947 protein OS=Mus musculus OX=10090 GN=BC035947 PE=1 SV=1	6.4475	129	B2RQY6	BC035947	BC035947 protein	19.0309	19.1017	19.0863	19.2436	19.0698	19.2662	0.12024	-0.0250527	0.265533	19.1331	2.01001	-5.47654	0.0896936	0.281363	0	0
B2RRD7	sp|B2RRD7|BRPF1_MOUSE Peregrin OS=Mus musculus OX=10090 GN=Brpf1 PE=1 SV=1	17.473	130	B2RRD7	Brpf1	Peregrin	17.4317	17.4124	17.4686	17.3579	17.3845	17.4049	-0.055103	-0.135282	0.0250756	17.41	-1.66921	-5.94317	0.144595	0.364167	0	0
B2RRE7	sp|B2RRE7|OTUD4_MOUSE OTU domain-containing protein 4 OS=Mus musculus OX=10090 GN=Otud4 PE=1 SV=1	21.842	131	B2RRE7	Otud4	OTU domain-containing protein 4	17.1937	17.1504	17.2302	16.8506	16.9492	16.7894	-0.328344	-0.450685	-0.206003	17.0273	-6.51854	0.0277025	0.000547693	0.0174811	0	0
B2RSH2	sp|B2RSH2|GNAI1_MOUSE Guanine nucleotide-binding protein G(i) subunit alpha-1 OS=Mus musculus OX=10090 GN=Gnai1 PE=1 SV=1	37.814	132	B2RSH2	Gnai1	Guanine nucleotide-binding protein G(i) subunit alpha-1	19.8682	19.8359	19.873	19.9206	19.7735	19.7621	-0.040304	-0.163322	0.0827143	19.8389	-0.79574	-6.9232	0.455607	0.673316	0	0
B2RT41	tr|B2RT41|B2RT41_MOUSE Zinc finger, C3H1-type containing OS=Mus musculus OX=10090 GN=Zfc3h1 PE=1 SV=1	13.455	133	B2RT41	Zfc3h1	Zinc finger, C3H1-type containing	16.3762	16.5483	16.3685	16.491	16.337	16.2863	-0.0595609	-0.23918	0.120058	16.4012	-0.805381	-6.91512	0.450421	0.668836	0	0
B2RU40	sp|B2RU40|PRRT4_MOUSE Proline-rich transmembrane protein 4 OS=Mus musculus OX=10090 GN=Prrt4 PE=1 SV=3	6.5925	134	B2RU40	Prrt4	Proline-rich transmembrane protein 4	15.544	15.3982	15.5268	15.5423	15.5608	15.5529	0.0623339	-0.0510564	0.175724	15.5208	1.33519	-6.36663	0.228819	0.468762	0	0
B2RUJ5	sp|B2RUJ5|APBA1_MOUSE Amyloid-beta A4 precursor protein-binding family A member 1 OS=Mus musculus OX=10090 GN=Apba1 PE=1 SV=2	48.237	135	B2RUJ5	Apba1	Amyloid-beta A4 precursor protein-binding family A member 1	18.8668	18.8943	18.6957	18.7257	18.796	18.8182	-0.0389543	-0.188478	0.110569	18.7995	-0.63276	-7.04737	0.549537	0.745845	0	0
B2RUR8;Q8R554	sp|B2RUR8|OTU7B_MOUSE OTU domain-containing protein 7B OS=Mus musculus OX=10090 GN=Otud7b PE=1 SV=1;sp|Q8R554|OTU7A_MOUSE OTU domain-containing protein 7A OS=Mus musculus OX=10090 GN=Otud7a PE=1 SV=1	24.528	136	B2RUR8	Otud7b	OTU domain-containing protein 7B	18.7803	18.8494	18.8687	18.6576	18.7968	18.6481	-0.13199	-0.259412	-0.00456798	18.7668	-2.51588	-4.75676	0.0443476	0.195681	0	0
D3Z0W7;B2RW27	tr|D3Z0W7|D3Z0W7_MOUSE Predicted gene 4871 OS=Mus musculus OX=10090 GN=Gm4871 PE=4 SV=1;tr|B2RW27|B2RW27_MOUSE 1700018F24Rik protein OS=Mus musculus OX=10090 GN=1700018F24Rik PE=2 SV=1	9.7893	137	D3Z0W7	Gm4871	Predicted gene 4871	16.6181	16.5392	16.7683	16.775	16.5872	16.7595	0.0653755	-0.123598	0.254349	16.6746	0.840249	-6.88524	0.43202	0.65461	0	0
B2RWS6	sp|B2RWS6|EP300_MOUSE Histone acetyltransferase p300 OS=Mus musculus OX=10090 GN=Ep300 PE=1 SV=2	7.0345	138	B2RWS6	Ep300	Histone acetyltransferase p300	14.1133	14.2909	14.4156	14.0577	14.2384	14.0495	-0.158107	-0.378348	0.0621331	14.1942	-1.7436	-5.84359	0.13033	0.346641	0	0
B2RX12	sp|B2RX12|MRP3_MOUSE ATP-binding cassette sub-family C member 3 OS=Mus musculus OX=10090 GN=Abcc3 PE=1 SV=2	6.7169	139	B2RX12	Abcc3	ATP-binding cassette sub-family C member 3	19.6068	19.5935	19.6165	19.6641	19.5869	19.6589	0.0310226	-0.0539301	0.115975	19.6211	0.88694	-6.84366	0.408246	0.634999	0	0
B2RXC1	sp|B2RXC1|TPC11_MOUSE Trafficking protein particle complex subunit 11 OS=Mus musculus OX=10090 GN=Trappc11 PE=1 SV=1	58.595	140	B2RXC1	Trappc11	Trafficking protein particle complex subunit 11	19.9776	19.9099	19.9295	20.0008	20.0772	19.9608	0.0739487	-0.0293475	0.177245	19.976	1.73876	-5.85012	0.131216	0.347712	0	0
B2RXC6	tr|B2RXC6|B2RXC6_MOUSE DNA-directed RNA polymerase subunit OS=Mus musculus OX=10090 GN=Polr3a PE=1 SV=1	9.406	141	B2RXC6	Polr3a	DNA-directed RNA polymerase subunit	15.5009	15.5649	15.5475	15.6461	15.6403	15.6436	0.105522	0.027503	0.183541	15.5906	3.285	-3.67314	0.0159785	0.115084	0	0
B2RXQ2	tr|B2RXQ2|B2RXQ2_MOUSE Ppfia1 protein OS=Mus musculus OX=10090 GN=Ppfia1 PE=1 SV=1	23.04	142	B2RXQ2	Ppfia1	Ppfia1 protein	16.6472	16.5671	16.6061	16.6045	16.6811	16.4673	-0.0225088	-0.169599	0.124581	16.5956	-0.371675	-7.19262	0.722526	0.858682	0	0
B2RXS3	tr|B2RXS3|B2RXS3_MOUSE S phase cyclin A-associated protein in the ER OS=Mus musculus OX=10090 GN=Scaper PE=1 SV=1	60.496	143	B2RXS3	Scaper	S phase cyclin A-associated protein in the ER	18.1963	18.1832	18.045	18.2137	18.1699	18.1065	0.0218386	-0.109692	0.153369	18.1525	0.403265	-7.17881	0.700314	0.844116	0	0
B2RXS4	sp|B2RXS4|PLXB2_MOUSE Plexin-B2 OS=Mus musculus OX=10090 GN=Plxnb2 PE=1 SV=1	206.67	144	B2RXS4	Plxnb2	Plexin-B2	22.0842	22.1333	22.0707	22.1535	22.3422	22.4134	0.20698	0.0367287	0.377231	22.1995	2.95278	-4.13538	0.0245972	0.142112	0	0
B2RXT3	tr|B2RXT3|B2RXT3_MOUSE oxoglutarate dehydrogenase (succinyl-transferring) OS=Mus musculus OX=10090 GN=Ogdhl PE=1 SV=1	210.61	145	B2RXT3	Ogdhl	oxoglutarate dehydrogenase (succinyl-transferring)	23.1512	23.1715	23.173	23.1163	23.0127	23.0714	-0.0984283	-0.189564	-0.00729214	23.116	-2.62314	-4.60336	0.038294	0.180888	0	0
B2RY56	sp|B2RY56|RBM25_MOUSE RNA-binding protein 25 OS=Mus musculus OX=10090 GN=Rbm25 PE=1 SV=2	89.798	146	B2RY56	Rbm25	RNA-binding protein 25	22.5824	22.5456	22.5469	22.5387	22.4817	22.5008	-0.0512588	-0.130697	0.0281789	22.5327	-1.56724	-6.07693	0.166593	0.394791	0	0
B5TVM2	sp|B5TVM2|ILDR2_MOUSE Immunoglobulin-like domain-containing receptor 2 OS=Mus musculus OX=10090 GN=Ildr2 PE=1 SV=2	6.8964	147	B5TVM2	Ildr2	Immunoglobulin-like domain-containing receptor 2	14.3271	14.3077	14.2198	14.0093	14.2374	14.1715	-0.145435	-0.307759	0.0168884	14.2121	-2.17611	-5.24205	0.0710624	0.248737	0	0
B9EJ54	tr|B9EJ54|B9EJ54_MOUSE Nucleoporin 205 OS=Mus musculus OX=10090 GN=Nup205 PE=1 SV=1	224.12	148	B9EJ54	Nup205	Nucleoporin 205	22.6865	22.6362	22.7104	22.6484	22.6243	22.6393	-0.0403725	-0.12221	0.0414651	22.6575	-1.19819	-6.52568	0.274697	0.515826	0	0
B9EJ80	sp|B9EJ80|PDZD8_MOUSE PDZ domain-containing protein 8 OS=Mus musculus OX=10090 GN=Pdzd8 PE=1 SV=1	84.815	150	B9EJ80	Pdzd8	PDZ domain-containing protein 8	20.2369	20.2581	20.2553	20.3158	20.3867	20.2936	0.0818975	-0.00673161	0.170527	20.2911	2.24433	-5.14498	0.0646018	0.237751	0	0
B9EJ86	sp|B9EJ86|OSBL8_MOUSE Oxysterol-binding protein-related protein 8 OS=Mus musculus OX=10090 GN=Osbpl8 PE=1 SV=1	28.368	151	B9EJ86	Osbpl8	Oxysterol-binding protein-related protein 8	17.7579	17.5379	17.5994	17.6652	17.7143	17.5152	-0.000172981	-0.186475	0.186129	17.6316	-0.00225514	-7.27159	0.998272	0.999312	0	0
B9EJA2	sp|B9EJA2|CTTB2_MOUSE Cortactin-binding protein 2 OS=Mus musculus OX=10090 GN=Cttnbp2 PE=1 SV=2	37.664	152	B9EJA2	Cttnbp2	Cortactin-binding protein 2	19.1356	19.1913	19.1614	19.13	19.1312	19.1044	-0.040968	-0.118194	0.0362577	19.1423	-1.28847	-6.42198	0.243642	0.484149	0	0
B9EKR1	sp|B9EKR1|PTPRZ_MOUSE Receptor-type tyrosine-protein phosphatase zeta OS=Mus musculus OX=10090 GN=Ptprz1 PE=1 SV=1	93.625	153	B9EKR1	Ptprz1	Receptor-type tyrosine-protein phosphatase zeta	20.5537	20.6555	20.5896	20.5192	20.3603	20.4014	-0.172625	-0.30191	-0.0433407	20.5133	-3.24303	-3.73087	0.0168587	0.117219	0	0
C0HK80;C0HK79	sp|C0HK80|ARXS2_MOUSE Adipocyte-related X-chromosome expressed sequence 2 OS=Mus musculus OX=10090 GN=Arxes2 PE=1 SV=1;sp|C0HK79|ARXS1_MOUSE Adipocyte-related X-chromosome expressed sequence 1 OS=Mus musculus OX=10090 GN=Arxes1 PE=1 SV=1	21.083	154	C0HK80	Arxes2	Adipocyte-related X-chromosome expressed sequence 2	20.8724	20.8439	20.8762	20.9537	20.9021	20.9877	0.0836684	-0.00260922	0.169946	20.906	2.35535	-4.98647	0.0553534	0.221037	0	0
C0HKD8;C0HKD9	sp|C0HKD8|MFA1A_MOUSE Microfibrillar-associated protein 1A OS=Mus musculus OX=10090 GN=Mfap1a PE=1 SV=1;sp|C0HKD9|MFA1B_MOUSE Microfibrillar-associated protein 1B OS=Mus musculus OX=10090 GN=Mfap1b PE=1 SV=1	120.52	155	C0HKD8	Mfap1a	Microfibrillar-associated protein 1A	21.9416	22.0029	21.952	21.9241	21.9016	21.9112	-0.0532171	-0.132039	0.0256047	21.9389	-1.63983	-5.98205	0.150631	0.373083	0	0
C0HKE1;C0HKE3;C0HKE8;C0HKE9;C0HKE6;C0HKE4;C0HKE5;C0HKE2;C0HKE7;Q8CGP4;Q8R1M2;Q64523;Q8CGP7;Q6GSS7;Q8BFU2;Q8CGP5;Q8CGP6	sp|C0HKE1|H2A1B_MOUSE Histone H2A type 1-B OS=Mus musculus OX=10090 GN=H2ac4 PE=1 SV=1;sp|C0HKE3|H2A1D_MOUSE Histone H2A type 1-D OS=Mus musculus OX=10090 GN=H2ac7 PE=1 SV=1;sp|C0HKE8|H2A1O_MOUSE Histone H2A type 1-O OS=Mus musculus OX=10090 GN=Hist1h2ao P	12.755	156	C0HKE1	H2ac4	Histone H2A type 1-B	25.6982	25.5951	25.8722	25.5617	25.876	25.6845	-0.0144158	-0.262395	0.233564	25.7146	-0.141194	-7.26009	0.8922	0.952471	0	0
D2XZ31;E9PWZ2;A0A087WQJ0	tr|D2XZ31|D2XZ31_MOUSE ABPA7 (Fragment) OS=Mus musculus OX=10090 GN=Scgb1b29 PE=2 SV=1;tr|E9PWZ2|E9PWZ2_MOUSE ABPA20 OS=Mus musculus OX=10090 GN=Scgb1b20 PE=1 SV=1;tr|A0A087WQJ0|A0A087WQJ0_MOUSE ABPA11_a18 OS=Mus musculus OX=10090 GN=Scgb1b11 PE=4 SV=1	23.113	173	D2XZ31	Scgb1b29	ABPA7 (Fragment)	20.0194	20.5444	20.3897	17.8015	21.5075	23.2582	0.537871	-3.60372	4.67946	20.5868	0.348441	-7.19841	0.743605	0.871463	0	0
D3YUB6	sp|D3YUB6|BTBD8_MOUSE BTB/POZ domain-containing protein 8 OS=Mus musculus OX=10090 GN=Btbd8 PE=1 SV=2	37.531	174	D3YUB6	Btbd8	BTB/POZ domain-containing protein 8	17.8613	17.8727	17.8128	17.711	17.9178	17.6035	-0.104803	-0.300752	0.0911453	17.7965	-1.29905	-6.40955	0.240214	0.481123	0	0
D3YUE4	sp|D3YUE4|F151B_MOUSE Protein FAM151B OS=Mus musculus OX=10090 GN=Fam151b PE=1 SV=1	13.621	175	D3YUE4	Fam151b	Protein FAM151B	18.1875	18.1807	18.1782	18.1687	18.0673	18.0786	-0.0772422	-0.17018	0.0156951	18.1435	-2.01863	-5.46445	0.0886143	0.278909	0	0
D3YUJ3	sp|D3YUJ3|CCYL1_MOUSE Cyclin-Y-like protein 1 OS=Mus musculus OX=10090 GN=Ccnyl1 PE=1 SV=1	6.3243	176	D3YUJ3	Ccnyl1	Cyclin-Y-like protein 1	16.6176	16.5794	16.6255	16.7327	16.7309	16.6921	0.111052	0.032787	0.189317	16.663	3.44629	-3.4533	0.013035	0.102568	0	0
D3YVV3	tr|D3YVV3|D3YVV3_MOUSE Ankyrin repeat domain 29 OS=Mus musculus OX=10090 GN=Ankrd29 PE=1 SV=1	31.459	177	D3YVV3	Ankrd29	Ankyrin repeat domain 29	16.2974	16.3488	16.2858	16.2922	16.2984	16.2289	-0.0374994	-0.12693	0.0519312	16.2919	-1.01843	-6.71752	0.346615	0.582211	0	0
D3YWQ0	sp|D3YWQ0|DGKI_MOUSE Diacylglycerol kinase iota OS=Mus musculus OX=10090 GN=Dgki PE=1 SV=1	44.697	178	D3YWQ0	Dgki	Diacylglycerol kinase iota	18.8894	18.9142	18.9457	18.9135	18.9445	18.7869	-0.0348376	-0.155484	0.0858087	18.899	-0.701338	-6.99806	0.508588	0.716179	0	0
D3YXJ0	sp|D3YXJ0|DGKH_MOUSE Diacylglycerol kinase eta OS=Mus musculus OX=10090 GN=Dgkh PE=1 SV=2	22.299	179	D3YXJ0	Dgkh	Diacylglycerol kinase eta	16.7457	16.7084	16.798	16.703	16.5475	16.7326	-0.0896303	-0.230427	0.051166	16.7059	-1.54617	-6.10413	0.171517	0.401797	0	0
D3YXJ5	tr|D3YXJ5|D3YXJ5_MOUSE LRAT domain containing 1 OS=Mus musculus OX=10090 GN=Lratd2 PE=1 SV=1	62.314	180	D3YXJ5	Lratd2	LRAT domain containing 1	17.3497	17.3538	17.4557	17.2967	17.4066	17.255	-0.0669607	-0.197624	0.0637025	17.3529	-1.24469	-6.47284	0.2583	0.497447	0	0
D3YXK2	sp|D3YXK2|SAFB1_MOUSE Scaffold attachment factor B1 OS=Mus musculus OX=10090 GN=Safb PE=1 SV=2	239.89	181	D3YXK2	Safb	Scaffold attachment factor B1	23.8073	23.8977	23.8323	23.8553	23.8137	23.7725	-0.0319052	-0.130057	0.0662468	23.8298	-0.789505	-6.92838	0.458982	0.676257	0	0
D3YYY1;Q9JI02	tr|D3YYY1|D3YYY1_MOUSE ABPBG7 OS=Mus musculus OX=10090 GN=Scgb2b7 PE=3 SV=2;sp|Q9JI02|S2B20_MOUSE Secretoglobin family 2B member 20 OS=Mus musculus OX=10090 GN=Scgb2b20 PE=2 SV=1	13.652	182	D3YYY1	Scgb2b7	ABPBG7	20.167	20.4486	20.6625	17.9555	21.6426	23.6492	0.656384	-3.63234	4.9451	20.7542	0.410628	-7.17049	0.700629	0.844165	0	0
D3YYY8	tr|D3YYY8|D3YYY8_MOUSE Rho guanine nucleotide exchange factor (GEF) 26 OS=Mus musculus OX=10090 GN=Arhgef26 PE=1 SV=1	27.662	183	D3YYY8	Arhgef26	Rho guanine nucleotide exchange factor (GEF) 26	18.4977	18.4803	18.5282	18.4512	18.4289	18.3262	-0.0999708	-0.205208	0.00526602	18.4521	-2.30727	-5.05519	0.0591782	0.226911	0	0
D3YZP9	sp|D3YZP9|CCDC6_MOUSE Coiled-coil domain-containing protein 6 OS=Mus musculus OX=10090 GN=Ccdc6 PE=1 SV=1	32.233	184	D3YZP9	Ccdc6	Coiled-coil domain-containing protein 6	19.3204	19.4863	19.3047	19.1877	19.2248	19.1133	-0.195161	-0.342288	-0.0480333	19.2729	-3.22175	-3.76022	0.017325	0.119313	0	0
D3YZU1	sp|D3YZU1|SHAN1_MOUSE SH3 and multiple ankyrin repeat domains protein 1 OS=Mus musculus OX=10090 GN=Shank1 PE=1 SV=1	31.081	185	D3YZU1	Shank1	SH3 and multiple ankyrin repeat domains protein 1	17.4605	17.4182	17.4128	17.4288	17.3474	17.3254	-0.0633533	-0.15989	0.0331839	17.3989	-1.59392	-6.04225	0.160547	0.387183	0	0
D3YZZ5	tr|D3YZZ5|D3YZZ5_MOUSE Transmembrane p24 trafficking protein 7 OS=Mus musculus OX=10090 GN=Tmed7 PE=1 SV=1	38.296	186	D3YZZ5	Tmed7	Transmembrane p24 trafficking protein 7	22.5516	22.4281	22.5046	22.5067	22.5799	22.6975	0.0999408	-0.0463335	0.246215	22.5447	1.65946	-5.95609	0.14657	0.366425	0	0
D3Z0K6	tr|D3Z0K6|D3Z0K6_MOUSE Round spermatid basic protein 1-like OS=Mus musculus OX=10090 GN=Rsbn1l PE=1 SV=1	17.819	187	D3Z0K6	Rsbn1l	Round spermatid basic protein 1-like	17.5252	17.516	17.5175	17.4438	17.2534	17.3617	-0.166599	-0.294296	-0.0389019	17.4363	-3.16872	-3.83358	0.0185493	0.122775	0	0
D3Z0M9	tr|D3Z0M9|D3Z0M9_MOUSE RNA helicase OS=Mus musculus OX=10090 GN=Ddx23 PE=1 SV=1	143.95	188	D3Z0M9	Ddx23	RNA helicase	23.1233	23.0984	23.1409	23.1593	23.0825	23.1175	-0.00110323	-0.0856457	0.0834392	23.1203	-0.0316946	-7.27101	0.975713	0.991087	0	0
D3Z286	tr|D3Z286|D3Z286_MOUSE Transmembrane protein with metallophosphoesterase domain OS=Mus musculus OX=10090 GN=Tmppe PE=1 SV=2	17.967	189	D3Z286	Tmppe	Transmembrane protein with metallophosphoesterase domain	15.8158	15.5912	15.7479	15.6139	15.9963	15.6399	0.0317425	-0.250279	0.313764	15.7342	0.273371	-7.22865	0.793461	0.899933	0	0
D3Z2H9	tr|D3Z2H9|D3Z2H9_MOUSE Tropomyosin 3, related sequence 7 OS=Mus musculus OX=10090 GN=Tpm3-rs7 PE=1 SV=1	136.42	190	D3Z2H9	Tpm3-rs7	Tropomyosin 3, related sequence 7	24.5423	24.5371	24.4645	24.4964	24.7551	24.7168	0.141455	-0.0370484	0.319958	24.5854	1.92471	-5.59555	0.101106	0.301467	0	0
D3Z2R5	sp|D3Z2R5|SELN_MOUSE Selenoprotein N OS=Mus musculus OX=10090 GN=Selenon PE=3 SV=2	12.881	191	D3Z2R5	Selenon	Selenoprotein N	15.5978	15.5904	15.7689	15.9727	15.7067	15.9937	0.238669	0.0147009	0.462636	15.7717	2.58823	-4.65326	0.0401625	0.184327	0	0
D3Z3H0	tr|D3Z3H0|D3Z3H0_MOUSE INO80 complex subunit E OS=Mus musculus OX=10090 GN=Ino80e PE=1 SV=1	6.6856	192	D3Z3H0	Ino80e	INO80 complex subunit E	17.1836	17.0841	17.1006	17.0671	17.0457	16.9257	-0.109955	-0.235169	0.0152588	17.0678	-2.13283	-5.30343	0.0755009	0.254415	0	0
D3Z3N4	tr|D3Z3N4|D3Z3N4_MOUSE Heterogeneous nuclear ribonucleoprotein H3 OS=Mus musculus OX=10090 GN=Hnrnph3 PE=1 SV=1	132.55	193	D3Z3N4	Hnrnph3	Heterogeneous nuclear ribonucleoprotein H3	23.9711	23.9926	24.0078	23.9535	23.9187	23.9034	-0.0652875	-0.142432	0.0118571	23.9579	-2.0555	-5.41264	0.0841462	0.270577	0	0
D3Z3Y1	tr|D3Z3Y1|D3Z3Y1_MOUSE GPI ethanolamine phosphate transferase 2 OS=Mus musculus OX=10090 GN=Pigg PE=1 SV=1	48.384	194	D3Z3Y1	Pigg	GPI ethanolamine phosphate transferase 2	19.7027	19.798	19.6479	19.9259	19.6528	19.7878	0.0726531	-0.116306	0.261612	19.7525	0.933857	-6.80015	0.385358	0.614354	0	0
D3Z4S3	sp|D3Z4S3|PTRD1_MOUSE Putative peptidyl-tRNA hydrolase PTRHD1 OS=Mus musculus OX=10090 GN=Ptrhd1 PE=1 SV=1	27.696	195	D3Z4S3	Ptrhd1	Putative peptidyl-tRNA hydrolase PTRHD1	20.2139	20.185	20.1709	20.1998	20.1461	20.3241	0.0334391	-0.0926434	0.159522	20.2066	0.644159	-7.03948	0.542591	0.740712	0	0
D3Z6Q9	sp|D3Z6Q9|BIN2_MOUSE Bridging integrator 2 OS=Mus musculus OX=10090 GN=Bin2 PE=1 SV=1	10.185	196	D3Z6Q9	Bin2	Bridging integrator 2	12.5405	12.4545	12.5859	13.3057	12.9951	12.7538	0.491272	0.163233	0.819312	12.7726	3.63738	-3.19725	0.0102935	0.0896486	0	0
D3Z6W3	tr|D3Z6W3|D3Z6W3_MOUSE Retinol dehydrogenase OS=Mus musculus OX=10090 GN=Rdh8 PE=3 SV=1	105.36	197	D3Z6W3	Rdh8	Retinol dehydrogenase	23.2884	23.2145	23.1702	22.7046	22.459	22.2684	-0.747016	-1.01157	-0.482463	22.8508	-6.8582	0.336413	0.000413631	0.0158367	0	0
D3Z7P3	sp|D3Z7P3|GLSK_MOUSE Glutaminase kidney isoform, mitochondrial OS=Mus musculus OX=10090 GN=Gls PE=1 SV=1	247.32	198	D3Z7P3	Gls	Glutaminase kidney isoform, mitochondrial	24.5948	24.5972	24.56	24.5077	24.6396	24.4414	-0.0544401	-0.189247	0.0803666	24.5568	-0.980846	-6.75488	0.363435	0.596412	0	0
D4AFX7	tr|D4AFX7|D4AFX7_MOUSE DnaJ heat shock protein family (Hsp40) member C13 OS=Mus musculus OX=10090 GN=Dnajc13 PE=1 SV=1	102.51	199	D4AFX7	Dnajc13	DnaJ heat shock protein family (Hsp40) member C13	20.2493	20.206	20.212	20.2665	20.2256	20.3533	0.0593846	-0.0444948	0.163264	20.2521	1.38847	-6.30217	0.212897	0.451483	0	0
E1AZ71	tr|E1AZ71|E1AZ71_MOUSE Cyclic nucleotide gated channel beta 1 OS=Mus musculus OX=10090 GN=Cngb1 PE=1 SV=1	321.36	200	E1AZ71	Cngb1	Cyclic nucleotide gated channel beta 1	25.0181	24.958	24.8836	24.5257	24.5345	24.2686	-0.510312	-0.708925	-0.311698	24.6981	-6.2405	-0.234858	0.000695163	0.0199054	0	0
E9PV24	sp|E9PV24|FIBA_MOUSE Fibrinogen alpha chain OS=Mus musculus OX=10090 GN=Fga PE=1 SV=1	33.717	201	E9PV24	Fga	Fibrinogen alpha chain	19.1328	18.9777	18.8466	19.3753	19.2331	20.6108	0.75403	-0.238184	1.74624	19.3627	1.92987	-5.60743	0.109163	0.315503	0	0
E9PV48;Q64345	tr|E9PV48|E9PV48_MOUSE Interferon-induced protein with tetratricopeptide repeats 3B OS=Mus musculus OX=10090 GN=Ifit3b PE=1 SV=1;sp|Q64345|IFIT3_MOUSE Interferon-induced protein with tetratricopeptide repeats 3 OS=Mus musculus OX=10090 GN=Ifit3 PE=1 SV=1	12.266	202	E9PV48	Ifit3b	Interferon-induced protein with tetratricopeptide repeats 3B	17.5678	17.4615	17.7574	19.1416	19.2694	19.0494	1.55789	1.33712	1.77867	18.3745	17.1391	5.95096	1.88715e-06	0.00058303	1	1
E9PVA8	sp|E9PVA8|GCN1_MOUSE Stalled ribosome sensor GCN1 OS=Mus musculus OX=10090 GN=Gcn1 PE=1 SV=1	255.99	203	E9PVA8	Gcn1	Stalled ribosome sensor GCN1	21.7153	21.6768	21.7225	21.7312	21.7485	21.8872	0.0840736	-0.0373827	0.20553	21.7469	1.68125	-5.92715	0.142187	0.361315	0	0
E9PVZ8	tr|E9PVZ8|E9PVZ8_MOUSE Golgi autoantigen, golgin subfamily b, macrogolgin 1 OS=Mus musculus OX=10090 GN=Golgb1 PE=1 SV=1	323.31	204	E9PVZ8	Golgb1	Golgi autoantigen, golgin subfamily b, macrogolgin 1	21.9736	22.0189	22.0396	22.1039	22.1344	22.151	0.11903	0.0362017	0.201858	22.0702	3.49037	-3.39381	0.012338	0.0996205	0	0
E9PW37	tr|E9PW37|E9PW37_MOUSE RAS protein activator like 2 OS=Mus musculus OX=10090 GN=Rasal2 PE=1 SV=1	20.019	205	E9PW37	Rasal2	RAS protein activator like 2	16.6248	16.6997	16.6809	16.8283	16.5783	16.775	0.0587326	-0.110488	0.227953	16.6979	0.842983	-6.88285	0.4306	0.653122	0	0
E9PW83	tr|E9PW83|E9PW83_MOUSE Family with sequence similarity 184, member A OS=Mus musculus OX=10090 GN=Fam184a PE=1 SV=1	53.667	206	E9PW83	Fam184a	Family with sequence similarity 184, member A	19.1795	19.1576	19.2278	19.1941	19.2711	19.2218	0.0407273	-0.0501359	0.131591	19.2087	1.08866	-6.64506	0.316864	0.557051	0	0
E9PWR4	tr|E9PWR4|E9PWR4_MOUSE Disco interacting protein 2 homolog C OS=Mus musculus OX=10090 GN=Dip2c PE=1 SV=1	34.063	207	E9PWR4	Dip2c	Disco interacting protein 2 homolog C	19.1039	19.0586	19.0087	19.1062	19.0174	18.8912	-0.0521558	-0.201825	0.0975132	19.031	-0.846376	-6.87988	0.428843	0.651815	0	0
E9PWW9	tr|E9PWW9|E9PWW9_MOUSE Remodeling and spacing factor 1 OS=Mus musculus OX=10090 GN=Rsf1 PE=1 SV=2	67.844	208	E9PWW9	Rsf1	Remodeling and spacing factor 1	20.7747	20.7939	20.7807	20.8226	20.7765	20.8121	0.0206477	-0.0538462	0.0951415	20.7934	0.673199	-7.01882	0.525144	0.727833	0	0
E9PX28	tr|E9PX28|E9PX28_MOUSE Protocadherin 10 OS=Mus musculus OX=10090 GN=Pcdh10 PE=1 SV=1	37.142	209	E9PX28	Pcdh10	Protocadherin 10	17.8793	17.843	17.9137	17.8439	17.8469	17.717	-0.0761135	-0.191279	0.0390515	17.8406	-1.60522	-6.02751	0.158051	0.384796	0	0
E9PX29	tr|E9PX29|E9PX29_MOUSE Spectrin beta chain OS=Mus musculus OX=10090 GN=Sptbn4 PE=1 SV=1	34.067	210	E9PX29	Sptbn4	Spectrin beta chain	18.4481	18.4037	18.4833	18.4696	18.2977	18.4552	-0.0375079	-0.172648	0.0976319	18.4263	-0.674112	-7.01816	0.524602	0.727305	0	0
E9PX57	tr|E9PX57|E9PX57_MOUSE Kinesin-like protein OS=Mus musculus OX=10090 GN=Kif6 PE=1 SV=1	6.3473	211	E9PX57	Kif6	Kinesin-like protein	17.2701	17.1415	17.075	16.9874	17.1006	16.9542	-0.148145	-0.305251	0.00896091	17.0881	-2.29027	-5.07946	0.0605947	0.229867	0	0
E9PX68	tr|E9PX68|E9PX68_MOUSE Solute carrier family 4 (anion exchanger), member 1, adaptor protein OS=Mus musculus OX=10090 GN=Slc4a1ap PE=1 SV=1	75.285	212	E9PX68	Slc4a1ap	Solute carrier family 4 (anion exchanger), member 1, adaptor protein	20.8326	20.8533	20.8616	20.9419	20.8932	20.9182	0.068618	-0.00702578	0.144262	20.8835	2.20322	-5.20352	0.0684192	0.244741	0	0
E9PX95;Q8R420	sp|E9PX95|ABCAH_MOUSE ATP-binding cassette sub-family A member 17 OS=Mus musculus OX=10090 GN=Abca17 PE=1 SV=1;sp|Q8R420|ABCA3_MOUSE Phospholipid-transporting ATPase ABCA3 OS=Mus musculus OX=10090 GN=Abca3 PE=1 SV=3	6.378	213	E9PX95	Abca17	ATP-binding cassette sub-family A member 17	14.6896	14.876	14.7218	14.8189	14.709	14.9466	0.0623736	-0.125419	0.250166	14.7937	0.806706	-6.914	0.449712	0.668136	0	0
E9PY16	tr|E9PY16|E9PY16_MOUSE ArfGAP with dual PH domains 1 OS=Mus musculus OX=10090 GN=Adap1 PE=1 SV=1	17.283	215	E9PY16	Adap1	ArfGAP with dual PH domains 1	17.069	17.071	17.2091	17.0223	17.1178	17.0353	-0.0578556	-0.185492	0.0697809	17.0874	-1.10094	-6.63205	0.311881	0.552928	0	0
E9PY43	tr|E9PY43|E9PY43_MOUSE Glutamate rich 1 OS=Mus musculus OX=10090 GN=Erich1 PE=1 SV=1	7.0416	216	E9PY43	Erich1	Glutamate rich 1	17.254	17.3217	17.3129	17.2648	17.1884	17.1794	-0.08535	-0.181316	0.0106161	17.2535	-2.16012	-5.26474	0.0726699	0.250325	0	0
E9PY46	sp|E9PY46|IF140_MOUSE Intraflagellar transport protein 140 homolog OS=Mus musculus OX=10090 GN=Ift140 PE=1 SV=1	7.1831	217	E9PY46	Ift140	Intraflagellar transport protein 140 homolog	17.8993	17.7693	17.848	17.8323	17.7154	17.756	-0.0709849	-0.191849	0.0498791	17.8034	-1.42647	-6.25541	0.202164	0.438382	0	0
E9PY61	sp|E9PY61|GP179_MOUSE G-protein coupled receptor 179 OS=Mus musculus OX=10090 GN=Gpr179 PE=1 SV=1	176.24	218	E9PY61	Gpr179	G-protein coupled receptor 179	20.7096	20.6348	20.679	20.4828	20.5601	20.4205	-0.18664	-0.299321	-0.0739589	20.5811	-4.02297	-2.69628	0.00650197	0.069647	0	0
E9PYD1	tr|E9PYD1|E9PYD1_MOUSE Family with sequence similarity 98, member C OS=Mus musculus OX=10090 GN=Fam98c PE=1 SV=1	60.956	219	E9PYD1	Fam98c	Family with sequence similarity 98, member C	19.2311	19.2347	19.2023	19.0859	19.1655	18.9963	-0.14013	-0.259241	-0.0210195	19.1527	-2.85742	-4.27001	0.0279185	0.153735	0	0
E9PYG6	tr|E9PYG6|E9PYG6_MOUSE RAS p21 protein activator 1 OS=Mus musculus OX=10090 GN=Rasa1 PE=1 SV=1	85.078	220	E9PYG6	Rasa1	RAS p21 protein activator 1	20.1144	20.1249	20.0891	20.0971	20.1143	20.09	-0.00901601	-0.0819235	0.0638915	20.105	-0.300355	-7.21982	0.773739	0.889686	0	0
E9PYH6	sp|E9PYH6|SET1A_MOUSE Histone-lysine N-methyltransferase SETD1A OS=Mus musculus OX=10090 GN=Setd1a PE=1 SV=1	8.6891	221	E9PYH6	Setd1a	Histone-lysine N-methyltransferase SETD1A	14.6452	14.5777	14.7453	14.7426	14.7635	14.7175	0.08513	-0.0348567	0.205117	14.6986	1.72323	-5.87102	0.134096	0.351717	0	0
E9PYL2	sp|E9PYL2|PRR12_MOUSE Proline-rich protein 12 OS=Mus musculus OX=10090 GN=Prr12 PE=1 SV=1	20.964	222	E9PYL2	Prr12	Proline-rich protein 12	17.9049	17.867	17.9034	18.0212	17.8093	18.0029	0.0527271	-0.0982095	0.203664	17.9181	0.848462	-6.87805	0.427766	0.650989	0	0
E9PYR1	tr|E9PYR1|E9PYR1_MOUSE F-box and leucine-rich repeat protein 18 OS=Mus musculus OX=10090 GN=Fbxl18 PE=1 SV=1	12.605	223	E9PYR1	Fbxl18	F-box and leucine-rich repeat protein 18	15.2849	15.1386	15.249	15.1838	15.1917	15.1683	-0.0429162	-0.153604	0.0677715	15.2027	-0.941706	-6.7927	0.381627	0.611707	0	0
E9PZM4	sp|E9PZM4|CHD2_MOUSE Chromodomain-helicase-DNA-binding protein 2 OS=Mus musculus OX=10090 GN=Chd2 PE=1 SV=1	72.537	224	E9PZM4	Chd2	Chromodomain-helicase-DNA-binding protein 2	19.0626	19.0882	19.0989	19.1062	19.0318	19.112	0.000114168	-0.0874583	0.0876867	19.0833	0.00316643	-7.27158	0.997573	0.999105	0	0
E9PZM7	tr|E9PZM7|E9PZM7_MOUSE SR-related CTD-associated factor 11 OS=Mus musculus OX=10090 GN=Scaf11 PE=1 SV=1	140.39	225	E9PZM7	Scaf11	SR-related CTD-associated factor 11	21.1763	21.2534	21.2271	21.3472	21.3257	21.2763	0.0974486	0.006256	0.188641	21.2677	2.59543	-4.64297	0.0397695	0.183501	0	0
E9Q0S6	sp|E9Q0S6|TENS1_MOUSE Tensin-1 OS=Mus musculus OX=10090 GN=Tns1 PE=1 SV=1	51.343	226	E9Q0S6	Tns1	Tensin-1	18.3439	18.3354	18.3328	18.4369	18.5243	18.4195	0.122893	0.0294349	0.216351	18.3988	3.19377	-3.79889	0.0179597	0.121629	0	0
E9Q137	sp|E9Q137|TX264_MOUSE Testis-expressed protein 264 homolog OS=Mus musculus OX=10090 GN=Tex264 PE=2 SV=1	16.244	227	E9Q137	Tex264	Testis-expressed protein 264 homolog	16.4607	16.639	16.5939	16.7344	16.6797	16.703	0.141161	0.0124821	0.26984	16.6351	2.66441	-4.54444	0.0362039	0.175165	0	0
E9Q166	tr|E9Q166|E9Q166_MOUSE ATPase family, AAA domain containing 2B OS=Mus musculus OX=10090 GN=Atad2b PE=1 SV=1	160.91	228	E9Q166	Atad2b	ATPase family, AAA domain containing 2B	21.9949	21.8215	21.9529	21.7975	21.6666	21.735	-0.190072	-0.333389	-0.0467549	21.8281	-3.22116	-3.76103	0.017338	0.119313	0	0
E9Q1A5;B1ASA5	tr|E9Q1A5|E9Q1A5_MOUSE Zinc finger protein 384 OS=Mus musculus OX=10090 GN=Zfp384 PE=1 SV=1;tr|B1ASA5|B1ASA5_MOUSE Zinc finger protein 362 OS=Mus musculus OX=10090 GN=Zfp362 PE=1 SV=1	19.264	229	E9Q1A5	Zfp384	Zinc finger protein 384	14.6195	14.7586	14.6482	14.6695	14.5448	14.6032	-0.0695631	-0.197962	0.0588362	14.6406	-1.31586	-6.38966	0.234852	0.474228	0	0
E9Q271	tr|E9Q271|E9Q271_MOUSE WD repeat domain 17 OS=Mus musculus OX=10090 GN=Wdr17 PE=1 SV=2	110.25	230	E9Q271	Wdr17	WD repeat domain 17	21.2443	21.2109	21.2662	21.116	21.0783	20.9307	-0.198803	-0.332477	-0.065129	21.1411	-3.61217	-3.23074	0.0106158	0.0913708	0	0
E9Q2E4	tr|E9Q2E4|E9Q2E4_MOUSE HECT domain E3 ubiquitin protein ligase 4 OS=Mus musculus OX=10090 GN=Hectd4 PE=1 SV=2	112.35	231	E9Q2E4	Hectd4	HECT domain E3 ubiquitin protein ligase 4	19.7255	19.7167	20.0503	19.9009	19.6308	19.6832	-0.0925297	-0.36947	0.184411	19.7846	-0.811498	-6.90995	0.447153	0.665683	0	0
E9Q2Z1	sp|E9Q2Z1|CECR2_MOUSE Chromatin remodeling regulator CECR2 OS=Mus musculus OX=10090 GN=Cecr2 PE=1 SV=1	8.0429	232	E9Q2Z1	Cecr2	Chromatin remodeling regulator CECR2	15.2789	15.3059	15.2127	15.1046	15.0284	15.1814	-0.161042	-0.283664	-0.0384198	15.1853	-3.1898	-3.80438	0.0180518	0.121858	0	0
E9Q394	sp|E9Q394|AKP13_MOUSE A-kinase anchor protein 13 OS=Mus musculus OX=10090 GN=Akap13 PE=1 SV=1	18.743	233	E9Q394	Akap13	A-kinase anchor protein 13	15.7135	15.6199	15.8845	15.7743	15.6985	16.1902	0.148358	-0.193144	0.489859	15.8135	1.05514	-6.68006	0.330793	0.568929	0	0
E9Q3G8	tr|E9Q3G8|E9Q3G8_MOUSE Nucleoporin 153 OS=Mus musculus OX=10090 GN=Nup153 PE=1 SV=1	51.723	234	E9Q3G8	Nup153	Nucleoporin 153	19.122	19.2892	19.1607	19.1548	19.1888	19.235	0.00228751	-0.126078	0.130653	19.1918	0.0432821	-7.27051	0.966839	0.988048	0	0
E9Q3L2	sp|E9Q3L2|PI4KA_MOUSE Phosphatidylinositol 4-kinase alpha OS=Mus musculus OX=10090 GN=Pi4ka PE=1 SV=2	167.65	235	E9Q3L2	Pi4ka	Phosphatidylinositol 4-kinase alpha	21.9298	21.9062	22.0169	22.0095	21.939	21.9726	0.0227205	-0.0801404	0.125581	21.9623	0.536489	-7.10899	0.610345	0.788279	0	0
E9Q3M5	sp|E9Q3M5|S4A5_MOUSE Electrogenic sodium bicarbonate cotransporter 4 OS=Mus musculus OX=10090 GN=Slc4a5 PE=1 SV=1	17.061	236	E9Q3M5	Slc4a5	Electrogenic sodium bicarbonate cotransporter 4	16.6822	16.7008	16.7466	16.6388	17.0057	16.8809	0.131923	-0.0923852	0.356232	16.7759	1.42846	-6.25294	0.201614	0.437999	0	0
E9Q3P4	tr|E9Q3P4|E9Q3P4_MOUSE Centromere protein F OS=Mus musculus OX=10090 GN=Cenpf PE=1 SV=1	10.29	237	E9Q3P4	Cenpf	Centromere protein F	20.2971	20.3452	20.3822	20.1631	20.3995	20.1252	-0.112262	-0.299536	0.0750125	20.2854	-1.45595	-6.21869	0.194178	0.429475	0	0
E9Q401	sp|E9Q401|RYR2_MOUSE Ryanodine receptor 2 OS=Mus musculus OX=10090 GN=Ryr2 PE=1 SV=1	23.981	238	E9Q401	Ryr2	Ryanodine receptor 2	17.1517	17.1028	17.1386	17.1588	17.0978	16.9575	-0.0596947	-0.197685	0.0782954	17.1012	-1.05071	-6.68463	0.332672	0.570301	0	0
E9Q411	tr|E9Q411|E9Q411_MOUSE Neuroblastoma amplified sequence OS=Mus musculus OX=10090 GN=Nbas PE=1 SV=1	31.867	239	E9Q411	Nbas	Neuroblastoma amplified sequence	17.7906	17.598	17.8928	17.7765	17.8984	17.8801	0.0912311	-0.105339	0.287801	17.8061	1.12725	-6.60385	0.301429	0.541262	0	0
E9Q459	tr|E9Q459|E9Q459_MOUSE Zinc finger protein 160 OS=Mus musculus OX=10090 GN=Zfp160 PE=1 SV=1	10.251	240	E9Q459	Zfp160	Zinc finger protein 160	16.9647	16.8329	17.1767	16.5546	17.1632	16.9239	-0.110828	-0.517923	0.296267	16.936	-0.663519	-7.02541	0.531262	0.731872	0	0
E9Q4F2	sp|E9Q4F2|KLH18_MOUSE Kelch-like protein 18 OS=Mus musculus OX=10090 GN=Klhl18 PE=1 SV=1	19.634	241	E9Q4F2	Klhl18	Kelch-like protein 18	19.0491	19.0561	19.0254	19.1208	18.9566	18.836	-0.0723947	-0.248381	0.103592	19.0073	-0.999125	-6.73684	0.355176	0.590116	0	0
E9Q4N7	sp|E9Q4N7|ARI1B_MOUSE AT-rich interactive domain-containing protein 1B OS=Mus musculus OX=10090 GN=Arid1b PE=1 SV=2	93.138	242	E9Q4N7	Arid1b	AT-rich interactive domain-containing protein 1B	20.0189	20.0838	20.0185	20.0332	20.0025	20.0213	-0.0213738	-0.103766	0.0610185	20.0297	-0.630068	-7.04921	0.551185	0.746734	0	0
E9Q512	tr|E9Q512|E9Q512_MOUSE Thyroid hormone receptor interactor 11 OS=Mus musculus OX=10090 GN=Trip11 PE=1 SV=1	61.354	243	E9Q512	Trip11	Thyroid hormone receptor interactor 11	19.9634	19.7982	19.9876	19.8999	20.0692	20.1447	0.121494	-0.0738029	0.31679	19.9772	1.51096	-6.14922	0.180052	0.413175	0	0
E9Q5C9	sp|E9Q5C9|NOLC1_MOUSE Nucleolar and coiled-body phosphoprotein 1 OS=Mus musculus OX=10090 GN=Nolc1 PE=1 SV=1	102.35	244	E9Q5C9	Nolc1	Nucleolar and coiled-body phosphoprotein 1	22.704	22.7044	22.7483	22.7894	22.6309	22.7409	0.00153649	-0.1163	0.119373	22.7197	0.0316698	-7.27101	0.975732	0.991087	0	0
E9Q5F9	sp|E9Q5F9|SETD2_MOUSE Histone-lysine N-methyltransferase SETD2 OS=Mus musculus OX=10090 GN=Setd2 PE=1 SV=1	37.801	245	E9Q5F9	Setd2	Histone-lysine N-methyltransferase SETD2	18.7234	18.7031	18.669	18.669	18.6802	18.6253	-0.0403099	-0.122238	0.0416179	18.6783	-1.19501	-6.52924	0.275849	0.517162	0	0
E9Q5K9	sp|E9Q5K9|YTDC1_MOUSE YTH domain-containing protein 1 OS=Mus musculus OX=10090 GN=Ythdc1 PE=1 SV=2	25.154	246	E9Q5K9	Ythdc1	YTH domain-containing protein 1	19.3148	19.3593	19.383	19.384	19.2744	19.3814	-0.00578068	-0.111484	0.0999223	19.3495	-0.132827	-7.26141	0.898544	0.955352	0	0
E9Q5M4	tr|E9Q5M4|E9Q5M4_MOUSE Zinc finger RNA binding protein 2 OS=Mus musculus OX=10090 GN=Zfr2 PE=1 SV=1	22.398	247	E9Q5M4	Zfr2	Zinc finger RNA binding protein 2	19.5526	19.5914	19.6003	19.5566	19.4913	19.4712	-0.0751046	-0.164763	0.0145542	19.5439	-2.03454	-5.44211	0.0866575	0.275791	0	0
E9Q616	tr|E9Q616|E9Q616_MOUSE AHNAK nucleoprotein (desmoyokin) OS=Mus musculus OX=10090 GN=Ahnak PE=1 SV=1	197.65	248	E9Q616	Ahnak	AHNAK nucleoprotein (desmoyokin)	22.9278	22.7548	22.9494	22.9733	23.47	24.8734	0.894913	-0.437625	2.22745	23.3248	1.73411	-5.8682	0.1443	0.364162	0	0
E9Q6B2	sp|E9Q6B2|CC85C_MOUSE Coiled-coil domain-containing protein 85C OS=Mus musculus OX=10090 GN=Ccdc85c PE=1 SV=1	45.305	249	E9Q6B2	Ccdc85c	Coiled-coil domain-containing protein 85C	18.8367	18.9106	18.8786	19.0015	19.0349	19.0484	0.152991	0.0683077	0.237673	18.9518	4.38796	-2.24239	0.00429752	0.0533328	0	0
E9Q6H8	tr|E9Q6H8|E9Q6H8_MOUSE Pleckstrin homology domain containing, family A member 5 OS=Mus musculus OX=10090 GN=Plekha5 PE=1 SV=1	76.642	250	E9Q6H8	Plekha5	Pleckstrin homology domain containing, family A member 5	19.5863	19.6433	19.6571	19.7314	19.6992	19.7386	0.0941386	0.0102571	0.17802	19.676	2.72581	-4.45691	0.0333151	0.168358	0	0
E9Q6J5	sp|E9Q6J5|BD1L1_MOUSE Biorientation of chromosomes in cell division protein 1-like 1 OS=Mus musculus OX=10090 GN=Bod1l PE=1 SV=1	92.493	251	E9Q6J5	Bod1l	Biorientation of chromosomes in cell division protein 1-like 1	20.1606	20.4193	20.0611	20.3151	20.0226	20.1704	-0.0443217	-0.318719	0.230075	20.1915	-0.39231	-7.18372	0.707982	0.84848	0	0
E9Q6P5	sp|E9Q6P5|TTC7B_MOUSE Tetratricopeptide repeat protein 7B OS=Mus musculus OX=10090 GN=Ttc7b PE=1 SV=1	44.956	252	E9Q6P5	Ttc7b	Tetratricopeptide repeat protein 7B	20.659	20.7301	20.6773	20.6504	20.5845	20.5182	-0.104451	-0.213871	0.00496966	20.6366	-2.3185	-5.03915	0.0582614	0.225103	0	0
E9Q6R7	tr|E9Q6R7|E9Q6R7_MOUSE Utrophin OS=Mus musculus OX=10090 GN=Utrn PE=1 SV=1	108.06	253	E9Q6R7	Utrn	Utrophin	19.5622	19.4914	19.5903	19.6732	19.6005	19.8783	0.169337	-0.0160105	0.354685	19.6327	2.219	-5.18106	0.066927	0.242153	0	0
E9Q735	sp|E9Q735|UBE4A_MOUSE Ubiquitin conjugation factor E4 A OS=Mus musculus OX=10090 GN=Ube4a PE=1 SV=1	62.409	255	E9Q735	Ube4a	Ubiquitin conjugation factor E4 A	20.1092	19.9961	20.0991	20.189	20.1021	20.1001	0.0622454	-0.0514608	0.175952	20.0992	1.32959	-6.37332	0.230552	0.470401	0	0
E9Q7E2	sp|E9Q7E2|ARID2_MOUSE AT-rich interactive domain-containing protein 2 OS=Mus musculus OX=10090 GN=Arid2 PE=1 SV=1	25.514	256	E9Q7E2	Arid2	AT-rich interactive domain-containing protein 2	17.8464	17.9307	17.8408	17.6396	17.7128	17.6433	-0.20741	-0.307753	-0.107068	17.7689	-5.0204	-1.503	0.00219519	0.0365035	0	0
E9Q7G0	sp|E9Q7G0|NUMA1_MOUSE Nuclear mitotic apparatus protein 1 OS=Mus musculus OX=10090 GN=Numa1 PE=1 SV=1	323.31	257	E9Q7G0	Numa1	Nuclear mitotic apparatus protein 1	24.1379	24.1901	24.1516	24.1884	24.2587	24.2932	0.0868929	-0.00923011	0.183016	24.2033	2.19558	-5.21437	0.0691534	0.246119	0	0
E9Q7L6	tr|E9Q7L6|E9Q7L6_MOUSE Forkhead box N2 OS=Mus musculus OX=10090 GN=Foxn2 PE=1 SV=1	10.4	258	E9Q7L6	Foxn2	Forkhead box N2	21.3041	21.3286	21.2561	21.1871	21.206	21.1346	-0.120361	-0.210633	-0.0300897	21.2361	-3.23838	-3.73727	0.0169593	0.117534	0	0
E9Q7M2	sp|E9Q7M2|T22D2_MOUSE TSC22 domain family protein 2 OS=Mus musculus OX=10090 GN=Tsc22d2 PE=1 SV=1	10.703	259	E9Q7M2	Tsc22d2	TSC22 domain family protein 2	12.0693	12.5453	12.4015	12.1485	12.2537	12.4146	-0.0664399	-0.387736	0.254856	12.3055	-0.502247	-7.12869	0.632858	0.803014	0	0
E9Q7X7	sp|E9Q7X7|NRX2A_MOUSE Neurexin-2 OS=Mus musculus OX=10090 GN=Nrxn2 PE=1 SV=1	50.211	260	E9Q7X7	Nrxn2	Neurexin-2	19.8562	19.8483	19.8191	19.8991	19.8304	19.7552	-0.012958	-0.121358	0.0954419	19.8347	-0.290337	-7.2232	0.78104	0.892313	0	0
E9Q8I7	tr|E9Q8I7|E9Q8I7_MOUSE Nuclear transcription factor, X-box binding-like 1 OS=Mus musculus OX=10090 GN=Nfxl1 PE=1 SV=1	6.4406	261	E9Q8I7	Nfxl1	Nuclear transcription factor, X-box binding-like 1	14.0668	13.9466	14.1858	14.1061	14.4031	14.0315	0.113828	-0.154423	0.382079	14.1233	1.03063	-6.70517	0.341292	0.57856	0	0
E9Q8I9	sp|E9Q8I9|FRY_MOUSE Protein furry homolog OS=Mus musculus OX=10090 GN=Fry PE=1 SV=1	48.793	262	E9Q8I9	Fry	Protein furry homolog	18.7162	18.7443	18.7085	18.6097	18.6098	18.6067	-0.11422	-0.185915	-0.0425243	18.6659	-3.86939	-2.89323	0.00778626	0.0764134	0	0
E9Q912	sp|E9Q912|GDS1_MOUSE Rap1 GTPase-GDP dissociation stimulator 1 OS=Mus musculus OX=10090 GN=Rap1gds1 PE=2 SV=1	222.42	263	E9Q912	Rap1gds1	Rap1 GTPase-GDP dissociation stimulator 1	24.813	24.7892	24.7966	24.7811	24.8287	24.7202	-0.0229243	-0.115823	0.0699748	24.7881	-0.599346	-7.06978	0.570214	0.761756	0	0
E9Q9B7	tr|E9Q9B7|E9Q9B7_MOUSE Kinase D-interacting substrate 220 OS=Mus musculus OX=10090 GN=Kidins220 PE=1 SV=1	77.766	264	E9Q9B7	Kidins220	Kinase D-interacting substrate 220	18.1519	18.2198	18.0989	18.2776	18.2332	18.2386	0.0929348	-0.00753721	0.193407	18.2033	2.2466	-5.14175	0.0643976	0.237148	0	0
E9Q9D5	sp|E9Q9D5|RBL2A_MOUSE Rab-like protein 2A OS=Mus musculus OX=10090 GN=Rabl2 PE=1 SV=1	36.618	265	E9Q9D5	Rabl2	Rab-like protein 2A	19.1962	19.1844	19.3509	19.1776	19.2441	19.0815	-0.076094	-0.231494	0.0793064	19.2058	-1.1893	-6.53564	0.277933	0.518914	0	0
E9Q9K8	tr|E9Q9K8|E9Q9K8_MOUSE A kinase (PRKA) anchor protein 6 OS=Mus musculus OX=10090 GN=Akap6 PE=1 SV=1	9.7647	266	E9Q9K8	Akap6	A kinase (PRKA) anchor protein 6	12.5813	12.2706	12.4075	12.3966	12.2225	12.3646	-0.0919333	-0.307388	0.123522	12.3739	-1.03636	-6.69934	0.338814	0.576308	0	0
E9QA15	tr|E9QA15|E9QA15_MOUSE Caldesmon 1 OS=Mus musculus OX=10090 GN=Cald1 PE=1 SV=1	92.67	267	E9QA15	Cald1	Caldesmon 1	19.8399	20.0494	19.9466	19.9444	20.1238	20.975	0.402396	-0.285033	1.08983	20.1465	1.46017	-6.21287	0.19832	0.434381	0	0
E9QA22	tr|E9QA22|E9QA22_MOUSE Zinc finger protein 644 OS=Mus musculus OX=10090 GN=Zfp644 PE=1 SV=1	11.277	268	E9QA22	Zfp644	Zinc finger protein 644	19.7291	19.8092	19.7623	19.2667	19.387	19.2556	-0.463766	-0.579893	-0.34764	19.535	-9.69978	2.49076	5.69569e-05	0.00525783	0	0
E9QAE3	tr|E9QAE3|E9QAE3_MOUSE B-TFIID TATA-box binding protein associated factor 1 OS=Mus musculus OX=10090 GN=Btaf1 PE=1 SV=1	45.37	269	E9QAE3	Btaf1	B-TFIID TATA-box binding protein associated factor 1	19.6738	19.7253	19.8261	19.6064	19.7136	19.6388	-0.0888028	-0.215895	0.0382898	19.6973	-1.69707	-5.90606	0.139084	0.357669	0	0
E9QAP7	tr|E9QAP7|E9QAP7_MOUSE TATA-box binding protein associated factor 4 OS=Mus musculus OX=10090 GN=Taf4 PE=1 SV=1	60.791	270	E9QAP7	Taf4	TATA-box binding protein associated factor 4	19.6201	19.6731	19.6588	19.4584	19.532	19.3995	-0.187398	-0.293441	-0.0813544	19.557	-4.29214	-2.35961	0.00478178	0.0572837	0	0
E9QAT4	sp|E9QAT4|SC16A_MOUSE Protein transport protein Sec16A OS=Mus musculus OX=10090 GN=Sec16a PE=1 SV=1	119.2	271	E9QAT4	Sec16a	Protein transport protein Sec16A	20.9489	21.0312	20.9615	20.9403	21.0168	20.9177	-0.0222499	-0.125221	0.0807212	20.9694	-0.524814	-7.11584	0.617971	0.793575	0	0
F2Z3U3	tr|F2Z3U3|F2Z3U3_MOUSE Ras association (RalGDS/AF-6) and pleckstrin homology domains 1 OS=Mus musculus OX=10090 GN=Raph1 PE=1 SV=2	6.8262	272	F2Z3U3	Raph1	Ras association (RalGDS/AF-6) and pleckstrin homology domains 1	14.9647	14.7467	14.8418	14.832	14.7362	14.651	-0.111322	-0.28536	0.0627169	14.7954	-1.55356	-6.09461	0.169775	0.39879	0	0
Q9CPN7;F6R7E8	tr|Q9CPN7|Q9CPN7_MOUSE RIKEN cDNA 1810009J06 gene OS=Mus musculus OX=10090 GN=1810009J06Rik PE=2 SV=1;tr|F6R7E8|F6R7E8_MOUSE Predicted gene 2663 OS=Mus musculus OX=10090 GN=Gm2663 PE=4 SV=1	8.3774	274	Q9CPN7	1810009J06Rik	RIKEN cDNA 1810009J06 gene	20.6036	20.5792	20.3819	20.5419	20.5822	20.8053	0.121573	-0.0999199	0.343065	20.5824	1.33312	-6.3691	0.229456	0.469142	0	0
F6SEU4	sp|F6SEU4|SYGP1_MOUSE Ras/Rap GTPase-activating protein SynGAP OS=Mus musculus OX=10090 GN=Syngap1 PE=1 SV=2	13.648	275	F6SEU4	Syngap1	Ras/Rap GTPase-activating protein SynGAP	18.8935	18.9449	18.9319	18.9641	18.8425	18.8294	-0.044759	-0.157009	0.0674913	18.9011	-0.96847	-6.76696	0.369113	0.60105	0	0
F6UGR1	tr|F6UGR1|F6UGR1_MOUSE PDZ and pleckstrin homology domains 1 OS=Mus musculus OX=10090 GN=Pdzph1 PE=1 SV=1	14.896	276	F6UGR1	Pdzph1	PDZ and pleckstrin homology domains 1	16.2344	16.2912	16.1722	15.9258	16.0452	15.8005	-0.308764	-0.476724	-0.140803	16.0782	-4.4649	-2.14925	0.00394822	0.0509276	0	0
F6YVP7;P62270	tr|F6YVP7|F6YVP7_MOUSE Small ribosomal subunit protein uS13 OS=Mus musculus OX=10090 GN=Rps18-ps6 PE=3 SV=2;sp|P62270|RS18_MOUSE Small ribosomal subunit protein uS13 OS=Mus musculus OX=10090 GN=Rps18 PE=1 SV=3	81.248	277	F6YVP7	Rps18-ps6	Small ribosomal subunit protein uS13	24.301	24.2061	24.2015	24.2284	24.2417	24.3457	0.0356958	-0.0823567	0.153748	24.2541	0.734405	-6.97273	0.489577	0.698206	0	0
F6ZDS4	sp|F6ZDS4|TPR_MOUSE Nucleoprotein TPR OS=Mus musculus OX=10090 GN=Tpr PE=1 SV=1	323.31	278	F6ZDS4	Tpr	Nucleoprotein TPR	25.0924	25.1675	25.1026	25.1535	25.1027	25.1342	0.00926884	-0.0780587	0.0965964	25.1255	0.257791	-7.23338	0.804925	0.907062	0	0
F8VPK0	sp|F8VPK0|SKI3_MOUSE Superkiller complex protein 3 OS=Mus musculus OX=10090 GN=Skic3 PE=3 SV=1	55.344	279	F8VPK0	Skic3	Superkiller complex protein 3	19.6186	19.6055	19.6355	19.6584	19.5783	19.6177	-0.00172396	-0.0854665	0.0820186	19.619	-0.0500006	-7.27015	0.961696	0.986241	0	0
F8VPK8	tr|F8VPK8|F8VPK8_MOUSE Protocadherin 9 OS=Mus musculus OX=10090 GN=Pcdh9 PE=1 SV=1	17.323	280	F8VPK8	Pcdh9	Protocadherin 9	17.1106	16.9974	17.0892	17.0326	17.1502	16.9451	-0.0230818	-0.173843	0.127679	17.0542	-0.371855	-7.19255	0.722399	0.858682	0	0
F8VPN4	tr|F8VPN4|F8VPN4_MOUSE Glycogen debranching enzyme OS=Mus musculus OX=10090 GN=Agl PE=1 SV=1	107.3	281	F8VPN4	Agl	Glycogen debranching enzyme	19.9145	19.89	19.8866	19.9435	19.8572	20.0084	0.0393269	-0.0715552	0.150209	19.9167	0.861432	-6.86659	0.421111	0.645415	0	0
F8VPP8	tr|F8VPP8|F8VPP8_MOUSE Zinc finger CCCH type containing 7B OS=Mus musculus OX=10090 GN=Zc3h7b PE=1 SV=1	20.8	282	F8VPP8	Zc3h7b	Zinc finger CCCH type containing 7B	18.588	18.3338	18.5751	18.3726	18.6747	18.4441	-0.00187805	-0.251698	0.247942	18.4981	-0.0182589	-7.2714	0.986007	0.995649	0	0
F8VPQ2	sp|F8VPQ2|ARI4A_MOUSE AT-rich interactive domain-containing protein 4A OS=Mus musculus OX=10090 GN=Arid4a PE=1 SV=1	22.476	283	F8VPQ2	Arid4a	AT-rich interactive domain-containing protein 4A	18.2793	18.2571	18.238	18.1625	18.163	18.0103	-0.146233	-0.268992	-0.023474	18.185	-2.89324	-4.21935	0.0266174	0.148966	0	0
F8VPU2	sp|F8VPU2|FARP1_MOUSE FERM, ARHGEF and pleckstrin domain-containing protein 1 OS=Mus musculus OX=10090 GN=Farp1 PE=1 SV=1	78.254	284	F8VPU2	Farp1	FERM, ARHGEF and pleckstrin domain-containing protein 1	19.08	19.0414	19.0847	19.1095	19.1803	19.2476	0.11044	0.00337845	0.217502	19.1239	2.50545	-4.77168	0.0449876	0.196877	0	0
F8VPZ3	sp|F8VPZ3|UBP32_MOUSE Ubiquitin carboxyl-terminal hydrolase 32 OS=Mus musculus OX=10090 GN=Usp32 PE=2 SV=1	6.913	285	F8VPZ3	Usp32	Ubiquitin carboxyl-terminal hydrolase 32	12.5524	12.6789	12.3702	12.6844	12.2836	12.3947	-0.0795791	-0.37907	0.219912	12.494	-0.64537	-7.03863	0.541856	0.740385	0	0
F8VQ05	tr|F8VQ05|F8VQ05_MOUSE FRY like transcription coactivator OS=Mus musculus OX=10090 GN=Fryl PE=1 SV=1	110.11	286	F8VQ05	Fryl	FRY like transcription coactivator	21.7966	21.76	21.8042	21.7503	21.7306	21.7652	-0.0382308	-0.114248	0.0377863	21.7678	-1.22151	-6.49933	0.266366	0.506718	0	0
F8VQC1	tr|F8VQC1|F8VQC1_MOUSE Signal recognition particle subunit SRP72 OS=Mus musculus OX=10090 GN=Srp72 PE=1 SV=1	181.56	287	F8VQC1	Srp72	Signal recognition particle subunit SRP72	22.6623	22.6596	22.6705	22.7074	22.6165	22.6659	-0.000868993	-0.08664	0.0849021	22.6637	-0.0246076	-7.27124	0.981142	0.993188	0	0
F8VQK3	tr|F8VQK3|F8VQK3_MOUSE guanylate cyclase OS=Mus musculus OX=10090 GN=Gucy1a2 PE=1 SV=1	20.253	288	F8VQK3	Gucy1a2	guanylate cyclase	17.5472	17.4971	17.5334	17.6011	17.6102	17.3925	0.00862294	-0.14887	0.166116	17.5303	0.13298	-7.26138	0.898427	0.955352	0	0
G3UW60	tr|G3UW60|G3UW60_MOUSE Sushi domain containing 5 OS=Mus musculus OX=10090 GN=Susd5 PE=1 SV=1	7.077	289	G3UW60	Susd5	Sushi domain containing 5	10.1356	10.0769	9.2	9.06424	NA	NA	-0.739909	-2.19447	0.714648	9.61917	-1.55176	-5.76405	0.211727	0.450288	0	0
G3UXL2;Q9D7G0;Q9CS42	tr|G3UXL2|G3UXL2_MOUSE ribose-phosphate diphosphokinase OS=Mus musculus OX=10090 GN=Prps1l3 PE=3 SV=1;sp|Q9D7G0|PRPS1_MOUSE Ribose-phosphate pyrophosphokinase 1 OS=Mus musculus OX=10090 GN=Prps1 PE=1 SV=4;sp|Q9CS42|PRPS2_MOUSE Ribose-phosphate pyrophosphok	107.47	290	G3UXL2	Prps1l3	ribose-phosphate diphosphokinase	22.6117	22.6937	22.581	22.6809	22.6454	22.6283	0.0227077	-0.0768492	0.122265	22.6402	0.553982	-7.09847	0.599019	0.780844	0	0
G3X8U3	sp|G3X8U3|QNG1_MOUSE Queuosine 5-phosphate N-glycosylase/hydrolase OS=Mus musculus OX=10090 GN=QNG1 PE=1 SV=1	35.846	291	G3X8U3	QNG1	Queuosine 5-phosphate N-glycosylase/hydrolase	20.482	20.3889	20.415	20.5563	20.5632	20.5966	0.143426	0.0528349	0.234016	20.5003	3.84535	-2.92437	0.00801168	0.0778618	0	0
G3X8X0	tr|G3X8X0|G3X8X0_MOUSE RNA helicase OS=Mus musculus OX=10090 GN=Dhx16 PE=1 SV=1	78.077	292	G3X8X0	Dhx16	RNA helicase	20.2757	20.2387	20.2725	20.2466	20.2671	20.2287	-0.0148002	-0.0902213	0.060621	20.2549	-0.476613	-7.14265	0.649997	0.812324	0	0
G3X972	tr|G3X972|G3X972_MOUSE Sec24 related gene family, member C (S. cerevisiae) OS=Mus musculus OX=10090 GN=Sec24c PE=1 SV=1	147.94	293	G3X972	Sec24c	Sec24 related gene family, member C (S. cerevisiae)	21.152	21.1993	21.1437	21.2748	21.088	21.1824	0.0166931	-0.113351	0.146737	21.1734	0.311774	-7.21584	0.765447	0.883735	0	0
G3X9J0	sp|G3X9J0|SI1L3_MOUSE Signal-induced proliferation-associated 1-like protein 3 OS=Mus musculus OX=10090 GN=Sipa1l3 PE=1 SV=1	97.89	294	G3X9J0	Sipa1l3	Signal-induced proliferation-associated 1-like protein 3	20.0263	20.0436	20.0319	20.0171	19.9844	20.2754	0.0583334	-0.134235	0.250902	20.0631	0.735741	-6.97169	0.488819	0.697723	0	0
G3X9K3	sp|G3X9K3|BIG1_MOUSE Brefeldin A-inhibited guanine nucleotide-exchange protein 1 OS=Mus musculus OX=10090 GN=Arfgef1 PE=1 SV=1	134.03	295	G3X9K3	Arfgef1	Brefeldin A-inhibited guanine nucleotide-exchange protein 1	21.3209	21.3391	21.364	21.4398	21.2878	21.2968	0.000110698	-0.120409	0.12063	21.3414	0.00223087	-7.27159	0.99829	0.999312	0	0
G3X9N3	tr|G3X9N3|G3X9N3_MOUSE PNMA family member 8B OS=Mus musculus OX=10090 GN=Pnma8b PE=1 SV=1	69.946	296	G3X9N3	Pnma8b	PNMA family member 8B	20.3164	20.4067	20.3027	20.4198	20.4605	20.4384	0.0975971	0.00131728	0.193877	20.3908	2.46204	-4.83382	0.0477585	0.204034	0	0
G3X9X1	sp|G3X9X1|KBTB2_MOUSE Kelch repeat and BTB domain-containing protein 2 OS=Mus musculus OX=10090 GN=Kbtbd2 PE=1 SV=1	37.113	297	G3X9X1	Kbtbd2	Kelch repeat and BTB domain-containing protein 2	18.2998	18.3552	18.2387	18.2265	18.2229	18.1887	-0.0851992	-0.182921	0.0125223	18.2553	-2.11757	-5.32503	0.0771319	0.258133	0	0
G3X9Z4	sp|G3X9Z4|PCF11_MOUSE Pre-mRNA cleavage complex 2 protein Pcf11 OS=Mus musculus OX=10090 GN=Pcf11 PE=2 SV=1	47.319	298	G3X9Z4	Pcf11	Pre-mRNA cleavage complex 2 protein Pcf11	19.3716	19.3614	19.3765	19.5081	19.4062	19.5407	0.11515	0.0102146	0.220085	19.4274	2.66523	-4.54327	0.0361634	0.175148	0	0
G3XA30	tr|G3XA30|G3XA30_MOUSE Non-structural maintenance of chromosomes element 4 OS=Mus musculus OX=10090 GN=Nsmce4a PE=1 SV=1	13.193	299	G3XA30	Nsmce4a	Non-structural maintenance of chromosomes element 4	15.3285	15.3028	15.2827	15.3614	15.3268	15.3466	0.0402727	-0.0354702	0.116016	15.3248	1.2914	-6.41854	0.242688	0.483072	0	0
G3XA57	sp|G3XA57|RFIP2_MOUSE Rab11 family-interacting protein 2 OS=Mus musculus OX=10090 GN=Rab11fip2 PE=1 SV=1	12.606	300	G3XA57	Rab11fip2	Rab11 family-interacting protein 2	15.5626	15.6429	15.4518	15.4901	15.3701	15.3713	-0.141948	-0.291675	0.00777876	15.4815	-2.30262	-5.06182	0.059562	0.227475	0	0
G5E829	sp|G5E829|AT2B1_MOUSE Plasma membrane calcium-transporting ATPase 1 OS=Mus musculus OX=10090 GN=Atp2b1 PE=1 SV=1	323.31	301	G5E829	Atp2b1	Plasma membrane calcium-transporting ATPase 1	25.6649	25.6814	25.6835	25.7483	25.7482	25.7057	0.0574898	-0.0172221	0.132202	25.7053	1.86893	-5.67268	0.10934	0.315576	0	0
G5E870	sp|G5E870|TRIPC_MOUSE E3 ubiquitin-protein ligase TRIP12 OS=Mus musculus OX=10090 GN=Trip12 PE=1 SV=1	120.47	302	G5E870	Trip12	E3 ubiquitin-protein ligase TRIP12	21.0303	21.0271	21.0216	20.9628	20.916	20.9814	-0.0729575	-0.151398	0.00548293	20.9899	-2.25904	-5.12403	0.0632906	0.235434	0	0
G5E895	tr|G5E895|G5E895_MOUSE Aldo-keto reductase family 1, member B10 (aldose reductase) OS=Mus musculus OX=10090 GN=Akr1b10 PE=1 SV=1	12.277	303	G5E895	Akr1b10	Aldo-keto reductase family 1, member B10 (aldose reductase)	17.3111	17.2195	17.2554	17.3861	17.5776	17.4822	0.219959	0.0819435	0.357974	17.372	3.87086	-2.89133	0.00777274	0.0764134	0	0
G5E8B9	sp|G5E8B9|ZBT11_MOUSE Zinc finger and BTB domain-containing protein 11 OS=Mus musculus OX=10090 GN=Zbtb11 PE=2 SV=1	6.5196	304	G5E8B9	Zbtb11	Zinc finger and BTB domain-containing protein 11	15.1566	15.0989	14.9131	14.8956	15.0248	14.9084	-0.113312	-0.291356	0.0647319	14.9996	-1.54576	-6.10465	0.171613	0.401823	0	0
G5E8C2;E9PYD7	tr|G5E8C2|G5E8C2_MOUSE Kelch repeat and BTB (POZ) domain containing 7 OS=Mus musculus OX=10090 GN=Kbtbd7 PE=1 SV=1;tr|E9PYD7|E9PYD7_MOUSE Kelch repeat and BTB (POZ) domain containing 6 OS=Mus musculus OX=10090 GN=Kbtbd6 PE=4 SV=3	30.879	305	G5E8C2	Kbtbd7	Kelch repeat and BTB (POZ) domain containing 7	18.2792	18.2453	18.3351	18.2775	18.2877	18.3077	0.0044624	-0.0827031	0.0916279	18.2888	0.124342	-7.26266	0.904985	0.957616	0	0
G5E8G3	tr|G5E8G3|G5E8G3_MOUSE Opioid binding protein/cell adhesion molecule-like OS=Mus musculus OX=10090 GN=Opcml PE=1 SV=1	11.872	306	G5E8G3	Opcml	Opioid binding protein/cell adhesion molecule-like	18.7097	18.7797	18.7123	18.7282	18.7402	18.4743	-0.0863689	-0.274347	0.101609	18.6907	-1.11595	-6.61602	0.305883	0.546358	0	0
G5E8K5	sp|G5E8K5|ANK3_MOUSE Ankyrin-3 OS=Mus musculus OX=10090 GN=Ank3 PE=1 SV=1	195.68	307	G5E8K5	Ank3	Ankyrin-3	22.4151	22.3986	22.4409	22.5906	22.7028	22.5733	0.204025	0.0965937	0.311456	22.5202	4.6126	-1.97296	0.00336338	0.0480366	0	0
G5E8P1	sp|G5E8P1|BRD1_MOUSE Bromodomain-containing protein 1 OS=Mus musculus OX=10090 GN=Brd1 PE=1 SV=1	12.866	308	G5E8P1	Brd1	Bromodomain-containing protein 1	15.9839	15.8506	16.0338	15.837	16.0948	15.8324	-0.0347318	-0.246249	0.176785	15.9388	-0.398819	-7.18082	0.703421	0.84595	0	0
G5E8V9	sp|G5E8V9|ARFP1_MOUSE Arfaptin-1 OS=Mus musculus OX=10090 GN=Arfip1 PE=1 SV=1	61.278	309	G5E8V9	Arfip1	Arfaptin-1	20.2798	20.537	20.3299	20.3829	20.3731	20.5079	0.0390863	-0.149305	0.227478	20.4018	0.503913	-7.12776	0.631752	0.802681	0	0
H3BKQ3	tr|H3BKQ3|H3BKQ3_MOUSE Ecotropic viral integration site 5 like OS=Mus musculus OX=10090 GN=Evi5l PE=1 SV=2	48.08	310	H3BKQ3	Evi5l	Ecotropic viral integration site 5 like	19.1428	19.1583	19.1195	19.1742	19.0626	19.1022	-0.0271961	-0.123316	0.0689241	19.1266	-0.687203	-7.00858	0.516861	0.722375	0	0
I3ITR1;Q9D924	tr|I3ITR1|I3ITR1_MOUSE Iron-sulfur cluster assembly 1 homolog, mitochondrial OS=Mus musculus OX=10090 GN=AK157302 PE=3 SV=1;sp|Q9D924|ISCA1_MOUSE Iron-sulfur cluster assembly 1 homolog, mitochondrial OS=Mus musculus OX=10090 GN=Isca1 PE=2 SV=1	37.57	311	I3ITR1	AK157302	Iron-sulfur cluster assembly 1 homolog, mitochondrial	20.7746	20.7871	20.7741	20.7452	20.6986	20.6198	-0.0907106	-0.190024	0.00860321	20.7332	-2.21841	-5.18191	0.0669827	0.242153	0	0
J3QMK2	tr|J3QMK2|J3QMK2_MOUSE BBSome interacting protein 1 OS=Mus musculus OX=10090 GN=Bbip1 PE=1 SV=1	8.2097	312	J3QMK2	Bbip1	BBSome interacting protein 1	17.3221	17.1083	16.9654	16.4354	16.6588	16.0816	-0.740034	-1.13554	-0.344529	16.7619	-4.56037	-2.06131	0.00369302	0.0500647	0	0
L7N264;Q9QXZ6;Q9EP96;Q91YY5	tr|L7N264|L7N264_MOUSE Solute carrier organic anion transporter family member OS=Mus musculus OX=10090 GN=Slco1a7 PE=3 SV=1;sp|Q9QXZ6|SO1A1_MOUSE Solute carrier organic anion transporter family member 1A1 OS=Mus musculus OX=10090 GN=Slco1a1 PE=1 SV=1;sp|Q9	6.8877	313	L7N264	Slco1a7	Solute carrier organic anion transporter family member	13.324	14.0472	13.7321	13.9417	13.6805	13.9848	0.167908	-0.299431	0.635247	13.785	0.881185	-6.84744	0.412433	0.638276	0	0
L7N466;Q9D110	tr|L7N466|L7N466_MOUSE 5-formyltetrahydrofolate cyclo-ligase OS=Mus musculus OX=10090 GN=Mthfsl PE=1 SV=1;sp|Q9D110|MTHFS_MOUSE 5-formyltetrahydrofolate cyclo-ligase OS=Mus musculus OX=10090 GN=Mthfs PE=2 SV=2	6.9941	314	L7N466	Mthfsl	5-formyltetrahydrofolate cyclo-ligase	17.5861	17.6676	17.6945	17.475	17.5252	17.6405	-0.102545	-0.23626	0.03117	17.5982	-1.86263	-5.68135	0.110311	0.316792	0	0
O08528	sp|O08528|HXK2_MOUSE Hexokinase-2 OS=Mus musculus OX=10090 GN=Hk2 PE=1 SV=1	300.02	315	O08528	Hk2	Hexokinase-2	25.2034	25.1577	25.2229	25.0584	25.0511	25.0288	-0.148586	-0.228649	-0.0685223	25.1204	-4.50751	-2.09806	0.00376857	0.0504817	0	0
O08529	sp|O08529|CAN2_MOUSE Calpain-2 catalytic subunit OS=Mus musculus OX=10090 GN=Capn2 PE=1 SV=4	131.67	316	O08529	Capn2	Calpain-2 catalytic subunit	21.3063	21.2748	21.2925	21.4689	21.4679	21.7743	0.279184	0.0679019	0.490465	21.4308	3.20938	-3.7773	0.0176025	0.120709	0	0
O08530	sp|O08530|S1PR1_MOUSE Sphingosine 1-phosphate receptor 1 OS=Mus musculus OX=10090 GN=S1pr1 PE=1 SV=3	10.807	317	O08530	S1pr1	Sphingosine 1-phosphate receptor 1	15.5239	15.5225	15.5526	15.399	15.4844	15.4274	-0.0960642	-0.182422	-0.00970613	15.485	-2.70179	-4.49113	0.0344147	0.171344	0	0
O08532	sp|O08532|CA2D1_MOUSE Voltage-dependent calcium channel subunit alpha-2/delta-1 OS=Mus musculus OX=10090 GN=Cacna2d1 PE=1 SV=1	105.3	318	O08532	Cacna2d1	Voltage-dependent calcium channel subunit alpha-2/delta-1	22.0028	22.0518	22.0114	22.0222	22.0329	22.1113	0.0334497	-0.0590909	0.12599	22.0387	0.877916	-6.85184	0.412764	0.638283	0	0
O08539	sp|O08539|BIN1_MOUSE Myc box-dependent-interacting protein 1 OS=Mus musculus OX=10090 GN=Bin1 PE=1 SV=1	201.62	319	O08539	Bin1	Myc box-dependent-interacting protein 1	24.8505	24.8494	24.823	24.8634	24.7843	24.7875	-0.0292165	-0.116062	0.0576291	24.8264	-0.817097	-6.90519	0.444176	0.664365	0	0
O08547	sp|O08547|SC22B_MOUSE Vesicle-trafficking protein SEC22b OS=Mus musculus OX=10090 GN=Sec22b PE=1 SV=3	143.49	320	O08547	Sec22b	Vesicle-trafficking protein SEC22b	24.1098	24.1218	24.1069	24.2811	24.2266	24.2347	0.134635	0.0580721	0.211197	24.1801	4.27104	-2.38561	0.00489644	0.0579478	0	0
O08550	sp|O08550|KMT2B_MOUSE Histone-lysine N-methyltransferase 2B OS=Mus musculus OX=10090 GN=Kmt2b PE=1 SV=3	16.657	321	O08550	Kmt2b	Histone-lysine N-methyltransferase 2B	18.1101	18.0871	18.0915	17.9348	17.944	17.6949	-0.238346	-0.412179	-0.0645138	17.977	-3.3302	-3.61121	0.0150864	0.111255	0	0
O08553	sp|O08553|DPYL2_MOUSE Dihydropyrimidinase-related protein 2 OS=Mus musculus OX=10090 GN=Dpysl2 PE=1 SV=2	323.31	322	O08553	Dpysl2	Dihydropyrimidinase-related protein 2	26.9829	27.0024	26.9327	27.0444	26.986	26.9773	0.0298911	-0.0596926	0.119475	26.9876	0.810413	-6.91087	0.447731	0.666311	0	0
O08576	sp|O08576|RUN3A_MOUSE RUN domain-containing protein 3A OS=Mus musculus OX=10090 GN=Rundc3a PE=1 SV=1	20.359	323	O08576	Rundc3a	RUN domain-containing protein 3A	18.4545	18.4416	18.4127	18.5492	18.2837	18.424	-0.0173474	-0.183761	0.149066	18.4276	-0.253186	-7.23473	0.808324	0.908044	0	0
O08579	sp|O08579|EMD_MOUSE Emerin OS=Mus musculus OX=10090 GN=Emd PE=1 SV=1	36.539	324	O08579	Emd	Emerin	20.4106	20.3736	20.3915	20.551	20.3428	20.8044	0.174155	-0.0960498	0.44436	20.479	1.56544	-6.07926	0.167008	0.395615	0	0
O08582	sp|O08582|GTPB1_MOUSE GTP-binding protein 1 OS=Mus musculus OX=10090 GN=Gtpbp1 PE=1 SV=2	146.91	325	O08582	Gtpbp1	GTP-binding protein 1	22.5226	22.4876	22.534	22.5183	22.4195	22.4648	-0.0472022	-0.139621	0.0452168	22.4911	-1.24049	-6.47765	0.259743	0.498754	0	0
O08583	sp|O08583|THOC4_MOUSE THO complex subunit 4 OS=Mus musculus OX=10090 GN=Alyref PE=1 SV=3	51.537	326	O08583	Alyref	THO complex subunit 4	23.3822	23.4768	23.5133	23.3758	23.1691	23.4383	-0.129713	-0.318732	0.0593052	23.3926	-1.66676	-5.94642	0.145088	0.364739	0	0
O08585	sp|O08585|CLCA_MOUSE Clathrin light chain A OS=Mus musculus OX=10090 GN=Clta PE=1 SV=2	58.62	327	O08585	Clta	Clathrin light chain A	25.0171	25.0535	25.0377	25.0391	25.0259	24.9466	-0.0322319	-0.123261	0.0587971	25.02	-0.860002	-6.86786	0.421841	0.645827	0	0
O08586	sp|O08586|PTEN_MOUSE Phosphatidylinositol 3,4,5-trisphosphate 3-phosphatase and dual-specificity protein phosphatase PTEN OS=Mus musculus OX=10090 GN=Pten PE=1 SV=1	27.95	328	O08586	Pten	Phosphatidylinositol 3,4,5-trisphosphate 3-phosphatase and dual-specificity protein phosphatase PTEN	18.7354	18.7443	18.8205	18.6686	18.6814	18.6834	-0.0889292	-0.175793	-0.00206539	18.7223	-2.48656	-4.79872	0.0461721	0.200763	0	0
O08599	sp|O08599|STXB1_MOUSE Syntaxin-binding protein 1 OS=Mus musculus OX=10090 GN=Stxbp1 PE=1 SV=2	322.83	329	O08599	Stxbp1	Syntaxin-binding protein 1	27.092	27.0724	27.1039	27.065	27.0771	27.0109	-0.0384249	-0.119581	0.0427317	27.0702	-1.14996	-6.57916	0.292642	0.533316	0	0
O08600	sp|O08600|NUCG_MOUSE Endonuclease G, mitochondrial OS=Mus musculus OX=10090 GN=Endog PE=1 SV=1	29.121	330	O08600	Endog	Endonuclease G, mitochondrial	19.1263	19.1953	19.1277	19.1064	18.9909	19.0764	-0.0918721	-0.197825	0.0140803	19.1039	-2.10604	-5.34134	0.0783891	0.260553	0	0
O08601	sp|O08601|MTP_MOUSE Microsomal triglyceride transfer protein large subunit OS=Mus musculus OX=10090 GN=Mttp PE=1 SV=2	6.7366	331	O08601	Mttp	Microsomal triglyceride transfer protein large subunit	15.4757	15.4103	15.4084	15.4916	15.2846	15.5857	0.0225208	-0.169052	0.214094	15.4427	0.285524	-7.22478	0.784557	0.894661	0	0
O08605	sp|O08605|MKNK1_MOUSE MAP kinase-interacting serine/threonine-protein kinase 1 OS=Mus musculus OX=10090 GN=Mknk1 PE=1 SV=2	8.7054	332	O08605	Mknk1	MAP kinase-interacting serine/threonine-protein kinase 1	15.8159	15.8073	15.9055	16.2837	16.1465	16.081	0.327509	0.179037	0.475981	16.0066	5.35762	-1.13247	0.00156878	0.03054	0	0
O08638	sp|O08638|MYH11_MOUSE Myosin-11 OS=Mus musculus OX=10090 GN=Myh11 PE=1 SV=1	24.835	333	O08638	Myh11	Myosin-11	16.8694	16.8597	16.6257	16.5552	16.5535	16.2743	-0.323975	-0.573177	-0.0747719	16.623	-3.15756	-3.84907	0.0188189	0.123565	0	0
O08663	sp|O08663|MAP2_MOUSE Methionine aminopeptidase 2 OS=Mus musculus OX=10090 GN=Metap2 PE=1 SV=1	96.123	334	O08663	Metap2	Methionine aminopeptidase 2	22.1212	22.0886	22.1385	22.1768	22.221	22.277	0.108857	0.015557	0.202157	22.1705	2.83379	-4.30348	0.0288139	0.154888	0	0
O08688	sp|O08688|CAN5_MOUSE Calpain-5 OS=Mus musculus OX=10090 GN=Capn5 PE=1 SV=1	36.224	335	O08688	Capn5	Calpain-5	18.2733	18.3264	18.3593	18.3591	18.2522	18.3586	0.00361125	-0.105468	0.112691	18.3215	0.0804097	-7.26785	0.938448	0.976732	0	0
O08691	sp|O08691|ARGI2_MOUSE Arginase-2, mitochondrial OS=Mus musculus OX=10090 GN=Arg2 PE=1 SV=1	6.9077	336	O08691	Arg2	Arginase-2, mitochondrial	14.7964	14.7645	14.7432	14.3558	14.3427	14.5686	-0.345683	-0.507048	-0.184319	14.5952	-5.20311	-1.30026	0.00182651	0.0327219	0	0
O08709	sp|O08709|PRDX6_MOUSE Peroxiredoxin-6 OS=Mus musculus OX=10090 GN=Prdx6 PE=1 SV=3	135.83	337	O08709	Prdx6	Peroxiredoxin-6	25.5869	25.5248	25.5298	25.6037	25.9068	25.7701	0.213005	0.0246724	0.401338	25.6537	2.74699	-4.42676	0.032376	0.165115	0	0
O08715	sp|O08715|AKAP1_MOUSE A-kinase anchor protein 1, mitochondrial OS=Mus musculus OX=10090 GN=Akap1 PE=1 SV=4	15.428	338	O08715	Akap1	A-kinase anchor protein 1, mitochondrial	16.3749	16.5032	16.4828	16.3185	16.2903	16.1596	-0.197493	-0.338443	-0.0565417	16.3549	-3.40311	-3.51183	0.01376	0.105445	0	0
O08739	sp|O08739|AMPD3_MOUSE AMP deaminase 3 OS=Mus musculus OX=10090 GN=Ampd3 PE=1 SV=2	20.22	339	O08739	Ampd3	AMP deaminase 3	17.994	18.0991	18.0454	18.0304	17.873	18.1088	-0.0421058	-0.204911	0.1207	18.0251	-0.628153	-7.05052	0.55236	0.747431	0	0
O08740	sp|O08740|RPB11_MOUSE DNA-directed RNA polymerase II subunit RPB11 OS=Mus musculus OX=10090 GN=Polr2j PE=1 SV=1	13.92	340	O08740	Polr2j	DNA-directed RNA polymerase II subunit RPB11	19.6894	19.6117	19.7889	19.7053	19.6218	19.7649	0.000655315	-0.145199	0.146509	19.697	0.0109125	-7.27152	0.991636	0.997072	0	0
O08749	sp|O08749|DLDH_MOUSE Dihydrolipoyl dehydrogenase, mitochondrial OS=Mus musculus OX=10090 GN=Dld PE=1 SV=2	145.53	341	O08749	Dld	Dihydrolipoyl dehydrogenase, mitochondrial	25.1639	25.1769	25.1196	25.0656	25.14	25.0222	-0.0775403	-0.179236	0.0241556	25.1147	-1.8519	-5.69611	0.111985	0.31833	0	0
O08756	sp|O08756|HCD2_MOUSE 3-hydroxyacyl-CoA dehydrogenase type-2 OS=Mus musculus OX=10090 GN=Hsd17b10 PE=1 SV=4	81.125	342	O08756	Hsd17b10	3-hydroxyacyl-CoA dehydrogenase type-2	21.9532	21.9395	21.9829	21.9242	22.1775	22.1645	0.130232	-0.0462684	0.306732	22.0236	1.79211	-5.77787	0.121775	0.336019	0	0
O08759	sp|O08759|UBE3A_MOUSE Ubiquitin-protein ligase E3A OS=Mus musculus OX=10090 GN=Ube3a PE=1 SV=2	188	343	O08759	Ube3a	Ubiquitin-protein ligase E3A	22.1316	22.1397	22.1707	22.0276	22.1327	22.0554	-0.0754123	-0.170245	0.0194207	22.1096	-1.93142	-5.58623	0.100158	0.299862	0	0
O08784	sp|O08784|TCOF_MOUSE Treacle protein OS=Mus musculus OX=10090 GN=Tcof1 PE=1 SV=1	204.3	344	O08784	Tcof1	Treacle protein	22.6436	22.6568	22.6803	22.6879	22.741	22.6747	0.0409543	-0.0408227	0.122731	22.6807	1.21636	-6.50518	0.268186	0.508479	0	0
O08785	sp|O08785|CLOCK_MOUSE Circadian locomoter output cycles protein kaput OS=Mus musculus OX=10090 GN=Clock PE=1 SV=1	15.494	345	O08785	Clock	Circadian locomoter output cycles protein kaput	17.2423	17.2905	17.2677	17.36	17.3676	17.3836	0.10358	0.0286758	0.178483	17.3186	3.35864	-3.57236	0.0145531	0.109241	0	0
O08788	sp|O08788|DCTN1_MOUSE Dynactin subunit 1 OS=Mus musculus OX=10090 GN=Dctn1 PE=1 SV=3	323.31	346	O08788	Dctn1	Dynactin subunit 1	24.8705	24.9099	24.8799	24.9291	24.8725	24.9148	0.018717	-0.0608068	0.0982408	24.8961	0.571652	-7.08754	0.5877	0.773301	0	0
O08792;O08791;Q07802;Q8K4J2	sp|O08792|COE2_MOUSE Transcription factor COE2 OS=Mus musculus OX=10090 GN=Ebf2 PE=1 SV=4;sp|O08791|COE3_MOUSE Transcription factor COE3 OS=Mus musculus OX=10090 GN=Ebf3 PE=1 SV=1;sp|Q07802|COE1_MOUSE Transcription factor COE1 OS=Mus musculus OX=10090 GN=E	14.566	347	O08792	Ebf2	Transcription factor COE2	17.4609	17.4783	17.5349	17.5888	17.5006	17.4966	0.037319	-0.0628529	0.137491	17.51	0.904851	-6.82725	0.399391	0.627019	0	0
O08795	sp|O08795|GLU2B_MOUSE Glucosidase 2 subunit beta OS=Mus musculus OX=10090 GN=Prkcsh PE=1 SV=1	138.13	348	O08795	Prkcsh	Glucosidase 2 subunit beta	24.02	24.0343	23.9901	23.9215	23.9922	24.0119	-0.0396474	-0.130214	0.0509189	23.995	-1.06326	-6.67164	0.327371	0.56615	0	0
O08797	tr|O08797|O08797_MOUSE SPI6 OS=Mus musculus OX=10090 GN=Serpinb9 PE=1 SV=1	21.14	349	O08797	Serpinb9	SPI6	18.2246	18.2307	18.2514	18.4015	18.7831	18.563	0.346953	0.119918	0.573988	18.4091	3.71168	-3.09905	0.00940478	0.0854583	0	0
O08807	sp|O08807|PRDX4_MOUSE Peroxiredoxin-4 OS=Mus musculus OX=10090 GN=Prdx4 PE=1 SV=1	39.242	350	O08807	Prdx4	Peroxiredoxin-4	21.2375	21.2261	21.0303	21.2042	21.296	21.2573	0.087863	-0.0690937	0.24482	21.2086	1.35963	-6.33723	0.221388	0.459529	0	0
O08808	sp|O08808|DIAP1_MOUSE Protein diaphanous homolog 1 OS=Mus musculus OX=10090 GN=Diaph1 PE=1 SV=1	71.638	351	O08808	Diaph1	Protein diaphanous homolog 1	19.5923	19.5694	19.6519	19.6569	19.6039	19.6952	0.0474206	-0.0508319	0.145673	19.6283	1.17224	-6.55462	0.284232	0.524756	0	0
O08810	sp|O08810|U5S1_MOUSE 116 kDa U5 small nuclear ribonucleoprotein component OS=Mus musculus OX=10090 GN=Eftud2 PE=1 SV=1	286.02	352	O08810	Eftud2	116 kDa U5 small nuclear ribonucleoprotein component	24.2468	24.2395	24.2509	24.2541	24.2153	24.2357	-0.0106862	-0.0828481	0.0614758	24.2404	-0.359672	-7.19759	0.731045	0.86482	0	0
O08811	sp|O08811|ERCC2_MOUSE General transcription and DNA repair factor IIH helicase subunit XPD OS=Mus musculus OX=10090 GN=Ercc2 PE=1 SV=2	24.037	353	O08811	Ercc2	General transcription and DNA repair factor IIH helicase subunit XPD	17.0998	17.0225	17.04	17.0164	16.9846	17.0077	-0.0511602	-0.135516	0.0331959	17.0285	-1.47302	-6.19726	0.189688	0.423373	0	0
O08848	sp|O08848|RO60_MOUSE RNA-binding protein Ro60 OS=Mus musculus OX=10090 GN=RO60 PE=1 SV=1	116.37	354	O08848	RO60	RNA-binding protein Ro60	22.7499	22.6161	22.7978	22.5502	22.7902	22.5684	-0.0850468	-0.281597	0.111503	22.6788	-1.05094	-6.68439	0.332572	0.570301	0	0
O08915	sp|O08915|AIP_MOUSE AH receptor-interacting protein OS=Mus musculus OX=10090 GN=Aip PE=1 SV=1	110.4	356	O08915	Aip	AH receptor-interacting protein	22.7345	22.7508	22.7233	22.9314	22.8066	22.8562	0.12855	0.0288324	0.228267	22.8005	3.13108	-3.88585	0.0194755	0.125178	0	0
O08917	sp|O08917|FLOT1_MOUSE Flotillin-1 OS=Mus musculus OX=10090 GN=Flot1 PE=1 SV=1	99.89	357	O08917	Flot1	Flotillin-1	19.802	19.8906	19.9288	20.0506	20.1649	20.378	0.324058	0.1116	0.536516	20.0358	3.70461	-3.10836	0.00948561	0.0856854	0	0
O08919	sp|O08919|NUMBL_MOUSE Numb-like protein OS=Mus musculus OX=10090 GN=Numbl PE=1 SV=3	24.564	358	O08919	Numbl	Numb-like protein	19.1867	19.1225	19.0588	19.1613	19.2842	19.0116	0.0296815	-0.153483	0.212846	19.1375	0.393585	-7.18316	0.707088	0.848241	0	0
O08967	sp|O08967|CYH3_MOUSE Cytohesin-3 OS=Mus musculus OX=10090 GN=Cyth3 PE=1 SV=1	14.12	359	O08967	Cyth3	Cytohesin-3	15.4707	15.5597	15.3555	15.5386	15.3994	15.3624	-0.0285119	-0.198716	0.141692	15.4477	-0.406863	-7.17717	0.697804	0.842994	0	0
O08989	sp|O08989|RASM_MOUSE Ras-related protein M-Ras OS=Mus musculus OX=10090 GN=Mras PE=1 SV=1	54.965	360	O08989	Mras	Ras-related protein M-Ras	20.5593	20.5701	20.6645	20.6312	20.6111	20.8583	0.102255	-0.0791406	0.28365	20.6491	1.36915	-6.3257	0.218552	0.455755	0	0
O08997	sp|O08997|ATOX1_MOUSE Copper transport protein ATOX1 OS=Mus musculus OX=10090 GN=Atox1 PE=1 SV=1	22.643	361	O08997	Atox1	Copper transport protein ATOX1	22.5829	22.6205	22.7067	22.7374	22.6531	22.9154	0.131923	-0.048611	0.312458	22.7027	1.77482	-5.80136	0.12476	0.34009	0	0
O09005	sp|O09005|DEGS1_MOUSE Sphingolipid delta(4)-desaturase DES1 OS=Mus musculus OX=10090 GN=Degs1 PE=1 SV=1	8.336	362	O09005	Degs1	Sphingolipid delta(4)-desaturase DES1	15.937	16.0187	16.0561	16.0672	15.8526	16.303	0.0703322	-0.201465	0.342129	16.0391	0.628495	-7.05029	0.55215	0.747318	0	0
O09012	sp|O09012|PEX5_MOUSE Peroxisomal targeting signal 1 receptor OS=Mus musculus OX=10090 GN=Pex5 PE=1 SV=2	80.327	363	O09012	Pex5	Peroxisomal targeting signal 1 receptor	19.0945	19.1306	19.1108	19.0948	19.0846	19.1074	-0.0163387	-0.0889049	0.0562275	19.1038	-0.54686	-7.10279	0.603616	0.782944	0	0
O09044	sp|O09044|SNP23_MOUSE Synaptosomal-associated protein 23 OS=Mus musculus OX=10090 GN=Snap23 PE=1 SV=1	10.802	364	O09044	Snap23	Synaptosomal-associated protein 23	16.4093	16.3862	16.3184	16.4776	16.4774	16.652	0.164343	0.0214018	0.307284	16.4535	2.79246	-4.36212	0.0304548	0.159473	0	0
O09061	sp|O09061|PSB1_MOUSE Proteasome subunit beta type-1 OS=Mus musculus OX=10090 GN=Psmb1 PE=1 SV=1	73.072	365	O09061	Psmb1	Proteasome subunit beta type-1	22.8199	22.8244	22.8323	22.9063	22.746	22.9706	0.0487771	-0.0986459	0.1962	22.8499	0.803608	-6.91661	0.451372	0.669425	0	0
O09106	sp|O09106|HDAC1_MOUSE Histone deacetylase 1 OS=Mus musculus OX=10090 GN=Hdac1 PE=1 SV=1	84.616	366	O09106	Hdac1	Histone deacetylase 1	21.7023	21.7792	21.7684	21.7323	21.6151	21.7302	-0.0574274	-0.169682	0.0548275	21.7213	-1.24253	-6.47531	0.259041	0.498384	0	0
O09111	sp|O09111|NDUBB_MOUSE NADH dehydrogenase [ubiquinone] 1 beta subcomplex subunit 11, mitochondrial OS=Mus musculus OX=10090 GN=Ndufb11 PE=1 SV=2	31.709	367	O09111	Ndufb11	NADH dehydrogenase [ubiquinone] 1 beta subcomplex subunit 11, mitochondrial	22.3058	22.2259	22.2305	22.1691	22.2197	22.0916	-0.093905	-0.205822	0.0180119	22.2071	-2.03791	-5.43737	0.0862484	0.275197	0	0
O09117	sp|O09117|SYPL1_MOUSE Synaptophysin-like protein 1 OS=Mus musculus OX=10090 GN=Sypl1 PE=1 SV=2	7.0227	368	O09117	Sypl1	Synaptophysin-like protein 1	14.9527	14.9647	15.1314	14.8548	15.6377	15.3582	0.267329	-0.214177	0.748835	15.1499	1.3632	-6.33212	0.222417	0.461176	0	0
O09126	sp|O09126|SEM4D_MOUSE Semaphorin-4D OS=Mus musculus OX=10090 GN=Sema4d PE=1 SV=2	6.3761	369	O09126	Sema4d	Semaphorin-4D	15.9636	16.0752	16.0013	16.1749	16.1032	16.0245	0.087457	-0.0389153	0.213829	16.0571	1.68088	-5.92765	0.142261	0.361348	0	0
O09130	sp|O09130|NF2IP_MOUSE NFATC2-interacting protein OS=Mus musculus OX=10090 GN=Nfatc2ip PE=1 SV=1	19.154	370	O09130	Nfatc2ip	NFATC2-interacting protein	17.7281	17.7701	17.7952	17.5353	17.6921	17.41	-0.218633	-0.396167	-0.0410996	17.6551	-2.99108	-4.08152	0.0233852	0.137525	0	0
O09131	sp|O09131|GSTO1_MOUSE Glutathione S-transferase omega-1 OS=Mus musculus OX=10090 GN=Gsto1 PE=1 SV=2	63.863	371	O09131	Gsto1	Glutathione S-transferase omega-1	22.0615	22.2197	22.1761	21.9657	22.1308	23.0207	0.21998	-0.488706	0.928665	22.2624	0.776472	-6.93524	0.469515	0.683884	0	0
O09159	sp|O09159|MA2B1_MOUSE Lysosomal alpha-mannosidase OS=Mus musculus OX=10090 GN=Man2b1 PE=1 SV=4	7.6521	372	O09159	Man2b1	Lysosomal alpha-mannosidase	16.7672	16.9072	16.7407	17.1408	17.2037	17.2333	0.387583	0.254583	0.520582	16.9988	7.07793	0.529397	0.000346958	0.0148281	0	0
O09167	sp|O09167|RL21_MOUSE Large ribosomal subunit protein eL21 OS=Mus musculus OX=10090 GN=Rpl21 PE=1 SV=4	24.611	373	O09167	Rpl21	Large ribosomal subunit protein eL21	23.182	23.1877	23.0168	23.1999	23.0224	23.1718	0.00248895	-0.165533	0.170511	23.1301	0.0359785	-7.27084	0.972432	0.989114	0	0
O09172	sp|O09172|GSH0_MOUSE Glutamate--cysteine ligase regulatory subunit OS=Mus musculus OX=10090 GN=Gclm PE=1 SV=1	83.156	374	O09172	Gclm	Glutamate--cysteine ligase regulatory subunit	20.7656	20.7491	20.7396	20.9267	20.9054	21.3191	0.298927	0.0271922	0.570661	20.9009	2.67185	-4.53382	0.0358397	0.174509	0	0
O09174	sp|O09174|AMACR_MOUSE Alpha-methylacyl-CoA racemase OS=Mus musculus OX=10090 GN=Amacr PE=1 SV=4	89.955	375	O09174	Amacr	Alpha-methylacyl-CoA racemase	20.9531	20.9233	20.9386	21.4544	21.4835	21.3702	0.497709	0.400922	0.594495	21.1872	12.4898	4.06392	1.27415e-05	0.00233727	0	0
O35083	sp|O35083|PLCA_MOUSE 1-acyl-sn-glycerol-3-phosphate acyltransferase alpha OS=Mus musculus OX=10090 GN=Agpat1 PE=1 SV=1	27.623	376	O35083	Agpat1	1-acyl-sn-glycerol-3-phosphate acyltransferase alpha	19.018	19.0055	18.9372	19.0322	19.025	18.9484	0.0149417	-0.0842354	0.114119	18.9944	0.365915	-7.19502	0.726609	0.861656	0	0
O35098	sp|O35098|DPYL4_MOUSE Dihydropyrimidinase-related protein 4 OS=Mus musculus OX=10090 GN=Dpysl4 PE=1 SV=1	238.1	377	O35098	Dpysl4	Dihydropyrimidinase-related protein 4	25.5254	25.5428	25.5224	25.5573	25.5223	25.4966	-0.00480874	-0.0823857	0.0727682	25.5278	-0.150554	-7.25851	0.885114	0.949839	0	0
O35099	sp|O35099|M3K5_MOUSE Mitogen-activated protein kinase kinase kinase 5 OS=Mus musculus OX=10090 GN=Map3k5 PE=1 SV=3	25.828	378	O35099	Map3k5	Mitogen-activated protein kinase kinase kinase 5	17.8149	17.8491	17.826	18.1096	18.1512	18.3364	0.369109	0.215466	0.522753	18.0145	5.8349	-0.634716	0.000999095	0.0243512	0	0
O35114	sp|O35114|SCRB2_MOUSE Lysosome membrane protein 2 OS=Mus musculus OX=10090 GN=Scarb2 PE=1 SV=3	20.857	379	O35114	Scarb2	Lysosome membrane protein 2	21.1365	21.0873	21.1248	21.379	21.4043	21.4423	0.292332	0.209789	0.374876	21.2623	8.60173	1.73863	0.000114517	0.00800254	0	0
O35126	sp|O35126|ATN1_MOUSE Atrophin-1 OS=Mus musculus OX=10090 GN=Atn1 PE=1 SV=1	16.73	380	O35126	Atn1	Atrophin-1	13.916	13.9166	13.7324	14.0245	14.0197	14.0496	0.176272	0.0371833	0.31536	13.9431	3.07811	-3.95964	0.0208644	0.130291	0	0
O35127	sp|O35127|C10_MOUSE Protein C10 OS=Mus musculus OX=10090 GN=Grcc10 PE=1 SV=1	13.95	381	O35127	Grcc10	Protein C10	18.7633	18.7922	18.7931	18.7747	18.6029	18.9185	-0.0175124	-0.209257	0.174232	18.7741	-0.221827	-7.24326	0.831586	0.922937	0	0
O35129	sp|O35129|PHB2_MOUSE Prohibitin-2 OS=Mus musculus OX=10090 GN=Phb2 PE=1 SV=1	189.28	382	O35129	Phb2	Prohibitin-2	24.2487	24.2238	24.2337	24.2051	24.1945	24.2125	-0.0313494	-0.101982	0.0392836	24.2197	-1.07799	-6.65628	0.321243	0.561053	0	0
O35130	sp|O35130|NEP1_MOUSE Ribosomal RNA small subunit methyltransferase NEP1 OS=Mus musculus OX=10090 GN=Emg1 PE=1 SV=1	6.3564	383	O35130	Emg1	Ribosomal RNA small subunit methyltransferase NEP1	15.3171	15.5118	15.4523	15.3331	15.6343	15.369	0.0184226	-0.209024	0.245869	15.4363	0.196727	-7.24929	0.850342	0.933837	0	0
O35136	sp|O35136|NCAM2_MOUSE Neural cell adhesion molecule 2 OS=Mus musculus OX=10090 GN=Ncam2 PE=1 SV=1	128.83	384	O35136	Ncam2	Neural cell adhesion molecule 2	22.5782	22.6121	22.613	22.6152	22.6021	22.5381	-0.0159595	-0.101697	0.0697783	22.5931	-0.452105	-7.15536	0.666605	0.822009	0	0
O35143	sp|O35143|ATIF1_MOUSE ATPase inhibitor, mitochondrial OS=Mus musculus OX=10090 GN=Atp5if1 PE=1 SV=2	17.001	385	O35143	Atp5if1	ATPase inhibitor, mitochondrial	23.3982	23.3826	23.3627	23.2322	23.4321	23.2921	-0.0623586	-0.198224	0.0735064	23.35	-1.11476	-6.61729	0.306353	0.546427	0	0
O35144	sp|O35144|TERF2_MOUSE Telomeric repeat-binding factor 2 OS=Mus musculus OX=10090 GN=Terf2 PE=1 SV=3	91.72	386	O35144	Terf2	Telomeric repeat-binding factor 2	21.9119	21.9369	21.9526	21.9948	21.8944	21.9132	0.000325522	-0.0936869	0.0943379	21.934	0.00840984	-7.27155	0.993555	0.997633	0	0
O35166	sp|O35166|GOSR2_MOUSE Golgi SNAP receptor complex member 2 OS=Mus musculus OX=10090 GN=Gosr2 PE=1 SV=2	9.7273	387	O35166	Gosr2	Golgi SNAP receptor complex member 2	18.6719	18.8714	18.8758	19.2109	18.9406	19.1987	0.310396	0.0833419	0.53745	18.9616	3.32032	-3.62472	0.0152767	0.112233	0	0
O35176	tr|O35176|O35176_MOUSE ABPA2 OS=Mus musculus OX=10090 GN=Scgb1b2 PE=1 SV=1	7.1773	388	O35176	Scgb1b2	ABPA2	19.4249	19.4983	20.1158	17.5799	20.6241	22.7729	0.645966	-3.25537	4.5473	20.0027	0.444237	-7.15363	0.677926	0.82868	0	0
O35215	sp|O35215|DOPD_MOUSE D-dopachrome decarboxylase OS=Mus musculus OX=10090 GN=Ddt PE=1 SV=3	84.554	390	O35215	Ddt	D-dopachrome decarboxylase	23.6502	23.6449	23.6604	23.6796	23.7069	23.6544	0.0284857	-0.0466146	0.103586	23.6661	0.921252	-6.81201	0.391409	0.620127	0	0
O35218	sp|O35218|CPSF2_MOUSE Cleavage and polyadenylation specificity factor subunit 2 OS=Mus musculus OX=10090 GN=Cpsf2 PE=1 SV=1	58.735	391	O35218	Cpsf2	Cleavage and polyadenylation specificity factor subunit 2	20.5127	20.49	20.5125	20.3987	20.4233	20.3582	-0.111682	-0.190908	-0.032456	20.4492	-3.4238	-3.48375	0.0134072	0.104377	0	0
O35226	sp|O35226|PSMD4_MOUSE 26S proteasome non-ATPase regulatory subunit 4 OS=Mus musculus OX=10090 GN=Psmd4 PE=1 SV=1	121.99	392	O35226	Psmd4	26S proteasome non-ATPase regulatory subunit 4	22.6462	22.6739	22.6349	22.582	22.6904	22.6058	-0.025615	-0.122158	0.0709284	22.6389	-0.644414	-7.0393	0.542436	0.740712	0	0
O35239	sp|O35239|PTN9_MOUSE Tyrosine-protein phosphatase non-receptor type 9 OS=Mus musculus OX=10090 GN=Ptpn9 PE=1 SV=2	7.1907	393	O35239	Ptpn9	Tyrosine-protein phosphatase non-receptor type 9	16.9123	16.7508	16.8352	16.7798	17.0563	16.8117	0.049844	-0.155245	0.254933	16.8577	0.590286	-7.07567	0.5759	0.765444	0	0
O35245	sp|O35245|PKD2_MOUSE Polycystin-2 OS=Mus musculus OX=10090 GN=Pkd2 PE=1 SV=2	10.237	394	O35245	Pkd2	Polycystin-2	17.7289	17.776	17.7976	17.7192	17.8934	17.721	0.010339	-0.127399	0.148076	17.7727	0.182313	-7.25243	0.861162	0.939803	0	0
O35250	sp|O35250|EXOC7_MOUSE Exocyst complex component 7 OS=Mus musculus OX=10090 GN=Exoc7 PE=1 SV=2	60.978	395	O35250	Exoc7	Exocyst complex component 7	20.1681	20.1543	20.2103	20.1637	20.2046	20.1933	0.00965349	-0.0699227	0.0892297	20.1824	0.294642	-7.22176	0.7779	0.891502	0	0
O35286	sp|O35286|DHX15_MOUSE ATP-dependent RNA helicase DHX15 OS=Mus musculus OX=10090 GN=Dhx15 PE=1 SV=2	265.99	396	O35286	Dhx15	ATP-dependent RNA helicase DHX15	24.8367	24.8111	24.8863	24.7856	24.7801	24.8103	-0.0527205	-0.135605	0.0301644	24.8184	-1.54489	-6.10577	0.17182	0.401986	0	0
O35295	sp|O35295|PURB_MOUSE Transcriptional regulator protein Pur-beta OS=Mus musculus OX=10090 GN=Purb PE=1 SV=3	223.05	397	O35295	Purb	Transcriptional regulator protein Pur-beta	24.7277	24.7379	24.7126	24.7055	24.7404	24.6109	-0.0404519	-0.143377	0.0624731	24.7058	-0.954577	-6.78039	0.375568	0.606321	0	0
O35304	sp|O35304|VACHT_MOUSE Vesicular acetylcholine transporter OS=Mus musculus OX=10090 GN=Slc18a3 PE=1 SV=1	34.957	398	O35304	Slc18a3	Vesicular acetylcholine transporter	19.9203	19.7928	19.8689	19.8063	19.7372	19.7064	-0.110716	-0.225763	0.00433198	19.8053	-2.33735	-5.01221	0.0567544	0.22314	0	0
O35316	sp|O35316|SC6A6_MOUSE Sodium- and chloride-dependent taurine transporter OS=Mus musculus OX=10090 GN=Slc6a6 PE=1 SV=2	36.257	399	O35316	Slc6a6	Sodium- and chloride-dependent taurine transporter	20.982	20.9006	20.9211	21.0859	21.3853	21.3519	0.339811	0.136895	0.542726	21.1045	4.06738	-2.63999	0.00617588	0.0671341	0	0
O35326	sp|O35326|SRSF5_MOUSE Serine/arginine-rich splicing factor 5 OS=Mus musculus OX=10090 GN=Srsf5 PE=1 SV=2	88.042	400	O35326	Srsf5	Serine/arginine-rich splicing factor 5	24.7928	24.7714	24.8166	24.737	24.752	24.7682	-0.0411682	-0.116301	0.0339646	24.773	-1.33084	-6.37183	0.230164	0.470043	0	0
O35343	sp|O35343|IMA3_MOUSE Importin subunit alpha-3 OS=Mus musculus OX=10090 GN=Kpna4 PE=1 SV=1	42.942	401	O35343	Kpna4	Importin subunit alpha-3	18.5467	18.8377	18.6953	18.5462	18.8337	18.8274	0.0425396	-0.2141	0.299179	18.7145	0.402589	-7.17912	0.700786	0.844165	0	0
O35344	sp|O35344|IMA4_MOUSE Importin subunit alpha-4 OS=Mus musculus OX=10090 GN=Kpna3 PE=1 SV=1	90.372	402	O35344	Kpna3	Importin subunit alpha-4	22.204	22.1414	22.2354	22.1907	22.2933	22.4217	0.108262	-0.0486515	0.265176	22.2477	1.67575	-5.93448	0.143282	0.362779	0	0
O35345	sp|O35345|IMA7_MOUSE Importin subunit alpha-7 OS=Mus musculus OX=10090 GN=Kpna6 PE=1 SV=2	65.389	403	O35345	Kpna6	Importin subunit alpha-7	20.3388	20.4055	20.4385	20.4118	20.3079	20.5635	0.0334545	-0.1367	0.203609	20.411	0.477533	-7.14216	0.649378	0.812298	0	0
O35350	sp|O35350|CAN1_MOUSE Calpain-1 catalytic subunit OS=Mus musculus OX=10090 GN=Capn1 PE=1 SV=1	7.4547	404	O35350	Capn1	Calpain-1 catalytic subunit	17.2103	17.0415	17.3055	17.4715	17.5066	17.976	0.465582	0.107114	0.82405	17.4186	3.15569	-3.85282	0.0189033	0.123646	0	0
O35379	sp|O35379|MRP1_MOUSE Multidrug resistance-associated protein 1 OS=Mus musculus OX=10090 GN=Abcc1 PE=1 SV=1	23.63	405	O35379	Abcc1	Multidrug resistance-associated protein 1	18.101	18.0879	18.1665	18.1318	18.2172	18.2001	0.0645467	-0.0331073	0.162201	18.1508	1.60538	-6.0273	0.158016	0.384796	0	0
O35381	sp|O35381|AN32A_MOUSE Acidic leucine-rich nuclear phosphoprotein 32 family member A OS=Mus musculus OX=10090 GN=Anp32a PE=1 SV=1	103.03	406	O35381	Anp32a	Acidic leucine-rich nuclear phosphoprotein 32 family member A	26.7101	26.7032	26.7405	26.6753	26.7044	26.6437	-0.0434899	-0.123226	0.0362458	26.6962	-1.32473	-6.37911	0.232064	0.471846	0	0
O35382	sp|O35382|EXOC4_MOUSE Exocyst complex component 4 OS=Mus musculus OX=10090 GN=Exoc4 PE=1 SV=2	83.131	407	O35382	Exoc4	Exocyst complex component 4	19.9633	19.7618	19.9134	19.6828	19.8567	19.7329	-0.122019	-0.291924	0.047885	19.8185	-1.74428	-5.84267	0.130206	0.346469	0	0
O35385	sp|O35385|PPE2_MOUSE Serine/threonine-protein phosphatase with EF-hands 2 OS=Mus musculus OX=10090 GN=Ppef2 PE=2 SV=1	22.43	408	O35385	Ppef2	Serine/threonine-protein phosphatase with EF-hands 2	18.7784	18.8362	18.861	18.4689	18.5678	18.3038	-0.378362	-0.550339	-0.206385	18.636	-5.34356	-1.14761	0.00159045	0.0307104	0	0
O35386	sp|O35386|PAHX_MOUSE Phytanoyl-CoA dioxygenase, peroxisomal OS=Mus musculus OX=10090 GN=Phyh PE=1 SV=1	19.439	409	O35386	Phyh	Phytanoyl-CoA dioxygenase, peroxisomal	17.7915	17.8313	17.8038	17.8978	18.0457	18.4471	0.321344	-0.00709652	0.649784	17.9695	2.37633	-4.95647	0.0537665	0.217212	0	0
O35387	sp|O35387|HAX1_MOUSE HCLS1-associated protein X-1 OS=Mus musculus OX=10090 GN=Hax1 PE=1 SV=1	6.6633	410	O35387	Hax1	HCLS1-associated protein X-1	17.709	17.7044	17.7658	17.7166	17.598	17.5913	-0.0910887	-0.202847	0.0206695	17.6809	-1.9796	-5.51909	0.0936055	0.289085	0	0
O35405	sp|O35405|PLD3_MOUSE 5-3 exonuclease PLD3 OS=Mus musculus OX=10090 GN=Pld3 PE=1 SV=1	30.447	412	O35405	Pld3	5-3 exonuclease PLD3	18.7494	18.6329	18.7497	18.7199	18.6762	18.7164	-0.00646974	-0.112286	0.099347	18.7074	-0.1485	-7.25887	0.886668	0.950465	0	0
O35409	sp|O35409|FOLH1_MOUSE Glutamate carboxypeptidase 2 OS=Mus musculus OX=10090 GN=Folh1 PE=1 SV=2	39.549	413	O35409	Folh1	Glutamate carboxypeptidase 2	19.3713	19.2947	19.3257	19.2693	19.4959	19.3359	0.0365037	-0.117807	0.190814	19.3488	0.574558	-7.08571	0.58585	0.772102	0	0
O35435	sp|O35435|PYRD_MOUSE Dihydroorotate dehydrogenase (quinone), mitochondrial OS=Mus musculus OX=10090 GN=Dhodh PE=1 SV=2	64.443	414	O35435	Dhodh	Dihydroorotate dehydrogenase (quinone), mitochondrial	19.3234	19.2764	19.1515	19.2714	19.2514	19.1823	-0.01539	-0.147677	0.116897	19.2428	-0.282562	-7.22574	0.786724	0.896017	0	0
O35449	sp|O35449|PRRT1_MOUSE Proline-rich transmembrane protein 1 OS=Mus musculus OX=10090 GN=Prrt1 PE=1 SV=1	6.1849	415	O35449	Prrt1	Proline-rich transmembrane protein 1	16.5007	16.4489	16.3892	16.2881	16.2128	16.3299	-0.169309	-0.28381	-0.0548076	16.3616	-3.59139	-3.25842	0.0108899	0.0925998	0	0
O35454	sp|O35454|CLCN6_MOUSE H(+)/Cl(-) exchange transporter 6 OS=Mus musculus OX=10090 GN=Clcn6 PE=1 SV=1	14.109	416	O35454	Clcn6	H(+)/Cl(-) exchange transporter 6	15.8975	15.8483	15.8999	15.7616	15.952	15.8107	-0.0404469	-0.175281	0.0943873	15.8617	-0.728581	-6.97727	0.49289	0.700887	0	0
O35459	sp|O35459|ECH1_MOUSE Delta(3,5)-Delta(2,4)-dienoyl-CoA isomerase, mitochondrial OS=Mus musculus OX=10090 GN=Ech1 PE=1 SV=1	37.402	417	O35459	Ech1	Delta(3,5)-Delta(2,4)-dienoyl-CoA isomerase, mitochondrial	18.1843	18.1595	18.1192	18.267	18.5064	18.3803	0.23022	0.074382	0.386059	18.2694	3.58808	-3.26283	0.0109343	0.0927517	0	0
O35465	sp|O35465|FKBP8_MOUSE Peptidyl-prolyl cis-trans isomerase FKBP8 OS=Mus musculus OX=10090 GN=Fkbp8 PE=1 SV=2	130.26	418	O35465	Fkbp8	Peptidyl-prolyl cis-trans isomerase FKBP8	23.3284	23.3865	23.3811	23.5432	23.5323	23.5169	0.165477	0.0866196	0.244335	23.4481	5.09668	-1.41777	0.00203189	0.0348749	0	0
O35473	sp|O35473|C1D_MOUSE Nuclear nucleic acid-binding protein C1D OS=Mus musculus OX=10090 GN=C1d PE=1 SV=1	6.6499	419	O35473	C1d	Nuclear nucleic acid-binding protein C1D	18.5119	18.302	18.4727	18.5135	18.3557	18.4982	0.0269136	-0.146696	0.200523	18.4423	0.376524	-7.19057	0.719097	0.856207	0	0
O35474	sp|O35474|EDIL3_MOUSE EGF-like repeat and discoidin I-like domain-containing protein 3 OS=Mus musculus OX=10090 GN=Edil3 PE=1 SV=2	7.2604	420	O35474	Edil3	EGF-like repeat and discoidin I-like domain-containing protein 3	14.8548	14.7404	14.6931	14.9855	14.8247	14.6269	0.0495797	-0.183793	0.282952	14.7876	0.515996	-7.12092	0.623765	0.796181	0	0
O35486	sp|O35486|CRYGS_MOUSE Gamma-crystallin S OS=Mus musculus OX=10090 GN=Crygs PE=1 SV=3	73.851	421	O35486	Crygs	Gamma-crystallin S	20.3585	20.3179	19.5402	22.0466	14.8095	26.8302	1.1566	-7.82343	10.1366	20.6505	0.34556	-7.19959	0.745624	0.872396	0	0
O35492	sp|O35492|CLK3_MOUSE Dual specificity protein kinase CLK3 OS=Mus musculus OX=10090 GN=Clk3 PE=1 SV=2	10.976	422	O35492	Clk3	Dual specificity protein kinase CLK3	15.8812	15.8375	15.9437	15.6732	15.8078	15.7325	-0.149611	-0.268314	-0.030908	15.8126	-3.06122	-3.98324	0.0213297	0.131742	0	0
O35526	sp|O35526|STX1A_MOUSE Syntaxin-1A OS=Mus musculus OX=10090 GN=Stx1a PE=1 SV=3	89.812	423	O35526	Stx1a	Syntaxin-1A	20.557	20.667	20.5509	20.5613	20.5772	20.4681	-0.0561235	-0.176621	0.064374	20.5636	-1.13125	-6.59952	0.299863	0.539772	0	0
O35551	sp|O35551|RABE1_MOUSE Rab GTPase-binding effector protein 1 OS=Mus musculus OX=10090 GN=Rabep1 PE=1 SV=2	229.36	424	O35551	Rabep1	Rab GTPase-binding effector protein 1	21.7285	21.7844	21.7191	21.7514	21.7742	21.7145	0.00265859	-0.0834939	0.0888111	21.7454	0.0749509	-7.26834	0.942618	0.978362	0	0
O35566	sp|O35566|CD151_MOUSE CD151 antigen OS=Mus musculus OX=10090 GN=Cd151 PE=1 SV=2	9.6687	425	O35566	Cd151	CD151 antigen	16.5261	16.6445	16.7902	16.8702	17.1118	17.2753	0.432174	0.149871	0.714478	16.8697	3.71823	-3.09044	0.00933066	0.0853896	0	0
O35593	sp|O35593|PSDE_MOUSE 26S proteasome non-ATPase regulatory subunit 14 OS=Mus musculus OX=10090 GN=Psmd14 PE=1 SV=2	80.628	426	O35593	Psmd14	26S proteasome non-ATPase regulatory subunit 14	23.0159	22.9165	22.9764	23.0124	23.0081	23.0178	0.0432025	-0.0456712	0.132076	22.9912	1.18067	-6.54526	0.281104	0.521682	0	0
O35594	sp|O35594|IFT81_MOUSE Intraflagellar transport protein 81 homolog OS=Mus musculus OX=10090 GN=Ift81 PE=1 SV=4	59.773	427	O35594	Ift81	Intraflagellar transport protein 81 homolog	18.4831	18.5095	18.3998	18.4732	18.4118	18.4209	-0.028821	-0.130047	0.0724047	18.4497	-0.69153	-7.00538	0.514319	0.720183	0	0
O35598	sp|O35598|ADA10_MOUSE Disintegrin and metalloproteinase domain-containing protein 10 OS=Mus musculus OX=10090 GN=Adam10 PE=1 SV=2	18.639	428	O35598	Adam10	Disintegrin and metalloproteinase domain-containing protein 10	16.8095	16.7655	16.8259	16.8755	16.9142	17.222	0.203538	-0.0239016	0.430977	16.9021	2.17356	-5.24566	0.071316	0.248737	0	0
O35599	sp|O35599|OPSG_MOUSE Medium-wave-sensitive opsin 1 OS=Mus musculus OX=10090 GN=Opn1mw PE=1 SV=1	66.951	429	O35599	Opn1mw	Medium-wave-sensitive opsin 1	23.0156	23.1328	23.1499	22.6299	22.8896	22.8381	-0.3136	-0.502031	-0.125169	22.9426	-4.04219	-2.67189	0.00635858	0.068486	0	0
O35600	sp|O35600|ABCA4_MOUSE Retinal-specific phospholipid-transporting ATPase ABCA4 OS=Mus musculus OX=10090 GN=Abca4 PE=1 SV=1	323.31	430	O35600	Abca4	Retinal-specific phospholipid-transporting ATPase ABCA4	25.3953	25.3262	25.3312	24.1994	24.2351	24.0239	-1.19809	-1.34911	-1.04706	24.7519	-19.2682	6.60738	9.24969e-07	0.000361971	-1	-1
O35602	sp|O35602|RX_MOUSE Retinal homeobox protein Rx OS=Mus musculus OX=10090 GN=Rax PE=2 SV=2	44.062	431	O35602	Rax	Retinal homeobox protein Rx	20.0497	20.0897	20.0151	19.8241	19.867	19.7053	-0.25266	-0.376648	-0.128672	19.9251	-4.94937	-1.58311	0.00236067	0.0379648	0	0
O35604	sp|O35604|NPC1_MOUSE NPC intracellular cholesterol transporter 1 OS=Mus musculus OX=10090 GN=Npc1 PE=1 SV=2	30.55	432	O35604	Npc1	NPC intracellular cholesterol transporter 1	19.1856	19.2035	19.2243	19.3196	19.1909	19.3283	0.075116	-0.0374955	0.187727	19.242	1.6201	-6.008	0.154818	0.379605	0	0
O35609	sp|O35609|SCAM3_MOUSE Secretory carrier-associated membrane protein 3 OS=Mus musculus OX=10090 GN=Scamp3 PE=1 SV=3	71.784	433	O35609	Scamp3	Secretory carrier-associated membrane protein 3	20.7432	20.8136	20.682	20.7214	20.7805	20.7883	0.0171296	-0.0919356	0.126195	20.7548	0.381464	-7.18846	0.715611	0.853441	0	0
O35613	sp|O35613|DAXX_MOUSE Death domain-associated protein 6 OS=Mus musculus OX=10090 GN=Daxx PE=1 SV=1	17.653	434	O35613	Daxx	Death domain-associated protein 6	18.8767	18.9022	18.837	19.001	18.9948	18.9464	0.108783	0.0239699	0.193597	18.9264	3.11523	-3.90789	0.0198801	0.126843	0	0
O35621	sp|O35621|PMM1_MOUSE Phosphomannomutase 1 OS=Mus musculus OX=10090 GN=Pmm1 PE=1 SV=1	55.909	435	O35621	Pmm1	Phosphomannomutase 1	21.9799	21.9042	21.9448	21.8684	21.9265	21.8453	-0.0629182	-0.156358	0.0305216	21.9115	-1.63545	-5.98782	0.151551	0.373755	0	0
O35633	sp|O35633|VIAAT_MOUSE Vesicular inhibitory amino acid transporter OS=Mus musculus OX=10090 GN=Slc32a1 PE=1 SV=3	148.44	436	O35633	Slc32a1	Vesicular inhibitory amino acid transporter	23.8534	24.0881	23.8117	24.0884	23.8556	23.8789	0.0232045	-0.208707	0.255116	23.9293	0.24302	-7.23762	0.815843	0.913582	0	0
O35638	sp|O35638|STAG2_MOUSE Cohesin subunit SA-2 OS=Mus musculus OX=10090 GN=Stag2 PE=1 SV=3	152.29	437	O35638	Stag2	Cohesin subunit SA-2	22.6412	22.5993	22.6951	22.5081	22.5151	22.4992	-0.137735	-0.225481	-0.0499899	22.5763	-3.81253	-2.96701	0.0083312	0.0784978	0	0
O35639	sp|O35639|ANXA3_MOUSE Annexin A3 OS=Mus musculus OX=10090 GN=Anxa3 PE=1 SV=4	57.229	438	O35639	Anxa3	Annexin A3	20.4758	20.4184	20.3827	20.369	20.5406	21.4594	0.364046	-0.36395	1.09204	20.6077	1.25162	-6.46139	0.261381	0.500263	0	0
O35643	sp|O35643|AP1B1_MOUSE AP-1 complex subunit beta-1 OS=Mus musculus OX=10090 GN=Ap1b1 PE=1 SV=2	323.31	439	O35643	Ap1b1	AP-1 complex subunit beta-1	25.6223	25.6054	25.6223	25.5594	25.6405	25.5836	-0.0222034	-0.105923	0.0615166	25.6056	-0.644144	-7.03949	0.5426	0.740712	0	0
O35648	sp|O35648|CETN3_MOUSE Centrin-3 OS=Mus musculus OX=10090 GN=Cetn3 PE=1 SV=1	6.8687	440	O35648	Cetn3	Centrin-3	18.033	17.9633	18.0101	17.9532	17.8495	18.0637	-0.046657	-0.191122	0.0978082	17.9788	-0.784417	-6.93259	0.46175	0.678524	0	0
O35654	sp|O35654|DPOD2_MOUSE DNA polymerase delta subunit 2 OS=Mus musculus OX=10090 GN=Pold2 PE=1 SV=2	47.807	441	O35654	Pold2	DNA polymerase delta subunit 2	17.5751	17.5257	17.5732	17.5269	17.6177	17.5205	-0.00293411	-0.100062	0.0941938	17.5565	-0.073371	-7.26848	0.943825	0.978362	0	0
O35658	sp|O35658|C1QBP_MOUSE Complement component 1 Q subcomponent-binding protein, mitochondrial OS=Mus musculus OX=10090 GN=C1qbp PE=1 SV=1	27.916	442	O35658	C1qbp	Complement component 1 Q subcomponent-binding protein, mitochondrial	21.6095	21.4555	21.3912	21.2584	21.4405	21.3725	-0.128271	-0.305577	0.0490362	21.4213	-1.75709	-5.82537	0.127894	0.34404	0	0
O35678	sp|O35678|MGLL_MOUSE Monoglyceride lipase OS=Mus musculus OX=10090 GN=Mgll PE=1 SV=1	80.677	443	O35678	Mgll	Monoglyceride lipase	22.0898	22.1468	22.2052	22.2562	22.3649	22.4103	0.196542	0.0665998	0.326484	22.2455	3.67366	-3.14921	0.00984859	0.0874602	0	0
O35681	sp|O35681|SYT3_MOUSE Synaptotagmin-3 OS=Mus musculus OX=10090 GN=Syt3 PE=1 SV=2	7.5497	444	O35681	Syt3	Synaptotagmin-3	17.7367	17.6618	17.7241	17.7061	17.683	17.617	-0.0388616	-0.136025	0.0583014	17.6881	-0.971432	-6.76408	0.367747	0.599799	0	0
O35682	sp|O35682|MYADM_MOUSE Myeloid-associated differentiation marker OS=Mus musculus OX=10090 GN=Myadm PE=1 SV=2	7.6547	445	O35682	Myadm	Myeloid-associated differentiation marker	13.6312	12.3911	12.9269	13.0222	13.6791	12.1579	-0.0299739	-1.35316	1.29321	12.9681	-0.0584907	-7.26954	0.955656	0.983099	0	0
O35683	sp|O35683|NDUA1_MOUSE NADH dehydrogenase [ubiquinone] 1 alpha subcomplex subunit 1 OS=Mus musculus OX=10090 GN=Ndufa1 PE=1 SV=1	23.78	446	O35683	Ndufa1	NADH dehydrogenase [ubiquinone] 1 alpha subcomplex subunit 1	17.403	17.4051	17.3539	17.3347	17.0739	17.6356	-0.0392919	-0.365114	0.28653	17.3677	-0.292898	-7.22234	0.779172	0.891974	0	0
O35685	sp|O35685|NUDC_MOUSE Nuclear migration protein nudC OS=Mus musculus OX=10090 GN=Nudc PE=1 SV=1	172.98	447	O35685	Nudc	Nuclear migration protein nudC	24.8098	24.8237	24.8358	24.9142	24.8663	24.9449	0.0853934	0.00236774	0.168419	24.8658	2.49807	-4.78224	0.0454464	0.198048	0	0
O35691	sp|O35691|PININ_MOUSE Pinin OS=Mus musculus OX=10090 GN=Pnn PE=1 SV=4	170.03	448	O35691	Pnn	Pinin	23.3595	23.3994	23.3716	23.3635	23.3213	23.299	-0.0489014	-0.130033	0.0322302	23.3524	-1.46394	-6.20867	0.192064	0.426479	0	0
O35730	sp|O35730|RING1_MOUSE E3 ubiquitin-protein ligase RING1 OS=Mus musculus OX=10090 GN=Ring1 PE=1 SV=2	29.679	449	O35730	Ring1	E3 ubiquitin-protein ligase RING1	15.1153	14.9822	15.2111	15.0822	15.0276	15.0475	-0.0504615	-0.200268	0.0993449	15.0776	-0.81813	-6.90431	0.443629	0.663972	0	0
O35737	sp|O35737|HNRH1_MOUSE Heterogeneous nuclear ribonucleoprotein H OS=Mus musculus OX=10090 GN=Hnrnph1 PE=1 SV=3	192.81	450	O35737	Hnrnph1	Heterogeneous nuclear ribonucleoprotein H	24.8144	24.8578	24.8435	24.808	24.9154	24.8081	0.00525224	-0.095667	0.106171	24.8412	0.126405	-7.26237	0.903418	0.956956	0	0
O35841	sp|O35841|API5_MOUSE Apoptosis inhibitor 5 OS=Mus musculus OX=10090 GN=Api5 PE=1 SV=2	180.6	451	O35841	Api5	Apoptosis inhibitor 5	24.8025	24.824	24.8029	24.7234	24.7298	24.6711	-0.10169	-0.180414	-0.0229649	24.7589	-3.13732	-3.87718	0.0193185	0.125027	0	0
O35855	sp|O35855|BCAT2_MOUSE Branched-chain-amino-acid aminotransferase, mitochondrial OS=Mus musculus OX=10090 GN=Bcat2 PE=1 SV=2	7.888	452	O35855	Bcat2	Branched-chain-amino-acid aminotransferase, mitochondrial	15.9112	15.7599	15.882	15.8555	16.4467	16.2379	0.329011	-0.0275664	0.685588	16.0155	2.24114	-5.14958	0.0648985	0.238544	0	0
O35857	sp|O35857|TIM44_MOUSE Mitochondrial import inner membrane translocase subunit TIM44 OS=Mus musculus OX=10090 GN=Timm44 PE=1 SV=2	157.46	453	O35857	Timm44	Mitochondrial import inner membrane translocase subunit TIM44	22.8144	22.8268	22.8456	22.819	22.7977	22.8177	-0.0174658	-0.0894304	0.0544988	22.8202	-0.589472	-7.0762	0.576413	0.765508	0	0
O35864	sp|O35864|CSN5_MOUSE COP9 signalosome complex subunit 5 OS=Mus musculus OX=10090 GN=Cops5 PE=1 SV=3	141.6	454	O35864	Cops5	COP9 signalosome complex subunit 5	23.2114	23.2194	23.2011	23.2029	23.2335	23.2549	0.0197568	-0.0554727	0.0949863	23.2205	0.637853	-7.04386	0.546426	0.743827	0	0
O35874	sp|O35874|SATT_MOUSE Neutral amino acid transporter A OS=Mus musculus OX=10090 GN=Slc1a4 PE=1 SV=1	22.495	455	O35874	Slc1a4	Neutral amino acid transporter A	20.1064	20.2073	20.0279	20.25	20.0804	20.1858	0.0582059	-0.0976127	0.214025	20.143	0.907279	-6.82501	0.398201	0.626117	0	0
O35887	sp|O35887|CALU_MOUSE Calumenin OS=Mus musculus OX=10090 GN=Calu PE=1 SV=1	122.63	456	O35887	Calu	Calumenin	23.41	23.4216	23.4388	23.6071	23.6577	23.8882	0.294148	0.111165	0.47713	23.5706	3.90435	-2.84809	0.00747086	0.0752008	0	0
O35900	sp|O35900|LSM2_MOUSE U6 snRNA-associated Sm-like protein LSm2 OS=Mus musculus OX=10090 GN=Lsm2 PE=1 SV=1	60.969	457	O35900	Lsm2	U6 snRNA-associated Sm-like protein LSm2	22.8539	22.6694	22.9066	22.6004	22.7756	22.7043	-0.116536	-0.301592	0.0685197	22.7517	-1.5295	-6.12552	0.175508	0.406562	0	0
O35927	sp|O35927|CTND2_MOUSE Catenin delta-2 OS=Mus musculus OX=10090 GN=Ctnnd2 PE=1 SV=1	102.96	458	O35927	Ctnnd2	Catenin delta-2	18.5931	18.6143	18.5708	18.465	18.5872	18.5036	-0.074148	-0.175399	0.0271028	18.5557	-1.77866	-5.79615	0.12409	0.338944	0	0
O35943	sp|O35943|FRDA_MOUSE Frataxin, mitochondrial OS=Mus musculus OX=10090 GN=Fxn PE=1 SV=1	21.374	459	O35943	Fxn	Frataxin, mitochondrial	19.8029	19.7097	19.8693	19.884	19.8814	19.861	0.0815315	-0.0327235	0.195786	19.8347	1.73318	-5.85764	0.132244	0.349043	0	0
O35945	sp|O35945|AL1A7_MOUSE Aldehyde dehydrogenase, cytosolic 1 OS=Mus musculus OX=10090 GN=Aldh1a7 PE=1 SV=1	41.539	460	O35945	Aldh1a7	Aldehyde dehydrogenase, cytosolic 1	19.733	19.7688	19.6228	19.3059	19.5947	20.9387	0.238226	-0.921924	1.39838	19.8273	0.527472	-7.10998	0.620374	0.795629	0	0
O35954	sp|O35954|PITM1_MOUSE Membrane-associated phosphatidylinositol transfer protein 1 OS=Mus musculus OX=10090 GN=Pitpnm1 PE=1 SV=1	266.54	461	O35954	Pitpnm1	Membrane-associated phosphatidylinositol transfer protein 1	23.251	23.2704	23.2463	23.1034	23.1095	22.9853	-0.189828	-0.295289	-0.0843682	23.161	-4.37185	-2.26199	0.00437491	0.0537254	0	0
O35955	sp|O35955|PSB10_MOUSE Proteasome subunit beta type-10 OS=Mus musculus OX=10090 GN=Psmb10 PE=1 SV=1	17.967	462	O35955	Psmb10	Proteasome subunit beta type-10	12.0734	12.135	12.2692	12.7707	13.1966	12.7279	0.739223	0.418709	1.05974	12.5288	5.60171	-0.874106	0.00124124	0.0277036	0	0
O35963;P97950	sp|O35963|RB33B_MOUSE Ras-related protein Rab-33B OS=Mus musculus OX=10090 GN=Rab33b PE=1 SV=1;sp|P97950|RB33A_MOUSE Ras-related protein Rab-33A OS=Mus musculus OX=10090 GN=Rab33a PE=2 SV=1	15.497	463	O35963	Rab33b	Ras-related protein Rab-33B	19.1937	18.9572	19.1676	19.0062	19.2398	19.1061	0.011208	-0.197357	0.219773	19.1118	0.130521	-7.26176	0.900293	0.955413	0	0
O35972	sp|O35972|RM23_MOUSE Large ribosomal subunit protein uL23m OS=Mus musculus OX=10090 GN=Mrpl23 PE=1 SV=1	7.8563	464	O35972	Mrpl23	Large ribosomal subunit protein uL23m	16.3971	16.3607	16.2264	16.2785	16.3394	16.301	-0.021804	-0.148929	0.105321	16.3172	-0.416581	-7.17267	0.691045	0.839251	0	0
P41778;O35984	sp|P41778|PBX1_MOUSE Pre-B-cell leukemia transcription factor 1 OS=Mus musculus OX=10090 GN=Pbx1 PE=1 SV=2;sp|O35984|PBX2_MOUSE Pre-B-cell leukemia transcription factor 2 OS=Mus musculus OX=10090 GN=Pbx2 PE=1 SV=1	9.6118	465	P41778	Pbx1	Pre-B-cell leukemia transcription factor 1	17.8595	18.0189	17.8871	17.9159	17.9787	17.8074	-0.0211259	-0.17428	0.132028	17.9113	-0.335027	-7.20729	0.748668	0.873694	0	0
O54692	sp|O54692|ZW10_MOUSE Centromere/kinetochore protein zw10 homolog OS=Mus musculus OX=10090 GN=Zw10 PE=1 SV=3	13.571	466	O54692	Zw10	Centromere/kinetochore protein zw10 homolog	16.166	16.0844	16.125	16.3742	16.2964	16.4692	0.254808	0.127117	0.3825	16.2525	4.84669	-1.70021	0.00262536	0.0403426	0	0
O54724	sp|O54724|CAVN1_MOUSE Caveolae-associated protein 1 OS=Mus musculus OX=10090 GN=Cavin1 PE=1 SV=1	40.54	467	O54724	Cavin1	Caveolae-associated protein 1	20.6926	20.7297	20.6798	20.7168	20.8165	20.8152	0.082148	-0.0163249	0.180621	20.7418	2.02616	-5.45389	0.0876833	0.277168	0	0
O54734	sp|O54734|OST48_MOUSE Dolichyl-diphosphooligosaccharide--protein glycosyltransferase 48 kDa subunit OS=Mus musculus OX=10090 GN=Ddost PE=1 SV=2	118.3	468	O54734	Ddost	Dolichyl-diphosphooligosaccharide--protein glycosyltransferase 48 kDa subunit	23.2893	23.2817	23.2753	23.3488	23.4893	23.414	0.135298	0.0302974	0.240299	23.3497	3.12963	-3.88787	0.0195121	0.125178	0	0
O54751	sp|O54751|CRX_MOUSE Cone-rod homeobox protein OS=Mus musculus OX=10090 GN=Crx PE=1 SV=1	45.404	469	O54751	Crx	Cone-rod homeobox protein	22.51	22.567	22.5964	22.2773	22.2099	22.1953	-0.330285	-0.428067	-0.232504	22.3926	-8.20398	1.44312	0.000150353	0.0095207	0	0
O54774	sp|O54774|AP3D1_MOUSE AP-3 complex subunit delta-1 OS=Mus musculus OX=10090 GN=Ap3d1 PE=1 SV=1	281.63	470	O54774	Ap3d1	AP-3 complex subunit delta-1	23.9214	23.9011	23.9427	23.9638	24.003	23.9639	0.0551529	-0.0215661	0.131872	23.9493	1.74606	-5.84028	0.129884	0.346162	0	0
O54781	sp|O54781|SRPK2_MOUSE SRSF protein kinase 2 OS=Mus musculus OX=10090 GN=Srpk2 PE=1 SV=2	35.653	471	O54781	Srpk2	SRSF protein kinase 2	20.3104	20.3811	20.3413	20.3092	20.2081	20.2772	-0.0794495	-0.177821	0.0189217	20.3045	-1.96162	-5.54418	0.0959986	0.29243	0	0
O54786	sp|O54786|DFFA_MOUSE DNA fragmentation factor subunit alpha OS=Mus musculus OX=10090 GN=Dffa PE=1 SV=2	36.393	472	O54786	Dffa	DNA fragmentation factor subunit alpha	19.2724	19.2788	19.1792	19.0382	19.1326	18.943	-0.205523	-0.347168	-0.0638781	19.1407	-3.52413	-3.3484	0.0118317	0.0976821	0	0
O54788	sp|O54788|DFFB_MOUSE DNA fragmentation factor subunit beta OS=Mus musculus OX=10090 GN=Dffb PE=1 SV=1	9.828	473	O54788	Dffb	DNA fragmentation factor subunit beta	14.3009	14.2251	14.3657	14.126	14.2628	14.0936	-0.136498	-0.282212	0.00921516	14.229	-2.27521	-5.10096	0.06188	0.231951	0	0
O54790	sp|O54790|MAFG_MOUSE Transcription factor MafG OS=Mus musculus OX=10090 GN=Mafg PE=1 SV=1	14.09	474	O54790	Mafg	Transcription factor MafG	15.6075	15.7795	15.6444	15.9255	16.003	15.9855	0.294186	0.163014	0.425358	15.8242	5.44721	-1.03671	0.00143834	0.0296644	0	0
O54825	sp|O54825|BYST_MOUSE Bystin OS=Mus musculus OX=10090 GN=Bysl PE=1 SV=3	13.463	475	O54825	Bysl	Bystin	16.9317	16.7729	16.9243	16.7049	16.8403	16.8549	-0.0762802	-0.229859	0.077299	16.8382	-1.20635	-6.5165	0.271757	0.512601	0	0
O54828	sp|O54828|RGS9_MOUSE Regulator of G-protein signaling 9 OS=Mus musculus OX=10090 GN=Rgs9 PE=1 SV=3	184.89	476	O54828	Rgs9	Regulator of G-protein signaling 9	24.4949	24.404	24.3814	23.8832	23.8028	23.4654	-0.709609	-0.977404	-0.441814	24.072	-6.4359	-0.0493812	0.000587421	0.0181362	0	0
O54829	sp|O54829|RGS7_MOUSE Regulator of G-protein signaling 7 OS=Mus musculus OX=10090 GN=Rgs7 PE=1 SV=2	144.9	477	O54829	Rgs7	Regulator of G-protein signaling 7	20.5698	20.6853	20.5779	20.5766	20.496	20.4303	-0.110012	-0.239593	0.0195686	20.556	-2.06202	-5.40345	0.0833799	0.269367	0	0
O54833	sp|O54833|CSK22_MOUSE Casein kinase II subunit alpha OS=Mus musculus OX=10090 GN=Csnk2a2 PE=1 SV=1	86.257	478	O54833	Csnk2a2	Casein kinase II subunit alpha	22.3116	22.3411	22.2741	22.3648	22.22	22.369	0.00902267	-0.114496	0.132542	22.3134	0.177417	-7.25344	0.864845	0.941936	0	0
O54851	sp|O54851|CXD2_MOUSE Gap junction delta-2 protein OS=Mus musculus OX=10090 GN=Gjd2 PE=1 SV=2	6.7306	479	O54851	Gjd2	Gap junction delta-2 protein	17.0814	16.9786	17.2162	17.2134	16.8829	17.0349	-0.0483538	-0.288088	0.191381	17.0679	-0.489884	-7.13551	0.641094	0.80758	0	0
O54865	sp|O54865|GCYB1_MOUSE Guanylate cyclase soluble subunit beta-1 OS=Mus musculus OX=10090 GN=Gucy1b1 PE=1 SV=1	165.62	480	O54865	Gucy1b1	Guanylate cyclase soluble subunit beta-1	22.4618	22.4708	22.4828	22.5551	22.4375	22.4905	0.0225844	-0.0735229	0.118692	22.4831	0.57075	-7.08811	0.588275	0.773561	0	0
O54879	sp|O54879|HMGB3_MOUSE High mobility group protein B3 OS=Mus musculus OX=10090 GN=Hmgb3 PE=1 SV=3	55.055	481	O54879	Hmgb3	High mobility group protein B3	24.9347	24.9237	24.8422	24.6436	24.7395	24.5405	-0.258965	-0.402173	-0.115758	24.7707	-4.39206	-2.2374	0.00427804	0.0532035	0	0
O54901	sp|O54901|OX2G_MOUSE OX-2 membrane glycoprotein OS=Mus musculus OX=10090 GN=Cd200 PE=1 SV=1	13.733	482	O54901	Cd200	OX-2 membrane glycoprotein	19.4536	19.5974	19.3129	19.5724	19.3987	19.3335	-0.0197279	-0.242838	0.203382	19.4447	-0.21476	-7.24503	0.836855	0.925531	0	0
O54916	sp|O54916|REPS1_MOUSE RalBP1-associated Eps domain-containing protein 1 OS=Mus musculus OX=10090 GN=Reps1 PE=1 SV=2	59.684	483	O54916	Reps1	RalBP1-associated Eps domain-containing protein 1	17.9873	18.135	17.9939	17.9607	18.1345	17.9136	-0.0358331	-0.211145	0.139479	18.0208	-0.496438	-7.13191	0.636721	0.804986	0	0
O54931	sp|O54931|AKAP2_MOUSE PALM2-AKAP2 fusion protein OS=Mus musculus OX=10090 GN=Pakap PE=1 SV=4	24.585	484	O54931	Pakap	PALM2-AKAP2 fusion protein	17.3177	17.3646	17.2617	17.3862	17.2398	19.3214	0.667798	-0.929377	2.26497	17.6486	1.0886	-6.63508	0.327971	0.566229	0	0
O54940	sp|O54940|BNIP2_MOUSE BCL2/adenovirus E1B 19 kDa protein-interacting protein 2 OS=Mus musculus OX=10090 GN=Bnip2 PE=1 SV=2	6.2775	485	O54940	Bnip2	BCL2/adenovirus E1B 19 kDa protein-interacting protein 2	14.5523	14.4124	14.1162	14.6331	14.3298	14.529	0.137025	-0.175793	0.449843	14.4288	1.0639	-6.67099	0.327105	0.56615	0	0
O54941	sp|O54941|SMCE1_MOUSE SWI/SNF-related matrix-associated actin-dependent regulator of chromatin subfamily E member 1 OS=Mus musculus OX=10090 GN=Smarce1 PE=1 SV=1	114.72	486	O54941	Smarce1	SWI/SNF-related matrix-associated actin-dependent regulator of chromatin subfamily E member 1	22.2276	22.2481	22.3042	22.1987	22.2046	22.2086	-0.0560122	-0.137945	0.0259204	22.232	-1.66042	-5.95482	0.146374	0.366298	0	0
O54946	sp|O54946|DNJB6_MOUSE DnaJ homolog subfamily B member 6 OS=Mus musculus OX=10090 GN=Dnajb6 PE=1 SV=4	41.605	487	O54946	Dnajb6	DnaJ homolog subfamily B member 6	20.7313	20.8122	20.7442	20.7931	20.7243	20.7567	-0.00455575	-0.0972401	0.0881286	20.7603	-0.119384	-7.26336	0.908752	0.95914	0	0
O54949	sp|O54949|NLK_MOUSE Serine/threonine-protein kinase NLK OS=Mus musculus OX=10090 GN=Nlk PE=1 SV=2	7.3504	488	O54949	Nlk	Serine/threonine-protein kinase NLK	17.0925	17.074	17.1807	16.963	16.7875	16.9631	-0.211182	-0.359036	-0.0633275	17.0101	-3.46909	-3.42249	0.0126692	0.100498	0	0
O54950	sp|O54950|AAKG1_MOUSE 5-AMP-activated protein kinase subunit gamma-1 OS=Mus musculus OX=10090 GN=Prkag1 PE=1 SV=2	38.204	489	O54950	Prkag1	5-AMP-activated protein kinase subunit gamma-1	21.533	21.5119	21.5307	21.5292	21.6012	21.6007	0.0518308	-0.032039	0.135701	21.5511	1.50098	-6.16191	0.182541	0.414661	0	0
O54962	sp|O54962|BAF_MOUSE Barrier-to-autointegration factor OS=Mus musculus OX=10090 GN=Banf1 PE=1 SV=1	10.138	490	O54962	Banf1	Barrier-to-autointegration factor	20.4822	20.227	20.7291	20.3185	20.4855	20.8514	0.0723298	-0.356318	0.500977	20.5156	0.411572	-7.17478	0.694768	0.841404	0	0
O54983	sp|O54983|CRYM_MOUSE Ketimine reductase mu-crystallin OS=Mus musculus OX=10090 GN=Crym PE=1 SV=1	170.52	491	O54983	Crym	Ketimine reductase mu-crystallin	25.3278	25.2781	25.1949	25.6223	25.7722	25.5328	0.37552	0.205232	0.545808	25.4547	5.35602	-1.13419	0.00157122	0.03054	0	0
O54984	sp|O54984|GET3_MOUSE ATPase GET3 OS=Mus musculus OX=10090 GN=Get3 PE=1 SV=2	66.448	492	O54984	Get3	ATPase GET3	22.5164	22.5221	22.454	22.5971	22.6045	22.5442	0.084441	-0.00430064	0.173183	22.5397	2.3111	-5.04972	0.0588637	0.226574	0	0
O54988	sp|O54988|SLK_MOUSE STE20-like serine/threonine-protein kinase OS=Mus musculus OX=10090 GN=Slk PE=1 SV=2	173.74	493	O54988	Slk	STE20-like serine/threonine-protein kinase	21.7586	21.8253	21.7841	21.8033	21.7635	21.7972	-0.0013298	-0.0832459	0.0805863	21.7887	-0.0394284	-7.27069	0.96979	0.988637	0	0
O54990	sp|O54990|PROM1_MOUSE Prominin-1 OS=Mus musculus OX=10090 GN=Prom1 PE=1 SV=1	158	494	O54990	Prom1	Prominin-1	23.3936	23.4236	23.2907	23.7093	23.5634	23.2579	0.140875	-0.138893	0.420643	23.4398	1.22301	-6.49763	0.265837	0.506514	0	0
O54991	sp|O54991|CNTP1_MOUSE Contactin-associated protein 1 OS=Mus musculus OX=10090 GN=Cntnap1 PE=1 SV=2	66.588	495	O54991	Cntnap1	Contactin-associated protein 1	19.6091	19.7142	19.6858	19.6349	19.6624	19.5062	-0.0684978	-0.199959	0.0629633	19.6354	-1.26553	-6.44876	0.251229	0.489466	0	0
O55003	sp|O55003|BNIP3_MOUSE BCL2/adenovirus E1B 19 kDa protein-interacting protein 3 OS=Mus musculus OX=10090 GN=Bnip3 PE=1 SV=1	17.603	496	O55003	Bnip3	BCL2/adenovirus E1B 19 kDa protein-interacting protein 3	18.8888	18.9947	18.9863	18.9132	18.8541	18.8943	-0.0693806	-0.170602	0.0318407	18.9219	-1.66479	-5.94903	0.145487	0.365146	0	0
O55013	sp|O55013|TPPC3_MOUSE Trafficking protein particle complex subunit 3 OS=Mus musculus OX=10090 GN=Trappc3 PE=1 SV=1	62.17	497	O55013	Trappc3	Trafficking protein particle complex subunit 3	22.3596	22.3341	22.3628	22.4009	22.3045	22.4059	0.0182779	-0.0773733	0.113929	22.3613	0.464119	-7.14921	0.658437	0.817649	0	0
O55022	sp|O55022|PGRC1_MOUSE Membrane-associated progesterone receptor component 1 OS=Mus musculus OX=10090 GN=Pgrmc1 PE=1 SV=4	103.51	498	O55022	Pgrmc1	Membrane-associated progesterone receptor component 1	22.4567	22.396	22.43	22.4878	22.5136	22.4019	0.040186	-0.0608396	0.141212	22.4477	0.966131	-6.76923	0.370193	0.601657	0	0
O55023	sp|O55023|IMPA1_MOUSE Inositol monophosphatase 1 OS=Mus musculus OX=10090 GN=Impa1 PE=1 SV=1	112.76	499	O55023	Impa1	Inositol monophosphatase 1	24.5658	24.5453	24.5645	24.5184	24.5599	24.4651	-0.0440648	-0.131965	0.0438355	24.5365	-1.21757	-6.5038	0.267756	0.507828	0	0
O55026	sp|O55026|ENTP2_MOUSE Ectonucleoside triphosphate diphosphohydrolase 2 OS=Mus musculus OX=10090 GN=Entpd2 PE=1 SV=2	45.762	500	O55026	Entpd2	Ectonucleoside triphosphate diphosphohydrolase 2	17.934	17.9802	18.1414	17.736	17.8718	17.8178	-0.210021	-0.370289	-0.0497519	17.9135	-3.18278	-3.81411	0.0182159	0.121908	0	0
O55029	sp|O55029|COPB2_MOUSE Coatomer subunit beta OS=Mus musculus OX=10090 GN=Copb2 PE=1 SV=2	226.41	501	O55029	Copb2	Coatomer subunit beta	23.5633	23.49	23.5356	23.6682	23.6604	23.7094	0.149686	0.0642167	0.235155	23.6045	4.25367	-2.40706	0.00499313	0.0586193	0	0
O55033	sp|O55033|NCK2_MOUSE Cytoplasmic protein NCK2 OS=Mus musculus OX=10090 GN=Nck2 PE=1 SV=1	24.487	502	O55033	Nck2	Cytoplasmic protein NCK2	19.7036	19.6459	19.6671	19.6992	19.7975	19.759	0.079725	-0.014506	0.173956	19.712	2.05492	-5.41346	0.0842152	0.270577	0	0
O55042	sp|O55042|SYUA_MOUSE Alpha-synuclein OS=Mus musculus OX=10090 GN=Snca PE=1 SV=2	113.25	503	O55042	Snca	Alpha-synuclein	25.8773	25.8494	25.7771	25.8974	25.8654	25.731	-0.00334268	-0.137488	0.130803	25.8329	-0.0605219	-7.26947	0.953647	0.982434	0	0
O55047	sp|O55047|TLK2_MOUSE Serine/threonine-protein kinase tousled-like 2 OS=Mus musculus OX=10090 GN=Tlk2 PE=1 SV=2	37.872	504	O55047	Tlk2	Serine/threonine-protein kinase tousled-like 2	18.5496	18.518	18.5353	18.425	18.2419	18.3141	-0.207279	-0.332986	-0.0815718	18.4306	-4.00487	-2.71932	0.00664036	0.0701054	0	0
O55057	sp|O55057|PDE6D_MOUSE Retinal rod rhodopsin-sensitive cGMP 3,5-cyclic phosphodiesterase subunit delta OS=Mus musculus OX=10090 GN=Pde6d PE=1 SV=1	47.803	505	O55057	Pde6d	Retinal rod rhodopsin-sensitive cGMP 3,5-cyclic phosphodiesterase subunit delta	22.8397	22.6873	22.7901	22.6835	22.7419	22.5863	-0.101778	-0.243976	0.0404198	22.7215	-1.73842	-5.85058	0.131279	0.347712	0	0
O55060	sp|O55060|TPMT_MOUSE Thiopurine S-methyltransferase OS=Mus musculus OX=10090 GN=Tpmt PE=1 SV=1	46.792	506	O55060	Tpmt	Thiopurine S-methyltransferase	20.9815	20.8481	20.9173	20.7797	20.7865	20.8329	-0.115957	-0.222738	-0.00917704	20.8577	-2.63755	-4.58279	0.0375503	0.178913	0	0
O55091	sp|O55091|IMPCT_MOUSE Protein IMPACT OS=Mus musculus OX=10090 GN=Impact PE=1 SV=2	105.73	507	O55091	Impact	Protein IMPACT	21.9237	21.9938	21.8358	21.7606	21.9498	21.7405	-0.100834	-0.272855	0.071187	21.8674	-1.4237	-6.25884	0.202928	0.439686	0	0
O55100	sp|O55100|SNG1_MOUSE Synaptogyrin-1 OS=Mus musculus OX=10090 GN=Syngr1 PE=1 SV=2	59.068	508	O55100	Syngr1	Synaptogyrin-1	23.5143	23.5798	23.5751	23.4956	23.2184	23.404	-0.183748	-0.361879	-0.00561831	23.4645	-2.50541	-4.77173	0.04499	0.196877	0	0
O55102	sp|O55102|BL1S1_MOUSE Biogenesis of lysosome-related organelles complex 1 subunit 1 OS=Mus musculus OX=10090 GN=Bloc1s1 PE=1 SV=2	20.719	509	O55102	Bloc1s1	Biogenesis of lysosome-related organelles complex 1 subunit 1	18.4233	18.3206	18.4043	18.3388	18.6848	18.4592	0.111524	-0.106816	0.329865	18.4385	1.24059	-6.47754	0.259709	0.498754	0	0
O55106	sp|O55106|STRN_MOUSE Striatin OS=Mus musculus OX=10090 GN=Strn PE=1 SV=2	43.929	510	O55106	Strn	Striatin	19.5032	19.5065	19.4639	19.4668	19.5701	19.4932	0.0187987	-0.0763751	0.113973	19.5006	0.479738	-7.14098	0.647895	0.811424	0	0
O55125	sp|O55125|NIPS1_MOUSE Protein NipSnap homolog 1 OS=Mus musculus OX=10090 GN=Nipsnap1 PE=1 SV=1	62.864	511	O55125	Nipsnap1	Protein NipSnap homolog 1	22.2378	22.2602	22.3381	22.2541	22.2172	22.2288	-0.0453528	-0.138419	0.0477137	22.2561	-1.1836	-6.54201	0.280025	0.520351	0	0
O55126	sp|O55126|NIPS2_MOUSE Protein NipSnap homolog 2 OS=Mus musculus OX=10090 GN=Nipsnap2 PE=1 SV=1	75.142	512	O55126	Nipsnap2	Protein NipSnap homolog 2	23.9048	23.8822	23.9109	23.7905	23.8098	23.7431	-0.118211	-0.198668	-0.0377542	23.8402	-3.56852	-3.28895	0.0112006	0.0936831	0	0
O55128	sp|O55128|SAP18_MOUSE Histone deacetylase complex subunit SAP18 OS=Mus musculus OX=10090 GN=Sap18 PE=1 SV=1	68.524	513	O55128	Sap18	Histone deacetylase complex subunit SAP18	22.9477	22.8888	22.9603	22.9561	22.905	22.9059	-0.00991812	-0.0972578	0.0774215	22.9273	-0.275811	-7.22789	0.791671	0.899189	0	0
O55131	sp|O55131|SEPT7_MOUSE Septin-7 OS=Mus musculus OX=10090 GN=Septin7 PE=1 SV=1	127.41	514	O55131	Septin7	Septin-7	24.7542	24.7494	24.7348	24.7401	24.801	24.706	0.0029153	-0.0851607	0.0909913	24.7476	0.0803931	-7.26786	0.938461	0.976732	0	0
O55135	sp|O55135|IF6_MOUSE Eukaryotic translation initiation factor 6 OS=Mus musculus OX=10090 GN=Eif6 PE=1 SV=2	47.385	515	O55135	Eif6	Eukaryotic translation initiation factor 6	21.4331	21.2996	21.4234	21.3798	21.5417	21.5631	0.109496	-0.047012	0.266004	21.4401	1.69924	-5.90316	0.138663	0.357153	0	0
O55137	sp|O55137|ACOT1_MOUSE Acyl-coenzyme A thioesterase 1 OS=Mus musculus OX=10090 GN=Acot1 PE=1 SV=1	78.878	516	O55137	Acot1	Acyl-coenzyme A thioesterase 1	21.4759	21.4702	21.4773	21.5105	21.6957	21.6718	0.151511	0.018828	0.284193	21.5502	2.77346	-4.38911	0.0312423	0.162151	0	0
O55142	sp|O55142|RL35A_MOUSE Large ribosomal subunit protein eL33 OS=Mus musculus OX=10090 GN=Rpl35a PE=1 SV=2	34.449	517	O55142	Rpl35a	Large ribosomal subunit protein eL33	23.6815	23.6258	23.6321	23.7081	23.5939	23.7986	0.0537349	-0.084949	0.192419	23.6733	0.941073	-6.7933	0.381926	0.611707	0	0
O55143	sp|O55143|AT2A2_MOUSE Sarcoplasmic/endoplasmic reticulum calcium ATPase 2 OS=Mus musculus OX=10090 GN=Atp2a2 PE=1 SV=2	323.31	518	O55143	Atp2a2	Sarcoplasmic/endoplasmic reticulum calcium ATPase 2	25.3447	25.3122	25.3627	25.5701	25.5728	25.5406	0.221287	0.144325	0.29825	25.4505	6.98343	0.447031	0.000373998	0.0150525	0	0
O55176	sp|O55176|PJA1_MOUSE E3 ubiquitin-protein ligase Praja-1 OS=Mus musculus OX=10090 GN=Pja1 PE=1 SV=3	36.999	519	O55176	Pja1	E3 ubiquitin-protein ligase Praja-1	17.5449	17.5597	17.489	17.5649	17.3597	17.5346	-0.0448041	-0.193252	0.103644	17.5088	-0.733054	-6.97379	0.490344	0.698509	0	0
O55187	sp|O55187|CBX4_MOUSE E3 SUMO-protein ligase CBX4 OS=Mus musculus OX=10090 GN=Cbx4 PE=1 SV=2	28.468	520	O55187	Cbx4	E3 SUMO-protein ligase CBX4	13.5713	13.7934	13.7231	13.705	13.6338	13.7322	-0.00558749	-0.161613	0.150438	13.6931	-0.0869788	-7.26722	0.933434	0.973571	0	0
O55201	sp|O55201|SPT5H_MOUSE Transcription elongation factor SPT5 OS=Mus musculus OX=10090 GN=Supt5h PE=1 SV=1	223.01	521	O55201	Supt5h	Transcription elongation factor SPT5	23.1239	23.1533	23.1402	23.1374	23.0401	23.1119	-0.0427128	-0.133244	0.0478182	23.1178	-1.14592	-6.58357	0.294189	0.53464	0	0
O55222	sp|O55222|ILK_MOUSE Integrin-linked protein kinase OS=Mus musculus OX=10090 GN=Ilk PE=1 SV=2	36.763	522	O55222	Ilk	Integrin-linked protein kinase	20.186	20.1367	20.1343	20.1447	20.4825	20.3991	0.189765	-0.0226163	0.402147	20.2472	2.17017	-5.25049	0.0716559	0.249195	0	0
O55229	sp|O55229|CHKB_MOUSE Choline/ethanolamine kinase OS=Mus musculus OX=10090 GN=Chkb PE=1 SV=3	53.399	523	O55229	Chkb	Choline/ethanolamine kinase	20.2395	20.1881	20.218	20.1468	20.2365	20.103	-0.0531134	-0.159959	0.0537317	20.1886	-1.20738	-6.51534	0.271388	0.512399	0	0
O55234	sp|O55234|PSB5_MOUSE Proteasome subunit beta type-5 OS=Mus musculus OX=10090 GN=Psmb5 PE=1 SV=3	144.06	524	O55234	Psmb5	Proteasome subunit beta type-5	23.9726	23.886	23.9959	23.9765	23.8345	24.1022	0.0195749	-0.158595	0.197745	23.9613	0.266845	-7.23067	0.798256	0.902766	0	0
O55236	sp|O55236|MCE1_MOUSE mRNA-capping enzyme OS=Mus musculus OX=10090 GN=Rngtt PE=1 SV=1	19.44	525	O55236	Rngtt	mRNA-capping enzyme	19.6088	19.5209	19.5871	19.6033	19.5414	19.5794	0.00245573	-0.0902336	0.095145	19.5735	0.0643492	-7.2692	0.95072	0.981486	0	0
O55240	sp|O55240|RDH5_MOUSE Retinol dehydrogenase 5 OS=Mus musculus OX=10090 GN=Rdh5 PE=1 SV=1	11.059	526	O55240	Rdh5	Retinol dehydrogenase 5	13.1195	15.3286	15.453	15.3243	16.092	16.8002	1.4385	-0.69975	3.57675	15.3529	1.7748	-5.82002	0.141095	0.359474	0	0
O55242	sp|O55242|SGMR1_MOUSE Sigma non-opioid intracellular receptor 1 OS=Mus musculus OX=10090 GN=Sigmar1 PE=1 SV=1	6.3359	527	O55242	Sigmar1	Sigma non-opioid intracellular receptor 1	18.3972	18.2276	18.3737	18.5134	18.4334	18.4451	0.13112	-0.00226031	0.2645	18.3984	2.38765	-4.94028	0.0529298	0.215016	0	0
O70133	sp|O70133|DHX9_MOUSE ATP-dependent RNA helicase A OS=Mus musculus OX=10090 GN=Dhx9 PE=1 SV=2	323.31	528	O70133	Dhx9	ATP-dependent RNA helicase A	25.8022	25.7734	25.8173	25.833	25.7726	25.7996	0.00412213	-0.0763816	0.0846259	25.7997	0.124365	-7.26266	0.904967	0.957616	0	0
O70152	sp|O70152|DPM1_MOUSE Dolichol-phosphate mannosyltransferase subunit 1 OS=Mus musculus OX=10090 GN=Dpm1 PE=1 SV=1	59.894	529	O70152	Dpm1	Dolichol-phosphate mannosyltransferase subunit 1	21.8604	21.7799	21.8424	22.0232	21.9396	21.9373	0.139141	0.0391103	0.239171	21.8971	3.37843	-3.54539	0.0141941	0.107279	0	0
O70161	sp|O70161|PI51C_MOUSE Phosphatidylinositol 4-phosphate 5-kinase type-1 gamma OS=Mus musculus OX=10090 GN=Pip5k1c PE=1 SV=2	50.001	530	O70161	Pip5k1c	Phosphatidylinositol 4-phosphate 5-kinase type-1 gamma	19.4479	19.621	19.504	19.5862	19.4282	19.5583	-7.08343e-05	-0.153808	0.153667	19.5243	-0.00111907	-7.27159	0.999142	0.999475	0	0
O70172	sp|O70172|PI42A_MOUSE Phosphatidylinositol 5-phosphate 4-kinase type-2 alpha OS=Mus musculus OX=10090 GN=Pip4k2a PE=1 SV=1	80.217	531	O70172	Pip4k2a	Phosphatidylinositol 5-phosphate 4-kinase type-2 alpha	21.5581	21.4825	21.4509	21.4258	21.4101	21.3476	-0.102666	-0.206183	0.000850736	21.4458	-2.40885	-4.90995	0.0513991	0.212324	0	0
O70194	sp|O70194|EIF3D_MOUSE Eukaryotic translation initiation factor 3 subunit D OS=Mus musculus OX=10090 GN=Eif3d PE=1 SV=2	111.18	532	O70194	Eif3d	Eukaryotic translation initiation factor 3 subunit D	21.4494	21.5474	21.4671	21.5915	21.4076	21.6955	0.0769406	-0.110551	0.264432	21.5264	0.996705	-6.73924	0.35626	0.591249	0	0
O70209	sp|O70209|PDLI3_MOUSE PDZ and LIM domain protein 3 OS=Mus musculus OX=10090 GN=Pdlim3 PE=1 SV=1	43.346	533	O70209	Pdlim3	PDZ and LIM domain protein 3	19.7055	19.73	19.7086	19.9053	20.4069	20.0581	0.408734	0.110572	0.706896	19.9191	3.32952	-3.61213	0.0150994	0.111255	0	0
O70228	sp|O70228|ATP9A_MOUSE Probable phospholipid-transporting ATPase IIA OS=Mus musculus OX=10090 GN=Atp9a PE=1 SV=3	66.495	534	O70228	Atp9a	Probable phospholipid-transporting ATPase IIA	19.5401	19.5518	19.5662	19.6248	19.514	19.5704	0.0170184	-0.0768399	0.110877	19.5612	0.440392	-7.16121	0.674617	0.827051	0	0
O70230	sp|O70230|ZN143_MOUSE Zinc finger protein 143 OS=Mus musculus OX=10090 GN=Znf143 PE=1 SV=2	45.595	535	O70230	Znf143	Zinc finger protein 143	18.4341	18.4473	18.5219	18.5295	18.3612	18.5438	0.0103902	-0.133277	0.154057	18.4729	0.175654	-7.2538	0.866171	0.942084	0	0
O70250	sp|O70250|PGAM2_MOUSE Phosphoglycerate mutase 2 OS=Mus musculus OX=10090 GN=Pgam2 PE=1 SV=3	14.797	536	O70250	Pgam2	Phosphoglycerate mutase 2	19.7108	19.6558	19.6329	19.3951	19.7966	21.1965	0.462904	-0.80273	1.72854	19.898	0.942441	-6.78323	0.389564	0.61854	0	0
O70251	sp|O70251|EF1B_MOUSE Elongation factor 1-beta OS=Mus musculus OX=10090 GN=Eef1b PE=1 SV=5	81.086	537	O70251	Eef1b	Elongation factor 1-beta	24.2709	24.3258	24.2514	24.2604	24.2793	24.3744	0.0220013	-0.0844309	0.128434	24.2937	0.502075	-7.12878	0.632972	0.803014	0	0
O70252	sp|O70252|HMOX2_MOUSE Heme oxygenase 2 OS=Mus musculus OX=10090 GN=Hmox2 PE=1 SV=1	106.42	538	O70252	Hmox2	Heme oxygenase 2	22.4247	22.4507	22.4204	22.5022	22.4876	22.4437	0.0458916	-0.0328745	0.124658	22.4549	1.4151	-6.26947	0.205322	0.442759	0	0
O70274;Q63739	sp|O70274|TP4A2_MOUSE Protein tyrosine phosphatase type IVA 2 OS=Mus musculus OX=10090 GN=Ptp4a2 PE=1 SV=1;sp|Q63739|TP4A1_MOUSE Protein tyrosine phosphatase type IVA 1 OS=Mus musculus OX=10090 GN=Ptp4a1 PE=1 SV=1	15.021	539	O70274	Ptp4a2	Protein tyrosine phosphatase type IVA 2	17.1914	17.2603	17.0505	17.2697	17.1658	17.2781	0.070467	-0.0850822	0.226016	17.2026	1.1003	-6.63273	0.312139	0.553051	0	0
O70279	sp|O70279|ESS2_MOUSE Splicing factor ESS-2 homolog OS=Mus musculus OX=10090 GN=Ess2 PE=1 SV=2	39.04	540	O70279	Ess2	Splicing factor ESS-2 homolog	16.8043	16.8554	16.5885	16.6909	16.6116	16.5442	-0.133816	-0.326261	0.0586296	16.6825	-1.68886	-5.91702	0.140687	0.35937	0	0
O70293	sp|O70293|GRK6_MOUSE G protein-coupled receptor kinase 6 OS=Mus musculus OX=10090 GN=Grk6 PE=1 SV=1	19.472	541	O70293	Grk6	G protein-coupled receptor kinase 6	14.1963	14.0874	14.1793	14.1962	14.1407	14.1632	0.012355	-0.0878073	0.112517	14.1605	0.299592	-7.22008	0.774294	0.889976	0	0
O70299;Q8BPP1	sp|O70299|MB211_MOUSE Putative nucleotidyltransferase MAB21L1 OS=Mus musculus OX=10090 GN=Mab21l1 PE=2 SV=1;sp|Q8BPP1|MB212_MOUSE Protein mab-21-like 2 OS=Mus musculus OX=10090 GN=Mab21l2 PE=2 SV=1	77.899	542	O70299	Mab21l1	Putative nucleotidyltransferase MAB21L1	22.0006	22.0052	21.9785	22.0942	22.05	22.0957	0.0851718	0.0089932	0.16135	22.0374	2.71554	-4.47154	0.0337805	0.169565	0	0
O70305	sp|O70305|ATX2_MOUSE Ataxin-2 OS=Mus musculus OX=10090 GN=Atxn2 PE=1 SV=1	118.58	543	O70305	Atxn2	Ataxin-2	20.8177	20.8498	20.8476	20.8548	20.8087	20.8855	0.0112989	-0.0723416	0.0949395	20.844	0.328106	-7.2099	0.753647	0.876956	0	0
O70310	sp|O70310|NMT1_MOUSE Glycylpeptide N-tetradecanoyltransferase 1 OS=Mus musculus OX=10090 GN=Nmt1 PE=1 SV=1	108.4	544	O70310	Nmt1	Glycylpeptide N-tetradecanoyltransferase 1	23.1966	23.1649	23.2001	23.0623	23.0861	23.0863	-0.108918	-0.182442	-0.035395	23.1327	-3.59806	-3.24953	0.0108011	0.0924232	0	0
O70311	sp|O70311|NMT2_MOUSE Glycylpeptide N-tetradecanoyltransferase 2 OS=Mus musculus OX=10090 GN=Nmt2 PE=1 SV=1	11.155	545	O70311	Nmt2	Glycylpeptide N-tetradecanoyltransferase 2	18.3082	18.2595	18.3678	18.1881	18.1865	18.2736	-0.0957582	-0.203371	0.0118543	18.2639	-2.16126	-5.26313	0.0725547	0.250325	0	0
O70318	sp|O70318|E41L2_MOUSE Band 4.1-like protein 2 OS=Mus musculus OX=10090 GN=Epb41l2 PE=1 SV=2	323.31	546	O70318	Epb41l2	Band 4.1-like protein 2	27.0998	27.1202	27.106	26.9299	27.0214	26.8387	-0.178717	-0.302925	-0.0545093	27.0193	-3.4947	-3.38797	0.0122717	0.0996205	0	0
O70325	sp|O70325|GPX4_MOUSE Phospholipid hydroperoxide glutathione peroxidase GPX4 OS=Mus musculus OX=10090 GN=Gpx4 PE=1 SV=4	62.44	547	O70325	Gpx4	Phospholipid hydroperoxide glutathione peroxidase GPX4	23.7011	23.6722	23.7114	23.5928	23.4144	23.5817	-0.165219	-0.299027	-0.0314101	23.6123	-2.99894	-4.07048	0.0231446	0.136679	0	0
O70340	sp|O70340|NPTX2_MOUSE Neuronal pentraxin-2 OS=Mus musculus OX=10090 GN=Nptx2 PE=2 SV=1	10.555	548	O70340	Nptx2	Neuronal pentraxin-2	16.1234	16.0597	16.0762	15.9729	16.1965	15.884	-0.0686156	-0.266165	0.128933	16.0521	-0.843609	-6.88231	0.430276	0.652978	0	0
O70378	sp|O70378|EMC8_MOUSE ER membrane protein complex subunit 8 OS=Mus musculus OX=10090 GN=Emc8 PE=1 SV=1	48.719	549	O70378	Emc8	ER membrane protein complex subunit 8	21.3843	21.3852	21.3279	21.5292	21.4954	21.5243	0.150533	0.0700436	0.231022	21.4411	4.54241	-2.05633	0.00362823	0.049761	0	0
O70404	sp|O70404|VAMP8_MOUSE Vesicle-associated membrane protein 8 OS=Mus musculus OX=10090 GN=Vamp8 PE=1 SV=1	8.2028	550	O70404	Vamp8	Vesicle-associated membrane protein 8	15.3133	15.4363	15.3304	15.1692	15.705	15.3989	0.0643593	-0.255228	0.383946	15.3922	0.48912	-7.13592	0.641605	0.80758	0	0
O70435	sp|O70435|PSA3_MOUSE Proteasome subunit alpha type-3 OS=Mus musculus OX=10090 GN=Psma3 PE=1 SV=3	128.38	551	O70435	Psma3	Proteasome subunit alpha type-3	24.0472	24.0631	24.0721	24.0878	24.0915	24.2074	0.0680972	-0.0356352	0.17183	24.0949	1.59444	-6.04158	0.160432	0.387183	0	0
O70439	sp|O70439|STX7_MOUSE Syntaxin-7 OS=Mus musculus OX=10090 GN=Stx7 PE=1 SV=3	98.066	552	O70439	Stx7	Syntaxin-7	19.6726	19.7327	19.6132	19.6398	19.796	19.629	0.0154057	-0.127124	0.157935	19.6805	0.262525	-7.23197	0.801436	0.905046	0	0
O70443	sp|O70443|GNAZ_MOUSE Guanine nucleotide-binding protein G(z) subunit alpha OS=Mus musculus OX=10090 GN=Gnaz PE=1 SV=4	126.6	553	O70443	Gnaz	Guanine nucleotide-binding protein G(z) subunit alpha	24.002	23.9557	24.0188	23.9591	23.8899	23.8448	-0.0941962	-0.19547	0.00707804	23.945	-2.25906	-5.12399	0.0632885	0.235434	0	0
O70456	sp|O70456|1433S_MOUSE 14-3-3 protein sigma OS=Mus musculus OX=10090 GN=Sfn PE=1 SV=2	7.2326	554	O70456	Sfn	14-3-3 protein sigma	23.8847	23.8523	23.7805	23.8076	23.8126	23.8201	-0.0257345	-0.117104	0.065635	23.8263	-0.68408	-7.01088	0.518701	0.724195	0	0
O70477;Q8BG99	sp|O70477|PKNX1_MOUSE Homeobox protein PKNOX1 OS=Mus musculus OX=10090 GN=Pknox1 PE=1 SV=3;sp|Q8BG99|PKNX2_MOUSE Homeobox protein PKNOX2 OS=Mus musculus OX=10090 GN=Pknox2 PE=2 SV=1	6.4677	555	O70477	Pknox1	Homeobox protein PKNOX1	18.0998	18.1829	18.1698	18.1798	18.2184	18.0978	0.0144743	-0.0952717	0.12422	18.1581	0.320332	-7.21277	0.759255	0.881058	0	0
O70480	sp|O70480|VAMP4_MOUSE Vesicle-associated membrane protein 4 OS=Mus musculus OX=10090 GN=Vamp4 PE=1 SV=1	83.038	556	O70480	Vamp4	Vesicle-associated membrane protein 4	18.3143	18.416	18.2566	18.3084	18.3872	18.2008	-0.0301715	-0.185392	0.125049	18.3139	-0.472107	-7.14503	0.653035	0.814343	0	0
O70481	sp|O70481|UBR1_MOUSE E3 ubiquitin-protein ligase UBR1 OS=Mus musculus OX=10090 GN=Ubr1 PE=1 SV=2	48.434	557	O70481	Ubr1	E3 ubiquitin-protein ligase UBR1	19.1064	19.0983	19.0599	19.0567	19.1609	19.0985	0.0171566	-0.0775117	0.111825	19.0968	0.440168	-7.16132	0.67477	0.827051	0	0
O70492	sp|O70492|SNX3_MOUSE Sorting nexin-3 OS=Mus musculus OX=10090 GN=Snx3 PE=1 SV=3	33.779	558	O70492	Snx3	Sorting nexin-3	22.0356	22.087	21.9616	22.0693	22.0552	22.0695	0.0365819	-0.0624939	0.135658	22.0464	0.896792	-6.83467	0.403357	0.6308	0	0
O70493	sp|O70493|SNX12_MOUSE Sorting nexin-12 OS=Mus musculus OX=10090 GN=Snx12 PE=1 SV=1	74.578	559	O70493	Snx12	Sorting nexin-12	23.415	23.3668	23.366	23.345	23.4578	23.2991	-0.015276	-0.134253	0.1037	23.3749	-0.311847	-7.21582	0.765394	0.883735	0	0
O70494	sp|O70494|SP3_MOUSE Transcription factor Sp3 OS=Mus musculus OX=10090 GN=Sp3 PE=1 SV=2	16.973	560	O70494	Sp3	Transcription factor Sp3	17.9811	18.0691	18.0437	18.2391	18.0624	18.0755	0.0943707	-0.0456187	0.23436	18.0785	1.63733	-5.98535	0.151156	0.373594	0	0
O70496	sp|O70496|CLCN7_MOUSE H(+)/Cl(-) exchange transporter 7 OS=Mus musculus OX=10090 GN=Clcn7 PE=1 SV=1	6.6717	561	O70496	Clcn7	H(+)/Cl(-) exchange transporter 7	18.4037	18.2491	18.378	18.558	18.5874	18.5512	0.221911	0.104113	0.33971	18.4546	4.57545	-2.017	0.00350075	0.0490439	0	0
O70503	sp|O70503|DHB12_MOUSE Very-long-chain 3-oxoacyl-CoA reductase OS=Mus musculus OX=10090 GN=Hsd17b12 PE=1 SV=1	56.915	562	O70503	Hsd17b12	Very-long-chain 3-oxoacyl-CoA reductase	22.7336	22.6932	22.7056	22.8099	22.8639	22.8061	0.115787	0.0348005	0.196773	22.7687	3.47249	-3.41791	0.0126157	0.10048	0	0
O70507	sp|O70507|HCN4_MOUSE Potassium/sodium hyperpolarization-activated cyclic nucleotide-gated channel 4 OS=Mus musculus OX=10090 GN=Hcn4 PE=1 SV=2	47.151	563	O70507	Hcn4	Potassium/sodium hyperpolarization-activated cyclic nucleotide-gated channel 4	16.324	16.3964	16.3879	16.2476	16.2817	16.1242	-0.151641	-0.27571	-0.0275728	16.2936	-2.96858	-4.11314	0.0240892	0.140523	0	0
O70551	sp|O70551|SRPK1_MOUSE SRSF protein kinase 1 OS=Mus musculus OX=10090 GN=Srpk1 PE=1 SV=2	21.191	564	O70551	Srpk1	SRSF protein kinase 1	17.1814	17.2225	17.2366	17.0925	17.1429	17.3194	-0.0285261	-0.182711	0.125659	17.1992	-0.44936	-7.15674	0.668479	0.822132	0	0
O70572	sp|O70572|NSMA_MOUSE Sphingomyelin phosphodiesterase 2 OS=Mus musculus OX=10090 GN=Smpd2 PE=1 SV=1	57.555	565	O70572	Smpd2	Sphingomyelin phosphodiesterase 2	21.3493	21.346	21.4177	21.7107	21.6636	21.6745	0.311965	0.225128	0.398802	21.527	8.72557	1.828	0.000105442	0.0077862	0	0
O70583	sp|O70583|TRI18_MOUSE E3 ubiquitin-protein ligase Midline-1 OS=Mus musculus OX=10090 GN=Mid1 PE=1 SV=2	13.635	566	O70583	Mid1	E3 ubiquitin-protein ligase Midline-1	16.665	16.7801	16.5777	16.9897	16.944	16.9221	0.277654	0.138791	0.416517	16.8131	4.85636	-1.68911	0.00259905	0.0400431	0	0
O70585	sp|O70585|DTNB_MOUSE Dystrobrevin beta OS=Mus musculus OX=10090 GN=Dtnb PE=1 SV=3	17.411	567	O70585	Dtnb	Dystrobrevin beta	18.8252	19.0125	18.9975	18.8393	18.6162	18.9846	-0.131702	-0.381128	0.117724	18.8792	-1.28246	-6.42903	0.245611	0.486251	0	0
O70589	sp|O70589|CSKP_MOUSE Peripheral plasma membrane protein CASK OS=Mus musculus OX=10090 GN=Cask PE=1 SV=2	124.93	568	O70589	Cask	Peripheral plasma membrane protein CASK	22.245	22.2219	22.237	22.2058	22.3722	22.1884	0.020835	-0.113134	0.154804	22.2451	0.377731	-7.19006	0.718245	0.855539	0	0
O70591	sp|O70591|PFD2_MOUSE Prefoldin subunit 2 OS=Mus musculus OX=10090 GN=Pfdn2 PE=1 SV=2	71.809	569	O70591	Pfdn2	Prefoldin subunit 2	22.3925	22.4298	22.3759	22.3703	22.3022	22.3846	-0.0469855	-0.137101	0.0431296	22.3759	-1.26637	-6.44779	0.250949	0.489466	0	0
O88196	sp|O88196|TTC3_MOUSE E3 ubiquitin-protein ligase TTC3 OS=Mus musculus OX=10090 GN=Ttc3 PE=1 SV=2	63.884	570	O88196	Ttc3	E3 ubiquitin-protein ligase TTC3	18.389	18.2452	18.3478	18.1547	18.3817	18.2031	-0.0808347	-0.253484	0.0918148	18.2869	-1.13717	-6.5931	0.297563	0.537444	0	0
O88271	sp|O88271|CFDP1_MOUSE Craniofacial development protein 1 OS=Mus musculus OX=10090 GN=Cfdp1 PE=1 SV=1	68.291	571	O88271	Cfdp1	Craniofacial development protein 1	21.3303	21.3602	21.2938	21.2625	21.2182	21.1426	-0.120339	-0.224069	-0.0166087	21.2679	-2.81769	-4.3263	0.0294413	0.156682	0	0
O88286	sp|O88286|WIZ_MOUSE Protein Wiz OS=Mus musculus OX=10090 GN=Wiz PE=1 SV=2	30.064	572	O88286	Wiz	Protein Wiz	19.3226	19.3385	19.3228	19.2381	19.1587	19.2562	-0.110308	-0.200932	-0.0196842	19.2728	-2.95636	-4.13033	0.024481	0.141934	0	0
O88291	sp|O88291|ZN326_MOUSE DBIRD complex subunit ZNF326 OS=Mus musculus OX=10090 GN=Znf326 PE=1 SV=1	74.704	573	O88291	Znf326	DBIRD complex subunit ZNF326	20.5753	20.6151	20.6628	20.594	20.6294	20.5636	-0.0221157	-0.114342	0.0701109	20.6067	-0.582421	-7.08072	0.580864	0.76829	0	0
O88307	sp|O88307|SORL_MOUSE Sortilin-related receptor OS=Mus musculus OX=10090 GN=Sorl1 PE=1 SV=3	46.074	574	O88307	Sorl1	Sortilin-related receptor	19.6268	19.7046	19.8379	19.7826	19.8661	19.7943	0.091217	-0.0563457	0.23878	19.7687	1.50138	-6.16139	0.182439	0.414661	0	0
O88312	sp|O88312|AGR2_MOUSE Anterior gradient protein 2 homolog OS=Mus musculus OX=10090 GN=Agr2 PE=1 SV=1	16.475	575	O88312	Agr2	Anterior gradient protein 2 homolog	16.2194	16.1827	16.4027	16.88	16.1832	17.1567	0.471715	-0.152928	1.09636	16.5041	1.87547	-5.67199	0.112813	0.320065	0	0
O88342	sp|O88342|WDR1_MOUSE WD repeat-containing protein 1 OS=Mus musculus OX=10090 GN=Wdr1 PE=1 SV=3	229.29	576	O88342	Wdr1	WD repeat-containing protein 1	25.0751	25.1303	25.0626	25.2095	25.1496	25.2152	0.102107	0.0125901	0.191624	25.1404	2.77041	-4.39345	0.0313709	0.162674	0	0
O88343	sp|O88343|S4A4_MOUSE Electrogenic sodium bicarbonate cotransporter 1 OS=Mus musculus OX=10090 GN=Slc4a4 PE=1 SV=2	15.981	577	O88343	Slc4a4	Electrogenic sodium bicarbonate cotransporter 1	15.4411	15.4535	15.7362	15.5811	15.6219	15.6457	0.0726148	-0.130973	0.276203	15.5799	0.866295	-6.86226	0.418636	0.643465	0	0
O88351	sp|O88351|IKKB_MOUSE Inhibitor of nuclear factor kappa-B kinase subunit beta OS=Mus musculus OX=10090 GN=Ikbkb PE=1 SV=1	9.3566	578	O88351	Ikbkb	Inhibitor of nuclear factor kappa-B kinase subunit beta	17.1381	17.1762	17.1517	17.2158	17.2891	17.37	0.136356	0.0235883	0.249123	17.2235	2.93686	-4.1578	0.0251208	0.144049	0	0
O88384	sp|O88384|VTI1B_MOUSE Vesicle transport through interaction with t-SNAREs homolog 1B OS=Mus musculus OX=10090 GN=Vti1b PE=1 SV=1	34.25	579	O88384	Vti1b	Vesicle transport through interaction with t-SNAREs homolog 1B	19.3548	19.4747	19.3535	19.4902	19.4703	19.5317	0.103038	-0.00691059	0.212987	19.4459	2.27615	-5.09961	0.0617987	0.231951	0	0
O88441	sp|O88441|MTX2_MOUSE Metaxin-2 OS=Mus musculus OX=10090 GN=Mtx2 PE=1 SV=1	52.688	580	O88441	Mtx2	Metaxin-2	23.18	23.293	23.2434	23.384	23.0363	23.3781	0.0273576	-0.215769	0.270484	23.2525	0.2733	-7.22868	0.793513	0.899933	0	0
O88447	sp|O88447|KLC1_MOUSE Kinesin light chain 1 OS=Mus musculus OX=10090 GN=Klc1 PE=1 SV=3	182.38	581	O88447	Klc1	Kinesin light chain 1	23.2829	23.2929	23.2744	23.325	23.3012	23.3689	0.0483018	-0.0310223	0.127626	23.3075	1.47894	-6.1898	0.188153	0.42171	0	0
O88448	sp|O88448|KLC2_MOUSE Kinesin light chain 2 OS=Mus musculus OX=10090 GN=Klc2 PE=1 SV=1	83.898	582	O88448	Klc2	Kinesin light chain 2	20.8188	20.871	20.8128	20.8977	20.8187	20.861	0.0249425	-0.0643543	0.114239	20.8467	0.678417	-7.01502	0.522048	0.725994	0	0
O88455	sp|O88455|DHCR7_MOUSE 7-dehydrocholesterol reductase OS=Mus musculus OX=10090 GN=Dhcr7 PE=1 SV=1	26.982	583	O88455	Dhcr7	7-dehydrocholesterol reductase	19.7679	19.6773	19.8853	19.657	19.6415	19.9052	-0.0422786	-0.257485	0.172928	19.7557	-0.477155	-7.14236	0.649633	0.812298	0	0
O88456	sp|O88456|CPNS1_MOUSE Calpain small subunit 1 OS=Mus musculus OX=10090 GN=Capns1 PE=1 SV=2	53.104	584	O88456	Capns1	Calpain small subunit 1	20.8449	20.7469	20.838	20.9185	21.0611	21.2119	0.253901	0.0645507	0.443252	20.9369	3.2568	-3.71191	0.0165642	0.116623	0	0
O88477	sp|O88477|IF2B1_MOUSE Insulin-like growth factor 2 mRNA-binding protein 1 OS=Mus musculus OX=10090 GN=Igf2bp1 PE=1 SV=1	12.923	585	O88477	Igf2bp1	Insulin-like growth factor 2 mRNA-binding protein 1	16.3063	16.3375	16.2645	16.105	16.0916	16.386	-0.108578	-0.312302	0.0951458	16.2485	-1.29448	-6.41493	0.241691	0.481741	0	0
O88485	sp|O88485|DC1I1_MOUSE Cytoplasmic dynein 1 intermediate chain 1 OS=Mus musculus OX=10090 GN=Dync1i1 PE=1 SV=2	121.91	586	O88485	Dync1i1	Cytoplasmic dynein 1 intermediate chain 1	21.2205	21.2282	21.2498	21.2484	21.1627	22.2607	0.324382	-0.439662	1.08843	21.3951	1.0667	-6.66302	0.331342	0.569374	0	0
O88487	sp|O88487|DC1I2_MOUSE Cytoplasmic dynein 1 intermediate chain 2 OS=Mus musculus OX=10090 GN=Dync1i2 PE=1 SV=1	190.98	587	O88487	Dync1i2	Cytoplasmic dynein 1 intermediate chain 2	23.791	23.8714	23.8045	23.7661	23.7611	23.7038	-0.0786336	-0.171184	0.0139168	23.783	-2.06359	-5.40125	0.0831969	0.269288	0	0
O88491	sp|O88491|NSD1_MOUSE Histone-lysine N-methyltransferase, H3 lysine-36 specific OS=Mus musculus OX=10090 GN=Nsd1 PE=1 SV=1	12.46	588	O88491	Nsd1	Histone-lysine N-methyltransferase, H3 lysine-36 specific	19.4167	19.3726	19.3286	19.3582	19.26	19.3196	-0.0600618	-0.161354	0.0412302	19.3426	-1.44018	-6.23838	0.198413	0.434422	0	0
O88507	sp|O88507|CNTFR_MOUSE Ciliary neurotrophic factor receptor subunit alpha OS=Mus musculus OX=10090 GN=Cntfr PE=1 SV=2	7.0722	589	O88507	Cntfr	Ciliary neurotrophic factor receptor subunit alpha	19.1003	19.1796	19.2817	19.1754	19.0711	19.2488	-0.0221136	-0.181242	0.137014	19.1762	-0.337526	-7.20634	0.746873	0.873162	0	0
O88508	sp|O88508|DNM3A_MOUSE DNA (cytosine-5)-methyltransferase 3A OS=Mus musculus OX=10090 GN=Dnmt3a PE=1 SV=2	215.21	590	O88508	Dnmt3a	DNA (cytosine-5)-methyltransferase 3A	22.6968	22.7006	22.721	22.4408	22.4988	22.5026	-0.225373	-0.305531	-0.145216	22.5934	-6.82894	0.310322	0.000423572	0.0158367	0	0
O88520	sp|O88520|SHOC2_MOUSE Leucine-rich repeat protein SHOC-2 OS=Mus musculus OX=10090 GN=Shoc2 PE=1 SV=2	16.266	591	O88520	Shoc2	Leucine-rich repeat protein SHOC-2	18.2424	18.0693	18.1742	18.0017	18.3383	18.1044	-0.0138231	-0.242204	0.214558	18.1551	-0.147007	-7.25912	0.887798	0.950807	0	0
O88531	sp|O88531|PPT1_MOUSE Palmitoyl-protein thioesterase 1 OS=Mus musculus OX=10090 GN=Ppt1 PE=1 SV=2	36.645	592	O88531	Ppt1	Palmitoyl-protein thioesterase 1	20.7484	20.7597	20.8356	21.0225	20.9181	20.9861	0.194327	0.0889139	0.299739	20.8784	4.47747	-2.13413	0.00389426	0.0509116	0	0
O88532	sp|O88532|ZFR_MOUSE Zinc finger RNA-binding protein OS=Mus musculus OX=10090 GN=Zfr PE=1 SV=2	202.88	593	O88532	Zfr	Zinc finger RNA-binding protein	22.0201	22.0585	22.0373	21.9639	22.0588	21.8964	-0.0656321	-0.182287	0.0510224	22.0058	-1.36649	-6.32892	0.219339	0.456567	0	0
O88543	sp|O88543|CSN3_MOUSE COP9 signalosome complex subunit 3 OS=Mus musculus OX=10090 GN=Cops3 PE=1 SV=3	130.04	594	O88543	Cops3	COP9 signalosome complex subunit 3	22.0542	22.0997	22.0628	22.0537	22.0107	22.0588	-0.03117	-0.110645	0.0483045	22.0566	-0.952582	-6.78231	0.376502	0.606954	0	0
O88544	sp|O88544|CSN4_MOUSE COP9 signalosome complex subunit 4 OS=Mus musculus OX=10090 GN=Cops4 PE=1 SV=1	183.07	595	O88544	Cops4	COP9 signalosome complex subunit 4	23.495	23.4957	23.528	23.5764	23.4663	23.5751	0.033036	-0.0680108	0.134083	23.5227	0.794068	-6.92459	0.45651	0.674159	0	0
O88545	sp|O88545|CSN6_MOUSE COP9 signalosome complex subunit 6 OS=Mus musculus OX=10090 GN=Cops6 PE=1 SV=1	48.415	596	O88545	Cops6	COP9 signalosome complex subunit 6	21.5392	21.495	21.5323	21.6241	21.4179	21.6165	0.0306609	-0.120233	0.181555	21.5375	0.493522	-7.13352	0.638664	0.806228	0	0
O88554	sp|O88554|PARP2_MOUSE Poly [ADP-ribose] polymerase 2 OS=Mus musculus OX=10090 GN=Parp2 PE=1 SV=3	14.128	597	O88554	Parp2	Poly [ADP-ribose] polymerase 2	16.8631	16.7157	16.7784	16.7179	16.5307	16.6883	-0.140072	-0.296631	0.0164875	16.7157	-2.17303	-5.24643	0.0713697	0.248777	0	0
O88559	sp|O88559|MEN1_MOUSE Menin OS=Mus musculus OX=10090 GN=Men1 PE=1 SV=2	37.979	598	O88559	Men1	Menin	18.6294	18.6487	18.7462	18.6425	18.5639	18.6511	-0.0556499	-0.167898	0.0565988	18.647	-1.20414	-6.51899	0.272551	0.513274	0	0
O88561	sp|O88561|S27A3_MOUSE Long-chain fatty acid transport protein 3 OS=Mus musculus OX=10090 GN=Slc27a3 PE=1 SV=2	6.4561	599	O88561	Slc27a3	Long-chain fatty acid transport protein 3	13.5387	13.722	13.5973	13.8981	13.7598	13.6456	0.148501	-0.041566	0.338567	13.6936	1.89765	-5.63304	0.105021	0.3087	0	0
O88569	sp|O88569|ROA2_MOUSE Heterogeneous nuclear ribonucleoproteins A2/B1 OS=Mus musculus OX=10090 GN=Hnrnpa2b1 PE=1 SV=2	209.28	600	O88569	Hnrnpa2b1	Heterogeneous nuclear ribonucleoproteins A2/B1	27.4159	27.3916	27.4126	27.4809	27.3503	27.5029	0.037992	-0.0784383	0.154422	27.4257	0.792536	-6.92587	0.457339	0.674558	0	0
O88587	sp|O88587|COMT_MOUSE Catechol O-methyltransferase OS=Mus musculus OX=10090 GN=Comt PE=1 SV=2	33.076	601	O88587	Comt	Catechol O-methyltransferase	21.7465	21.737	21.7508	21.9534	21.96	21.9557	0.211565	0.142553	0.280577	21.8506	7.44581	0.841298	0.000261014	0.012768	0	0
O88597	sp|O88597|BECN1_MOUSE Beclin-1 OS=Mus musculus OX=10090 GN=Becn1 PE=1 SV=3	27.688	602	O88597	Becn1	Beclin-1	19.4681	19.4267	19.3284	19.6429	19.3963	19.6747	0.163579	-0.0382434	0.365401	19.4895	1.96857	-5.53449	0.0950668	0.290647	0	0
O88602	sp|O88602|CCG2_MOUSE Voltage-dependent calcium channel gamma-2 subunit OS=Mus musculus OX=10090 GN=Cacng2 PE=1 SV=1	23.056	603	O88602	Cacng2	Voltage-dependent calcium channel gamma-2 subunit	18.6664	18.705	18.6419	18.6701	18.5798	18.5935	-0.0566262	-0.151353	0.0381005	18.6428	-1.4519	-6.22375	0.195257	0.430724	0	0
O88622	sp|O88622|PARG_MOUSE Poly(ADP-ribose) glycohydrolase OS=Mus musculus OX=10090 GN=Parg PE=1 SV=2	7.2184	604	O88622	Parg	Poly(ADP-ribose) glycohydrolase	14.9692	14.8756	14.9319	14.7403	14.8401	14.812	-0.128065	-0.232325	-0.0238056	14.8615	-2.98338	-4.09234	0.0236238	0.138404	0	0
O88630	sp|O88630|GOSR1_MOUSE Golgi SNAP receptor complex member 1 OS=Mus musculus OX=10090 GN=Gosr1 PE=1 SV=2	34.203	605	O88630	Gosr1	Golgi SNAP receptor complex member 1	18.2323	18.2623	18.2516	18.3317	18.1967	18.3048	0.0289925	-0.0781203	0.136105	18.2632	0.657411	-7.03015	0.534584	0.734316	0	0
O88643	sp|O88643|PAK1_MOUSE Serine/threonine-protein kinase PAK 1 OS=Mus musculus OX=10090 GN=Pak1 PE=1 SV=1	55.52	606	O88643	Pak1	Serine/threonine-protein kinase PAK 1	21.0043	21.0929	20.9872	20.9043	21.0735	20.7873	-0.106453	-0.293791	0.0808847	20.9749	-1.38015	-6.31233	0.215316	0.453013	0	0
O88653	sp|O88653|LTOR3_MOUSE Ragulator complex protein LAMTOR3 OS=Mus musculus OX=10090 GN=Lamtor3 PE=1 SV=1	12.128	607	O88653	Lamtor3	Ragulator complex protein LAMTOR3	16.5966	16.7911	16.7955	16.9223	16.7376	17.2171	0.231291	-0.07755	0.540133	16.8434	1.81893	-5.74129	0.117283	0.327834	0	0
O88665	sp|O88665|BRD7_MOUSE Bromodomain-containing protein 7 OS=Mus musculus OX=10090 GN=Brd7 PE=1 SV=1	24.285	608	O88665	Brd7	Bromodomain-containing protein 7	17.7794	17.7138	17.8966	17.574	17.7887	17.6272	-0.1333	-0.310643	0.0440424	17.73	-1.82562	-5.73214	0.116189	0.32555	0	0
O88685	sp|O88685|PRS6A_MOUSE 26S proteasome regulatory subunit 6A OS=Mus musculus OX=10090 GN=Psmc3 PE=1 SV=2	167.87	609	O88685	Psmc3	26S proteasome regulatory subunit 6A	23.9414	24.006	23.9437	23.9807	23.9411	24.0244	0.0183558	-0.0743611	0.111073	23.9729	0.480847	-7.14039	0.64715	0.811268	0	0
O88696	sp|O88696|CLPP_MOUSE ATP-dependent Clp protease proteolytic subunit, mitochondrial OS=Mus musculus OX=10090 GN=Clpp PE=1 SV=1	53.088	610	O88696	Clpp	ATP-dependent Clp protease proteolytic subunit, mitochondrial	21.427	21.4395	21.3984	21.332	21.3235	21.3794	-0.0766282	-0.156632	0.00337515	21.3833	-2.32634	-5.02794	0.0576294	0.223924	0	0
O88704	sp|O88704|HCN1_MOUSE Potassium/sodium hyperpolarization-activated cyclic nucleotide-gated channel 1 OS=Mus musculus OX=10090 GN=Hcn1 PE=1 SV=1	130.44	611	O88704	Hcn1	Potassium/sodium hyperpolarization-activated cyclic nucleotide-gated channel 1	21.8805	21.8461	21.8302	21.8463	22.0126	21.7215	0.00788255	-0.172723	0.188488	21.8562	0.106006	-7.2651	0.91893	0.964234	0	0
O88712	sp|O88712|CTBP1_MOUSE C-terminal-binding protein 1 OS=Mus musculus OX=10090 GN=Ctbp1 PE=1 SV=2	41.517	612	O88712	Ctbp1	C-terminal-binding protein 1	21.9005	21.8677	21.8131	21.7788	21.8512	21.6998	-0.0838171	-0.204014	0.0363796	21.8185	-1.69369	-5.91058	0.139742	0.358125	0	0
O88735	sp|O88735|MAP7_MOUSE Ensconsin OS=Mus musculus OX=10090 GN=Map7 PE=1 SV=1	162.74	613	O88735	Map7	Ensconsin	21.9395	22.0715	22.0486	22.0531	21.7914	22.083	-0.0439663	-0.253028	0.165096	21.9979	-0.510785	-7.12389	0.627203	0.798976	0	0
O88736	sp|O88736|DHB7_MOUSE 3-keto-steroid reductase/17-beta-hydroxysteroid dehydrogenase 7 OS=Mus musculus OX=10090 GN=Hsd17b7 PE=1 SV=1	14.876	614	O88736	Hsd17b7	3-keto-steroid reductase/17-beta-hydroxysteroid dehydrogenase 7	15.117	15.1699	15.0888	15.3737	15.0963	15.3695	0.154617	-0.0427312	0.351964	15.2025	1.9029	-5.62577	0.104249	0.308067	0	0
O88737	sp|O88737|BSN_MOUSE Protein bassoon OS=Mus musculus OX=10090 GN=Bsn PE=1 SV=4	323.31	615	O88737	Bsn	Protein bassoon	22.7665	22.7935	22.7791	22.7007	22.7238	22.603	-0.103866	-0.20457	-0.0031627	22.7278	-2.50509	-4.7722	0.0450101	0.196877	0	0
O88738	sp|O88738|BIRC6_MOUSE Baculoviral IAP repeat-containing protein 6 OS=Mus musculus OX=10090 GN=Birc6 PE=1 SV=2	67.824	616	O88738	Birc6	Baculoviral IAP repeat-containing protein 6	19.6296	19.5908	19.5839	19.5685	19.6013	19.5433	-0.0303941	-0.111193	0.0504052	19.5862	-0.913639	-6.81911	0.395098	0.623665	0	0
O88741	sp|O88741|GDAP1_MOUSE Ganglioside-induced differentiation-associated protein 1 OS=Mus musculus OX=10090 GN=Gdap1 PE=1 SV=1	82.054	617	O88741	Gdap1	Ganglioside-induced differentiation-associated protein 1	22.7664	22.7066	22.7639	22.7452	22.6677	22.6374	-0.0621746	-0.16249	0.0381407	22.7145	-1.50536	-6.15635	0.181445	0.414447	0	0
O88746	sp|O88746|TOM1_MOUSE Target of Myb1 membrane trafficking protein OS=Mus musculus OX=10090 GN=Tom1 PE=1 SV=1	70.502	618	O88746	Tom1	Target of Myb1 membrane trafficking protein	18.919	19.0178	19.0523	18.976	18.9341	19.189	0.0367232	-0.149048	0.222494	19.0147	0.480126	-7.14078	0.647634	0.811424	0	0
O88796	sp|O88796|RPP30_MOUSE Ribonuclease P protein subunit p30 OS=Mus musculus OX=10090 GN=Rpp30 PE=1 SV=1	26.548	619	O88796	Rpp30	Ribonuclease P protein subunit p30	19.5342	19.6027	19.6228	19.5606	19.5285	19.5172	-0.0511248	-0.140957	0.0387078	19.561	-1.38226	-6.30975	0.2147	0.452852	0	0
O88811	sp|O88811|STAM2_MOUSE Signal transducing adapter molecule 2 OS=Mus musculus OX=10090 GN=Stam2 PE=1 SV=1	43.409	620	O88811	Stam2	Signal transducing adapter molecule 2	19.5118	19.4734	19.5267	19.5725	19.5501	19.6288	0.0798665	-0.0080989	0.167832	19.5439	2.20519	-5.20072	0.0682312	0.244741	0	0
O88839	sp|O88839|ADA15_MOUSE Disintegrin and metalloproteinase domain-containing protein 15 OS=Mus musculus OX=10090 GN=Adam15 PE=1 SV=2	6.3974	621	O88839	Adam15	Disintegrin and metalloproteinase domain-containing protein 15	9.75471	NA	9.7507	9.99396	9.5641	NA	0.0263245	-0.394545	0.447194	9.76587	0.170596	-7.05221	0.872464	0.944553	0	0
O88844	sp|O88844|IDHC_MOUSE Isocitrate dehydrogenase [NADP] cytoplasmic OS=Mus musculus OX=10090 GN=Idh1 PE=1 SV=2	189.85	622	O88844	Idh1	Isocitrate dehydrogenase [NADP] cytoplasmic	25.323	25.2982	25.3122	25.2541	25.2841	25.2629	-0.0441038	-0.11609	0.0278829	25.2891	-1.48805	-6.1783	0.185815	0.419437	0	0
O88845	sp|O88845|AKA10_MOUSE A-kinase anchor protein 10, mitochondrial OS=Mus musculus OX=10090 GN=Akap10 PE=1 SV=3	27.512	623	O88845	Akap10	A-kinase anchor protein 10, mitochondrial	16.3463	16.3857	16.3829	16.3971	16.3723	16.4067	0.0204302	-0.055088	0.0959484	16.3818	0.657073	-7.03039	0.534787	0.734316	0	0
O88848	sp|O88848|ARL6_MOUSE ADP-ribosylation factor-like protein 6 OS=Mus musculus OX=10090 GN=Arl6 PE=1 SV=1	77.838	624	O88848	Arl6	ADP-ribosylation factor-like protein 6	22.5363	22.3822	22.4998	22.686	22.7242	22.6026	0.198199	0.0646385	0.331759	22.5719	3.60426	-3.24127	0.0107193	0.0919912	0	0
O88851	sp|O88851|RBBP9_MOUSE Putative hydrolase RBBP9 OS=Mus musculus OX=10090 GN=Rbbp9 PE=1 SV=2	48.453	625	O88851	Rbbp9	Putative hydrolase RBBP9	22.4647	22.5133	22.4704	22.4634	22.3957	22.528	-0.0204455	-0.125986	0.0850948	22.4726	-0.470514	-7.14587	0.65411	0.814688	0	0
O88874	sp|O88874|CCNK_MOUSE Cyclin-K OS=Mus musculus OX=10090 GN=Ccnk PE=1 SV=3	33.134	626	O88874	Ccnk	Cyclin-K	20.1679	20.2285	20.1681	20.0701	20.1146	20.0475	-0.110795	-0.198617	-0.0229728	20.1328	-3.06414	-3.97916	0.0212484	0.13157	0	0
O88879	sp|O88879|APAF_MOUSE Apoptotic protease-activating factor 1 OS=Mus musculus OX=10090 GN=Apaf1 PE=1 SV=3	6.6802	627	O88879	Apaf1	Apoptotic protease-activating factor 1	14.9682	14.9998	15.0732	15.0446	15.1552	14.9772	0.0452595	-0.0912632	0.181782	15.0363	0.805189	-6.91528	0.450524	0.668836	0	0
O88895	sp|O88895|HDAC3_MOUSE Histone deacetylase 3 OS=Mus musculus OX=10090 GN=Hdac3 PE=1 SV=2	12.093	628	O88895	Hdac3	Histone deacetylase 3	16.0501	16.0554	16.0427	16.0463	16.1383	16.0481	0.028196	-0.0626559	0.119048	16.0635	0.753783	-6.95744	0.478661	0.690524	0	0
O88907	sp|O88907|PIAS1_MOUSE E3 SUMO-protein ligase PIAS1 OS=Mus musculus OX=10090 GN=Pias1 PE=1 SV=2	6.4004	629	O88907	Pias1	E3 SUMO-protein ligase PIAS1	21.8823	21.3336	22.2361	22.7284	20.5271	22.8814	0.228323	-1.73109	2.18773	21.9315	0.306226	-7.21548	0.772636	0.889114	0	0
O88910	sp|O88910|MPP3_MOUSE MAGUK p55 subfamily member 3 OS=Mus musculus OX=10090 GN=Mpp3 PE=1 SV=2	28.051	630	O88910	Mpp3	MAGUK p55 subfamily member 3	17.6325	17.6161	17.5136	17.602	17.6527	17.46	-0.0158301	-0.166316	0.134655	17.5795	-0.255495	-7.23406	0.806619	0.907756	0	0
O88935	sp|O88935|SYN1_MOUSE Synapsin-1 OS=Mus musculus OX=10090 GN=Syn1 PE=1 SV=2	323.31	631	O88935	Syn1	Synapsin-1	24.9458	25.0184	24.9924	24.9901	25.043	24.8853	-0.012722	-0.133503	0.108059	24.9792	-0.255828	-7.23396	0.806373	0.907653	0	0
O88939	sp|O88939|ZBT7A_MOUSE Zinc finger and BTB domain-containing protein 7A OS=Mus musculus OX=10090 GN=Zbtb7a PE=1 SV=2	34.203	632	O88939	Zbtb7a	Zinc finger and BTB domain-containing protein 7A	17.5492	17.5209	17.684	17.498	17.56	17.4736	-0.0741637	-0.203996	0.0556689	17.5476	-1.3874	-6.30349	0.213208	0.451654	0	0
O88952	sp|O88952|LIN7C_MOUSE Protein lin-7 homolog C OS=Mus musculus OX=10090 GN=Lin7c PE=1 SV=2	65.179	633	O88952	Lin7c	Protein lin-7 homolog C	21.7517	21.7601	21.741	21.6745	21.6007	21.5963	-0.127085	-0.212263	-0.0419067	21.6874	-3.62376	-3.21534	0.0104664	0.0906163	0	0
O88958	sp|O88958|GNPI1_MOUSE Glucosamine-6-phosphate isomerase 1 OS=Mus musculus OX=10090 GN=Gnpda1 PE=1 SV=3	57.015	634	O88958	Gnpda1	Glucosamine-6-phosphate isomerase 1	21.2577	21.1893	21.2981	21.3384	21.3645	21.4103	0.122727	0.0216512	0.223803	21.3097	2.94908	-4.14059	0.0247179	0.142529	0	0
O88967	sp|O88967|YMEL1_MOUSE ATP-dependent zinc metalloprotease YME1L1 OS=Mus musculus OX=10090 GN=Yme1l1 PE=1 SV=1	17.952	635	O88967	Yme1l1	ATP-dependent zinc metalloprotease YME1L1	17.2556	17.1948	17.2975	17.1934	17.1908	17.2387	-0.0416657	-0.136474	0.0531426	17.2285	-1.0674	-6.66735	0.325642	0.565276	0	0
O88983	sp|O88983|STX8_MOUSE Syntaxin-8 OS=Mus musculus OX=10090 GN=Stx8 PE=1 SV=1	30.026	636	O88983	Stx8	Syntaxin-8	19.6893	19.6448	19.6781	19.7537	19.6786	19.7673	0.0624865	-0.0284303	0.153403	19.702	1.6693	-5.94304	0.144575	0.364167	0	0
O88986	sp|O88986|KBL_MOUSE 2-amino-3-ketobutyrate coenzyme A ligase, mitochondrial OS=Mus musculus OX=10090 GN=Gcat PE=1 SV=2	18.111	637	O88986	Gcat	2-amino-3-ketobutyrate coenzyme A ligase, mitochondrial	15.3707	15.2494	15.3457	15.3749	14.9253	17.453	0.59581	-1.29848	2.4901	15.6198	0.825897	-6.88707	0.448964	0.667508	0	0
O88998	sp|O88998|NOE1_MOUSE Noelin OS=Mus musculus OX=10090 GN=Olfm1 PE=1 SV=1	7.9732	638	O88998	Olfm1	Noelin	16.3365	16.5003	16.2999	16.2797	16.4338	16.1293	-0.097937	-0.318384	0.122509	16.3299	-1.07904	-6.65518	0.320811	0.560796	0	0
O89017	sp|O89017|LGMN_MOUSE Legumain OS=Mus musculus OX=10090 GN=Lgmn PE=1 SV=1	10.087	639	O89017	Lgmn	Legumain	14.2365	14.2703	14.4449	14.736	14.7929	14.6664	0.414477	0.254212	0.574743	14.5245	6.28137	-0.195684	0.000670879	0.0195969	0	0
O89023	sp|O89023|TPP1_MOUSE Tripeptidyl-peptidase 1 OS=Mus musculus OX=10090 GN=Tpp1 PE=1 SV=2	20.677	640	O89023	Tpp1	Tripeptidyl-peptidase 1	20.6215	20.6237	20.7029	20.7159	20.9106	20.9089	0.195722	0.0429508	0.348494	20.7472	3.11165	-3.91288	0.0199728	0.126884	0	0
O89051	sp|O89051|ITM2B_MOUSE Integral membrane protein 2B OS=Mus musculus OX=10090 GN=Itm2b PE=1 SV=1	15.581	641	O89051	Itm2b	Integral membrane protein 2B	17.6077	17.8819	17.6584	17.9399	17.6363	17.8174	0.0818434	-0.165891	0.329578	17.7569	0.802399	-6.91763	0.452021	0.670041	0	0
O89053	sp|O89053|COR1A_MOUSE Coronin-1A OS=Mus musculus OX=10090 GN=Coro1a PE=1 SV=5	68.568	642	O89053	Coro1a	Coronin-1A	21.6938	21.7336	21.6597	21.7743	21.9359	21.7528	0.125336	-0.0130744	0.263746	21.7584	2.19938	-5.20898	0.0687874	0.245269	0	0
O89079	sp|O89079|COPE_MOUSE Coatomer subunit epsilon OS=Mus musculus OX=10090 GN=Cope PE=1 SV=3	50.023	643	O89079	Cope	Coatomer subunit epsilon	21.4762	21.4707	21.4927	21.5959	21.594	21.7264	0.158921	0.0486249	0.269216	21.5593	3.49957	-3.38141	0.0121977	0.0995866	0	0
O89106	sp|O89106|FHIT_MOUSE Bis(5-adenosyl)-triphosphatase OS=Mus musculus OX=10090 GN=Fhit PE=1 SV=3	20.247	645	O89106	Fhit	Bis(5-adenosyl)-triphosphatase	17.6651	17.6357	17.7116	17.4461	17.4249	17.7128	-0.142871	-0.341012	0.0552701	17.5994	-1.75131	-5.83319	0.128933	0.344882	0	0
O89112	sp|O89112|LANC1_MOUSE Glutathione S-transferase LANCL1 OS=Mus musculus OX=10090 GN=Lancl1 PE=1 SV=1	53.208	646	O89112	Lancl1	Glutathione S-transferase LANCL1	21.2364	21.2372	21.2285	21.2007	21.0412	21.1335	-0.108892	-0.222289	0.00450546	21.1796	-2.33231	-5.01942	0.0571537	0.223466	0	0
P00158	sp|P00158|CYB_MOUSE Cytochrome b OS=Mus musculus OX=10090 GN=Mt-Cyb PE=1 SV=1	7.2978	647	P00158	Mt-Cyb	Cytochrome b	18.3338	18.1705	18.2891	18.2489	18.1065	18.3838	-0.0180821	-0.213429	0.177265	18.2554	-0.224819	-7.24249	0.829358	0.92231	0	0
P00375	sp|P00375|DYR_MOUSE Dihydrofolate reductase OS=Mus musculus OX=10090 GN=Dhfr PE=1 SV=3	22.754	648	P00375	Dhfr	Dihydrofolate reductase	19.0703	18.9839	19.0423	18.9652	18.9128	19.1159	-0.0341656	-0.180051	0.11172	19.0151	-0.568812	-7.08932	0.589511	0.774544	0	0
P00397	sp|P00397|COX1_MOUSE Cytochrome c oxidase subunit 1 OS=Mus musculus OX=10090 GN=Mtco1 PE=1 SV=2	20.716	649	P00397	Mtco1	Cytochrome c oxidase subunit 1	18.4967	18.1815	18.041	18.284	18.2331	18.4645	0.0874536	-0.216974	0.391881	18.2835	0.697728	-7.00076	0.510692	0.717684	0	0
P00405	sp|P00405|COX2_MOUSE Cytochrome c oxidase subunit 2 OS=Mus musculus OX=10090 GN=Mtco2 PE=1 SV=1	50.727	650	P00405	Mtco2	Cytochrome c oxidase subunit 2	23.7329	23.7657	23.7365	23.6672	23.7078	23.6408	-0.0730878	-0.153981	0.00780528	23.7085	-2.19445	-5.21598	0.0692627	0.246258	0	0
P00416	sp|P00416|COX3_MOUSE Cytochrome c oxidase subunit 3 OS=Mus musculus OX=10090 GN=mt-Co3 PE=1 SV=2	7.2239	651	P00416	mt-Co3	Cytochrome c oxidase subunit 3	19.4107	19.3063	19.9056	20.2539	18.5006	20.4658	0.199216	-1.34206	1.7405	19.6405	0.33619	-7.20445	0.750888	0.875351	0	0
P00493	sp|P00493|HPRT_MOUSE Hypoxanthine-guanine phosphoribosyltransferase OS=Mus musculus OX=10090 GN=Hprt1 PE=1 SV=3	119.2	652	P00493	Hprt1	Hypoxanthine-guanine phosphoribosyltransferase	24.9688	25.0421	24.9626	24.9756	25.0286	24.8886	-0.0269017	-0.14317	0.0893669	24.9777	-0.561967	-7.09357	0.593888	0.778501	0	0
P00848	sp|P00848|ATP6_MOUSE ATP synthase subunit a OS=Mus musculus OX=10090 GN=Mtatp6 PE=1 SV=1	11.146	653	P00848	Mtatp6	ATP synthase subunit a	20.0689	19.83	19.7937	19.7418	20.2345	19.9921	0.0919368	-0.240035	0.423908	19.9435	0.672638	-7.01923	0.525478	0.727833	0	0
P00920	sp|P00920|CAH2_MOUSE Carbonic anhydrase 2 OS=Mus musculus OX=10090 GN=Ca2 PE=1 SV=4	184.88	654	P00920	Ca2	Carbonic anhydrase 2	26.5093	26.4323	26.3721	26.4639	26.4436	26.3813	-0.00833823	-0.122585	0.105908	26.4338	-0.177265	-7.25347	0.864959	0.941936	0	0
P01027	sp|P01027|CO3_MOUSE Complement C3 OS=Mus musculus OX=10090 GN=C3 PE=1 SV=3	23.491	655	P01027	C3	Complement C3	16.6456	16.6726	16.4487	16.7854	16.9597	16.9108	0.296335	0.112107	0.480564	16.7371	3.90678	-2.84496	0.00744949	0.0752008	0	0
P01132	sp|P01132|EGF_MOUSE Pro-epidermal growth factor OS=Mus musculus OX=10090 GN=Egf PE=1 SV=2	6.2825	656	P01132	Egf	Pro-epidermal growth factor	19.9724	19.9793	20.0396	20.0139	19.8873	19.9473	-0.0475841	-0.154882	0.0597135	19.9733	-1.07712	-6.65719	0.321602	0.561346	0	0
P01831	sp|P01831|THY1_MOUSE Thy-1 membrane glycoprotein OS=Mus musculus OX=10090 GN=Thy1 PE=1 SV=1	50.024	657	P01831	Thy1	Thy-1 membrane glycoprotein	21.9401	21.9589	21.8338	21.9272	21.7362	21.6076	-0.153918	-0.362095	0.0542591	21.834	-1.79576	-5.7729	0.121154	0.334962	0	0
P01887	sp|P01887|B2MG_MOUSE Beta-2-microglobulin OS=Mus musculus OX=10090 GN=B2m PE=1 SV=2	7.1959	658	P01887	B2m	Beta-2-microglobulin	17.484	17.3782	17.508	18.1343	18.4509	18.2785	0.831181	0.6246	1.03776	17.8723	9.77233	2.53744	5.45246e-05	0.00519532	0	0
P79568;Q8HWB2;P01898;P14430;P14429;P14431	tr|P79568|P79568_MOUSE Class Ib MHC antigen Qa-2 OS=Mus musculus OX=10090 GN=H2-Q6 PE=1 SV=1;tr|Q8HWB2|Q8HWB2_MOUSE Histocompatibility 2, Q region locus 4 OS=Mus musculus OX=10090 GN=H2-Q4 PE=1 SV=1;sp|P01898|HA10_MOUSE H-2 class I histocompatibility antig	6.6235	659	P79568	H2-Q6	Class Ib MHC antigen Qa-2	14.2675	14.1145	14.2431	15.1987	15.1924	15.2421	1.00268	0.883506	1.12185	14.7097	20.4355	6.92584	6.45883e-07	0.000361971	1	1
P01901;O19441;G3UXE9;P01896;P01897	sp|P01901|HA1B_MOUSE H-2 class I histocompatibility antigen, K-B alpha chain OS=Mus musculus OX=10090 GN=H2-K1 PE=1 SV=1;tr|O19441|O19441_MOUSE Histocompatibility 2, Q region locus 1 OS=Mus musculus OX=10090 GN=H2-Q1 PE=1 SV=1;tr|G3UXE9|G3UXE9_MOUSE Predic	15.063	660	P01901	H2-K1	H-2 class I histocompatibility antigen, K-B alpha chain	17.7961	17.8274	17.787	19.1307	19.3615	19.1129	1.39815	1.22584	1.57047	18.5026	19.7071	6.73027	8.06182e-07	0.000361971	1	1
P01942	sp|P01942|HBA_MOUSE Hemoglobin subunit alpha OS=Mus musculus OX=10090 GN=Hba PE=1 SV=2	72.492	661	P01942	Hba	Hemoglobin subunit alpha	26.4309	26.2942	26.3904	26.3707	26.6952	26.309	0.0864495	-0.169736	0.342635	26.4151	0.819597	-6.90306	0.442852	0.663487	0	0
P84244;P02301	sp|P84244|H33_MOUSE Histone H3.3 OS=Mus musculus OX=10090 GN=H3-3b PE=1 SV=2;sp|P02301|H3C_MOUSE Histone H3.3C OS=Mus musculus OX=10090 GN=H3-5 PE=3 SV=3	14.561	662	P84244	H3-3b	Histone H3.3	22.2107	22.086	22.315	22.1166	22.3146	22.065	-0.0384488	-0.246907	0.17001	22.1846	-0.447977	-7.15744	0.669423	0.822935	0	0
P02468	sp|P02468|LAMC1_MOUSE Laminin subunit gamma-1 OS=Mus musculus OX=10090 GN=Lamc1 PE=1 SV=2	25.089	663	P02468	Lamc1	Laminin subunit gamma-1	18.5932	18.5447	18.6915	18.5048	19.0776	18.8152	0.18941	-0.15158	0.5304	18.7045	1.34913	-6.34989	0.224552	0.463475	0	0
P02469	sp|P02469|LAMB1_MOUSE Laminin subunit beta-1 OS=Mus musculus OX=10090 GN=Lamb1 PE=1 SV=3	7.1848	664	P02469	Lamb1	Laminin subunit beta-1	15.5134	15.3549	15.4409	15.2029	15.8421	15.769	0.168285	-0.24606	0.58263	15.5205	0.989884	-6.74545	0.359858	0.594197	0	0
P02525	sp|P02525|CRBA1_MOUSE Beta-crystallin A1 OS=Mus musculus OX=10090 GN=Cryba1 PE=2 SV=2	71.513	665	P02525	Cryba1	Beta-crystallin A1	18.5993	18.7439	18.046	20.318	15.3291	25.3457	1.86788	-5.56218	9.29793	19.397	0.674489	-7.00713	0.533904	0.73379	0	0
P02816	sp|P02816|PIP_MOUSE Prolactin-inducible protein homolog OS=Mus musculus OX=10090 GN=Pip PE=2 SV=3	27.465	666	P02816	Pip	Prolactin-inducible protein homolog	17.5661	17.8274	17.8597	16.5681	18.2947	20.662	0.757208	-2.28623	3.80065	18.1297	0.666897	-7.01287	0.53822	0.737044	0	0
P03888	sp|P03888|NU1M_MOUSE NADH-ubiquinone oxidoreductase chain 1 OS=Mus musculus OX=10090 GN=Mtnd1 PE=1 SV=3	25.294	667	P03888	Mtnd1	NADH-ubiquinone oxidoreductase chain 1	20.0063	19.9364	19.9086	20.0195	19.8677	20.0362	0.0240282	-0.113297	0.161353	19.9625	0.424975	-7.1687	0.685232	0.834875	0	0
P03899	sp|P03899|NU3M_MOUSE NADH-ubiquinone oxidoreductase chain 3 OS=Mus musculus OX=10090 GN=mt-Nd3 PE=1 SV=3	13.845	668	P03899	mt-Nd3	NADH-ubiquinone oxidoreductase chain 3	18.2563	18.1382	18.4701	18.3855	18.0291	18.4987	0.0162353	-0.325747	0.358217	18.2963	0.115306	-7.26391	0.911853	0.960448	0	0
P03911	sp|P03911|NU4M_MOUSE NADH-ubiquinone oxidoreductase chain 4 OS=Mus musculus OX=10090 GN=Mtnd4 PE=1 SV=1	32.75	669	P03911	Mtnd4	NADH-ubiquinone oxidoreductase chain 4	21.3218	21.2597	21.2414	21.1743	21.3645	21.1605	-0.0411781	-0.194358	0.112001	21.2537	-0.652918	-7.03333	0.53729	0.736547	0	0
P03921	sp|P03921|NU5M_MOUSE NADH-ubiquinone oxidoreductase chain 5 OS=Mus musculus OX=10090 GN=Mtnd5 PE=1 SV=3	33.664	670	P03921	Mtnd5	NADH-ubiquinone oxidoreductase chain 5	20.7899	20.6747	20.8059	20.656	20.8812	20.66	-0.0244135	-0.2041	0.155273	20.7446	-0.329995	-7.20919	0.752286	0.876001	0	0
P03930	sp|P03930|ATP8_MOUSE ATP synthase protein 8 OS=Mus musculus OX=10090 GN=Mtatp8 PE=1 SV=1	15.07	671	P03930	Mtatp8	ATP synthase protein 8	21.884	21.9123	21.8454	21.8809	21.7121	21.7937	-0.0849494	-0.208134	0.0382356	21.8381	-1.67493	-5.93557	0.143446	0.362944	0	0
P03975	sp|P03975|IGEB_MOUSE IgE-binding protein OS=Mus musculus OX=10090 GN=Iap PE=2 SV=1	20.417	672	P03975	Iap	IgE-binding protein	18.4404	17.9335	17.5836	18.2451	18.0839	18.3165	0.229349	-0.306281	0.764979	18.1005	1.05849	-6.67392	0.3322	0.569846	0	0
P03995	sp|P03995|GFAP_MOUSE Glial fibrillary acidic protein OS=Mus musculus OX=10090 GN=Gfap PE=1 SV=4	304.03	673	P03995	Gfap	Glial fibrillary acidic protein	23.6829	23.9426	25.0627	25.0367	25.1043	25.127	0.859934	-0.0798212	1.79969	24.6594	2.31858	-5.08324	0.0656743	0.240111	0	0
P04342	sp|P04342|CRGD_MOUSE Gamma-crystallin D OS=Mus musculus OX=10090 GN=Crygd PE=2 SV=3	70.16	674	P04342	Crygd	Gamma-crystallin D	20.9957	19.0335	18.8747	20.8155	14.5085	25.1243	0.514799	-7.57579	8.60539	19.892	0.170717	-7.25384	0.872039	0.944267	0	0
P04344	sp|P04344|CRGB_MOUSE Gamma-crystallin B OS=Mus musculus OX=10090 GN=Crygb PE=2 SV=4	38.689	675	P04344	Crygb	Gamma-crystallin B	18.1147	16.5369	16.117	18.1652	NA	22.5734	3.44643	-1.67479	8.56764	18.3015	2.01039	-5.45335	0.127469	0.343704	0	0
P04370	sp|P04370|MBP_MOUSE Myelin basic protein OS=Mus musculus OX=10090 GN=Mbp PE=1 SV=2	15.814	676	P04370	Mbp	Myelin basic protein	17.4643	16.9997	22.8283	NA	17.6703	16.582	-1.97126	-8.8573	4.91478	18.3089	-0.855182	-6.73453	0.448735	0.667362	0	0
P04925	sp|P04925|PRIO_MOUSE Major prion protein OS=Mus musculus OX=10090 GN=Prnp PE=1 SV=2	35.42	677	P04925	Prnp	Major prion protein	20.5816	20.5856	20.5948	20.5381	20.3775	20.5033	-0.114326	-0.231848	0.00319597	20.5302	-2.36276	-4.97589	0.0547879	0.220127	0	0
P05063	sp|P05063|ALDOC_MOUSE Fructose-bisphosphate aldolase C OS=Mus musculus OX=10090 GN=Aldoc PE=1 SV=4	264.74	678	P05063	Aldoc	Fructose-bisphosphate aldolase C	26.1161	26.0755	26.0364	26.0223	26.0889	26.3812	0.0880809	-0.142151	0.318313	26.1201	0.929199	-6.80454	0.387585	0.616398	0	0
P05064;A6ZI46	sp|P05064|ALDOA_MOUSE Fructose-bisphosphate aldolase A OS=Mus musculus OX=10090 GN=Aldoa PE=1 SV=2;tr|A6ZI46|A6ZI46_MOUSE Fructose-bisphosphate aldolase OS=Mus musculus OX=10090 GN=Aldoart1 PE=1 SV=1	323.31	679	P05064	Aldoa	Fructose-bisphosphate aldolase A	27.916	27.8862	27.9091	27.7394	27.781	27.7185	-0.157482	-0.236736	-0.078228	27.825	-4.82618	-1.72378	0.00268214	0.040894	0	0
P05132	sp|P05132|KAPCA_MOUSE cAMP-dependent protein kinase catalytic subunit alpha OS=Mus musculus OX=10090 GN=Prkaca PE=1 SV=3	47.809	680	P05132	Prkaca	cAMP-dependent protein kinase catalytic subunit alpha	21.892	21.971	21.8805	21.9085	21.8027	21.756	-0.0921195	-0.216756	0.0325173	21.8685	-1.79514	-5.77375	0.12126	0.334962	0	0
P05201	sp|P05201|AATC_MOUSE Aspartate aminotransferase, cytoplasmic OS=Mus musculus OX=10090 GN=Got1 PE=1 SV=3	237.29	681	P05201	Got1	Aspartate aminotransferase, cytoplasmic	26.4997	26.4896	26.4438	26.5636	26.5395	26.4537	0.0411888	-0.0590436	0.141421	26.4983	0.998078	-6.73788	0.355645	0.590561	0	0
P05202	sp|P05202|AATM_MOUSE Aspartate aminotransferase, mitochondrial OS=Mus musculus OX=10090 GN=Got2 PE=1 SV=1	247.49	682	P05202	Got2	Aspartate aminotransferase, mitochondrial	26.8463	26.8515	26.8175	26.7604	26.8247	26.6993	-0.0769737	-0.17754	0.0235926	26.8	-1.85901	-5.68633	0.110872	0.317453	0	0
P05213	sp|P05213|TBA1B_MOUSE Tubulin alpha-1B chain OS=Mus musculus OX=10090 GN=Tuba1b PE=1 SV=2	268.27	683	P05213	Tuba1b	Tubulin alpha-1B chain	28.8499	28.869	28.8806	28.9368	28.9327	28.9633	0.0777692	0.00467906	0.150859	28.9054	2.58429	-4.65888	0.0403791	0.184887	0	0
P05480	sp|P05480|SRC_MOUSE Proto-oncogene tyrosine-protein kinase Src OS=Mus musculus OX=10090 GN=Src PE=1 SV=5	86.982	684	P05480	Src	Proto-oncogene tyrosine-protein kinase Src	22.4019	22.3444	22.417	22.5133	22.5291	22.4858	0.121596	0.0369977	0.206194	22.4486	3.49101	-3.39294	0.0123281	0.0996205	0	0
P05622	sp|P05622|PGFRB_MOUSE Platelet-derived growth factor receptor beta OS=Mus musculus OX=10090 GN=Pdgfrb PE=1 SV=2	14.606	685	P05622	Pdgfrb	Platelet-derived growth factor receptor beta	19.8239	19.0661	19.7638	18.875	19.822	19.2202	-0.245548	-1.04607	0.554975	19.4285	-0.771597	-6.93852	0.472805	0.686801	0	0
P06151	sp|P06151|LDHA_MOUSE L-lactate dehydrogenase A chain OS=Mus musculus OX=10090 GN=Ldha PE=1 SV=3	212.84	686	P06151	Ldha	L-lactate dehydrogenase A chain	28.1181	28.0819	28.0345	28.0033	27.9196	27.9226	-0.129679	-0.228598	-0.03076	28.0133	-3.18407	-3.81231	0.0181855	0.121908	0	0
P06537	sp|P06537|GCR_MOUSE Glucocorticoid receptor OS=Mus musculus OX=10090 GN=Nr3c1 PE=1 SV=2	20.891	687	P06537	Nr3c1	Glucocorticoid receptor	16.6196	16.6581	16.6527	16.5321	16.5594	16.5818	-0.0857026	-0.163312	-0.00809277	16.6006	-2.68207	-4.51924	0.0353464	0.173772	0	0
P06745	sp|P06745|G6PI_MOUSE Glucose-6-phosphate isomerase OS=Mus musculus OX=10090 GN=Gpi PE=1 SV=4	189.79	688	P06745	Gpi	Glucose-6-phosphate isomerase	26.5228	26.4627	26.5218	26.4512	26.5246	26.3967	-0.044942	-0.151812	0.0619276	26.48	-1.02139	-6.71453	0.345318	0.581473	0	0
P06801	sp|P06801|MAOX_MOUSE NADP-dependent malic enzyme OS=Mus musculus OX=10090 GN=Me1 PE=1 SV=2	186.84	689	P06801	Me1	NADP-dependent malic enzyme	24.2362	24.2407	24.2519	24.2449	24.2728	24.1424	-0.0228994	-0.126621	0.0808221	24.2315	-0.536226	-7.10915	0.610516	0.788326	0	0
P06837	sp|P06837|NEUM_MOUSE Neuromodulin OS=Mus musculus OX=10090 GN=Gap43 PE=1 SV=1	98.913	690	P06837	Gap43	Neuromodulin	24.2206	24.2354	24.1365	24.309	24.2678	24.2291	0.0711334	-0.0305106	0.172777	24.2331	1.69975	-5.90248	0.138565	0.357153	0	0
P07091	sp|P07091|S10A4_MOUSE Protein S100-A4 OS=Mus musculus OX=10090 GN=S100a4 PE=1 SV=1	13.29	691	P07091	S100a4	Protein S100-A4	16.3235	16.2676	16.0793	16.8193	16.242	18.9999	1.13024	-0.934346	3.19483	16.7886	1.44187	-6.23351	0.21341	0.451919	0	0
P07214	sp|P07214|SPRC_MOUSE SPARC OS=Mus musculus OX=10090 GN=Sparc PE=1 SV=1	32.479	692	P07214	Sparc	SPARC	20.0741	19.9204	19.9917	20.0822	20.3157	20.6852	0.365603	0.00514189	0.726064	20.1782	2.46434	-4.83104	0.0476664	0.203789	0	0
P07309	sp|P07309|TTHY_MOUSE Transthyretin OS=Mus musculus OX=10090 GN=Ttr PE=1 SV=1	7.4439	693	P07309	Ttr	Transthyretin	20.5979	20.7593	20.459	20.6655	21.6496	21.1132	0.53735	-0.087121	1.16182	20.8741	2.13701	-5.31444	0.079255	0.2621	0	0
P07310	sp|P07310|KCRM_MOUSE Creatine kinase M-type OS=Mus musculus OX=10090 GN=Ckm PE=1 SV=1	12.495	694	P07310	Ckm	Creatine kinase M-type	15.5925	15.3521	15.2935	15.3766	15.318	15.5819	0.01283	-0.234111	0.259771	15.4191	0.12619	-7.2624	0.903581	0.956956	0	0
P07356	sp|P07356|ANXA2_MOUSE Annexin A2 OS=Mus musculus OX=10090 GN=Anxa2 PE=1 SV=2	145.92	695	P07356	Anxa2	Annexin A2	21.1008	20.6151	21.2548	20.7357	21.0725	22.5118	0.449764	-0.896519	1.79605	21.2151	0.862894	-6.85659	0.42823	0.65122	0	0
P07724	sp|P07724|ALBU_MOUSE Albumin OS=Mus musculus OX=10090 GN=Alb PE=1 SV=3	228.49	696	P07724	Alb	Albumin	25.7371	25.6062	25.4076	25.5666	25.6848	25.7073	0.0692576	-0.147336	0.285852	25.6183	0.77663	-6.93898	0.466009	0.681653	0	0
P07742	sp|P07742|RIR1_MOUSE Ribonucleoside-diphosphate reductase large subunit OS=Mus musculus OX=10090 GN=Rrm1 PE=1 SV=2	21.498	697	P07742	Rrm1	Ribonucleoside-diphosphate reductase large subunit	17.7411	17.6799	17.772	17.5231	17.5566	17.5158	-0.199145	-0.289017	-0.109273	17.6314	-5.38193	-1.10637	0.0015321	0.0303246	0	0
P07758;Q00896	sp|P07758|A1AT1_MOUSE Alpha-1-antitrypsin 1-1 OS=Mus musculus OX=10090 GN=Serpina1a PE=1 SV=4;sp|Q00896|A1AT3_MOUSE Alpha-1-antitrypsin 1-3 OS=Mus musculus OX=10090 GN=Serpina1c PE=1 SV=2	15.459	698	P07758	Serpina1a	Alpha-1-antitrypsin 1-1	20.7799	20.6084	20.4038	20.6348	20.8532	20.8068	0.167518	-0.0904636	0.425499	20.6812	1.57712	-6.06411	0.164328	0.391872	0	0
P07759	sp|P07759|SPA3K_MOUSE Serine protease inhibitor A3K OS=Mus musculus OX=10090 GN=Serpina3k PE=1 SV=2	103.59	699	P07759	Serpina3k	Serine protease inhibitor A3K	21.8754	21.597	21.6458	21.5716	21.8679	22.0187	0.113379	-0.200455	0.427213	21.7627	0.877454	-6.85225	0.412996	0.638336	0	0
P07901	sp|P07901|HS90A_MOUSE Heat shock protein HSP 90-alpha OS=Mus musculus OX=10090 GN=Hsp90aa1 PE=1 SV=4	240.26	700	P07901	Hsp90aa1	Heat shock protein HSP 90-alpha	27.1947	27.1705	27.1725	27.2101	27.093	27.1286	-0.0353731	-0.132817	0.0620713	27.1616	-0.881677	-6.84844	0.410876	0.637211	0	0
P07903	sp|P07903|ERCC1_MOUSE DNA excision repair protein ERCC-1 OS=Mus musculus OX=10090 GN=Ercc1 PE=2 SV=2	15.473	701	P07903	Ercc1	DNA excision repair protein ERCC-1	17.6574	17.7772	17.696	17.8218	17.6805	18.143	0.171577	-0.11271	0.455863	17.796	1.46587	-6.20625	0.191558	0.426219	0	0
P08003	sp|P08003|PDIA4_MOUSE Protein disulfide-isomerase A4 OS=Mus musculus OX=10090 GN=Pdia4 PE=1 SV=3	277.93	702	P08003	Pdia4	Protein disulfide-isomerase A4	24.9959	25.0283	25.0111	25.2171	25.2091	25.3748	0.255207	0.128283	0.382131	25.1394	4.88364	-1.6579	0.00252644	0.0397872	0	0
P08030	sp|P08030|APT_MOUSE Adenine phosphoribosyltransferase OS=Mus musculus OX=10090 GN=Aprt PE=1 SV=2	31.714	703	P08030	Aprt	Adenine phosphoribosyltransferase	20.7496	20.7112	20.7926	20.717	20.8485	21.1875	0.166504	-0.119258	0.452266	20.8344	1.41518	-6.26936	0.205299	0.442759	0	0
P08113	sp|P08113|ENPL_MOUSE Endoplasmin OS=Mus musculus OX=10090 GN=Hsp90b1 PE=1 SV=2	323.31	704	P08113	Hsp90b1	Endoplasmin	26.1737	26.156	26.2092	26.3154	26.3188	26.4347	0.176668	0.0695251	0.283811	26.268	4.00486	-2.71933	0.00664044	0.0701054	0	0
P08226	sp|P08226|APOE_MOUSE Apolipoprotein E OS=Mus musculus OX=10090 GN=Apoe PE=1 SV=2	111.03	705	P08226	Apoe	Apolipoprotein E	22.061	21.9453	21.9585	22.2478	22.5873	22.3241	0.398101	0.174307	0.621895	22.1873	4.32055	-2.32471	0.00463213	0.0558003	0	0
P08228	sp|P08228|SODC_MOUSE Superoxide dismutase [Cu-Zn] OS=Mus musculus OX=10090 GN=Sod1 PE=1 SV=2	106.96	706	P08228	Sod1	Superoxide dismutase [Cu-Zn]	25.301	25.2215	25.1413	25.0726	24.6951	25.1265	-0.25652	-0.544643	0.0316032	25.093	-2.1624	-5.26151	0.0724387	0.250325	0	0
P08249	sp|P08249|MDHM_MOUSE Malate dehydrogenase, mitochondrial OS=Mus musculus OX=10090 GN=Mdh2 PE=1 SV=3	247.84	707	P08249	Mdh2	Malate dehydrogenase, mitochondrial	27.123	27.0926	27.0824	27.0485	27.0866	27.0008	-0.0540259	-0.141201	0.0331494	27.0723	-1.50522	-6.15651	0.181478	0.414447	0	0
P08414	sp|P08414|KCC4_MOUSE Calcium/calmodulin-dependent protein kinase type IV OS=Mus musculus OX=10090 GN=Camk4 PE=1 SV=2	59.642	708	P08414	Camk4	Calcium/calmodulin-dependent protein kinase type IV	21.9363	21.8549	21.873	21.874	21.8537	21.8286	-0.0359529	-0.123491	0.0515853	21.8701	-0.997538	-6.73841	0.355887	0.590796	0	0
P08551	sp|P08551|NFL_MOUSE Neurofilament light polypeptide OS=Mus musculus OX=10090 GN=Nefl PE=1 SV=5	191.34	709	P08551	Nefl	Neurofilament light polypeptide	23.7855	23.8423	24.1195	23.6394	23.6123	23.3263	-0.38972	-0.678746	-0.100695	23.7209	-3.27499	-3.68689	0.0161838	0.11565	0	0
P08553	sp|P08553|NFM_MOUSE Neurofilament medium polypeptide OS=Mus musculus OX=10090 GN=Nefm PE=1 SV=4	229.9	710	P08553	Nefm	Neurofilament medium polypeptide	23.6241	23.6927	23.888	23.5056	23.4947	23.3162	-0.29609	-0.503144	-0.0890362	23.5869	-3.47323	-3.41691	0.012604	0.10048	0	0
P08556;Q61411	sp|P08556|RASN_MOUSE GTPase NRas OS=Mus musculus OX=10090 GN=Nras PE=1 SV=1;sp|Q61411|RASH_MOUSE GTPase HRas OS=Mus musculus OX=10090 GN=Hras PE=1 SV=2	15.314	711	P08556	Nras	GTPase NRas	19.5422	19.7239	19.4655	19.5067	19.4597	19.4995	-0.0885253	-0.255494	0.0784433	19.5329	-1.28773	-6.42285	0.243884	0.484215	0	0
P08752	sp|P08752|GNAI2_MOUSE Guanine nucleotide-binding protein G(i) subunit alpha-2 OS=Mus musculus OX=10090 GN=Gnai2 PE=1 SV=5	108.13	712	P08752	Gnai2	Guanine nucleotide-binding protein G(i) subunit alpha-2	23.3102	23.3498	23.4567	23.5279	23.3794	23.6264	0.138981	-0.038864	0.316826	23.4417	1.89805	-5.63249	0.104962	0.308682	0	0
P08775	sp|P08775|RPB1_MOUSE DNA-directed RNA polymerase II subunit RPB1 OS=Mus musculus OX=10090 GN=Polr2a PE=1 SV=3	228.75	713	P08775	Polr2a	DNA-directed RNA polymerase II subunit RPB1	23.0083	23.0248	23.0846	23.0094	22.9804	22.9883	-0.0465081	-0.130275	0.0372589	23.016	-1.34849	-6.35066	0.224745	0.46371	0	0
P09055	sp|P09055|ITB1_MOUSE Integrin beta-1 OS=Mus musculus OX=10090 GN=Itgb1 PE=1 SV=1	60.528	714	P09055	Itgb1	Integrin beta-1	20.4402	20.4743	20.4884	20.5195	20.7729	20.8635	0.251026	0.0368726	0.465179	20.5931	2.847	-4.28477	0.0283097	0.153925	0	0
P09103	sp|P09103|PDIA1_MOUSE Protein disulfide-isomerase OS=Mus musculus OX=10090 GN=P4hb PE=1 SV=2	241.34	715	P09103	P4hb	Protein disulfide-isomerase	25.886	25.9079	25.898	26.0855	26.056	26.1026	0.184101	0.109641	0.258561	25.9893	6.00514	-0.464375	0.000856096	0.0226364	0	0
P09174	sp|P09174|CNRG_MOUSE Retinal rod rhodopsin-sensitive cGMP 3,5-cyclic phosphodiesterase subunit gamma OS=Mus musculus OX=10090 GN=Pde6g PE=3 SV=1	17.812	716	P09174	Pde6g	Retinal rod rhodopsin-sensitive cGMP 3,5-cyclic phosphodiesterase subunit gamma	22.1669	22.1222	21.9292	21.7126	21.5979	21.2767	-0.543716	-0.843442	-0.243991	21.8009	-4.40598	-2.22049	0.0042127	0.0527261	0	0
P09242	sp|P09242|PPBT_MOUSE Alkaline phosphatase, tissue-nonspecific isozyme OS=Mus musculus OX=10090 GN=Alpl PE=1 SV=2	53.05	717	P09242	Alpl	Alkaline phosphatase, tissue-nonspecific isozyme	19.1312	19.1304	19.1209	18.9325	19.1239	19.0453	-0.0936045	-0.222051	0.0348419	19.0807	-1.76998	-5.80793	0.125609	0.340879	0	0
P09405	sp|P09405|NUCL_MOUSE Nucleolin OS=Mus musculus OX=10090 GN=Ncl PE=1 SV=2	323.31	718	P09405	Ncl	Nucleolin	27.4763	27.5093	27.5237	27.4461	27.4735	27.4424	-0.0490703	-0.125237	0.0270967	27.4785	-1.56475	-6.08015	0.167167	0.395833	0	0
P09411	sp|P09411|PGK1_MOUSE Phosphoglycerate kinase 1 OS=Mus musculus OX=10090 GN=Pgk1 PE=1 SV=4	323.31	719	P09411	Pgk1	Phosphoglycerate kinase 1	28.3327	28.3494	28.3433	28.2854	28.2783	28.3258	-0.0453336	-0.120242	0.0295746	28.3191	-1.46989	-6.2012	0.190505	0.424583	0	0
P09528	sp|P09528|FRIH_MOUSE Ferritin heavy chain OS=Mus musculus OX=10090 GN=Fth1 PE=1 SV=2	99.576	720	P09528	Fth1	Ferritin heavy chain	23.5361	23.6666	23.7305	23.9726	23.8982	23.7327	0.22343	0.0328403	0.414021	23.7561	2.84731	-4.28433	0.0282978	0.153925	0	0
P09586	sp|P09586|PR3B1_MOUSE Prolactin-3B1 OS=Mus musculus OX=10090 GN=Prl3b1 PE=1 SV=1	6.4142	721	P09586	Prl3b1	Prolactin-3B1	15.3602	15.4684	15.3465	15.3691	15.3714	15.4146	-0.00662348	-0.112388	0.0991413	15.3883	-0.152103	-7.25824	0.883943	0.94963	0	0
P09602	sp|P09602|HMGN2_MOUSE Non-histone chromosomal protein HMG-17 OS=Mus musculus OX=10090 GN=Hmgn2 PE=1 SV=2	16.938	722	P09602	Hmgn2	Non-histone chromosomal protein HMG-17	25.6385	25.5874	25.6122	25.181	25.5622	25.1643	-0.310194	-0.574523	-0.0458651	25.4576	-2.85024	-4.28018	0.0281872	0.153925	0	0
P09671	sp|P09671|SODM_MOUSE Superoxide dismutase [Mn], mitochondrial OS=Mus musculus OX=10090 GN=Sod2 PE=1 SV=3	71.969	723	P09671	Sod2	Superoxide dismutase [Mn], mitochondrial	25.2074	25.2019	25.2399	25.1313	25.2126	25.0843	-0.0736644	-0.176545	0.0292158	25.1796	-1.73908	-5.84969	0.131158	0.347712	0	0
P09813	sp|P09813|APOA2_MOUSE Apolipoprotein A-II OS=Mus musculus OX=10090 GN=Apoa2 PE=1 SV=2	15.707	724	P09813	Apoa2	Apolipoprotein A-II	20.0961	20.1146	19.8797	19.7546	20.0964	19.8219	-0.139152	-0.399964	0.121661	19.9605	-1.29585	-6.41332	0.241247	0.481346	0	0
P09926	sp|P09926|SURF2_MOUSE Surfeit locus protein 2 OS=Mus musculus OX=10090 GN=Surf2 PE=1 SV=1	8.3309	725	P09926	Surf2	Surfeit locus protein 2	16.9195	17.4668	16.6264	17.0895	16.7808	17.0144	-0.0426658	-0.590811	0.50548	16.9829	-0.192648	-7.24997	0.853879	0.936173	0	0
P0C028;P0C027	sp|P0C028|NUD11_MOUSE Diphosphoinositol polyphosphate phosphohydrolase 3-beta OS=Mus musculus OX=10090 GN=Nudt11 PE=1 SV=1;sp|P0C027|NUD10_MOUSE Diphosphoinositol polyphosphate phosphohydrolase 3-alpha OS=Mus musculus OX=10090 GN=Nudt10 PE=1 SV=1	21.582	726	P0C028	Nudt11	Diphosphoinositol polyphosphate phosphohydrolase 3-beta	17.8439	17.9689	17.8283	17.9494	17.7804	17.8292	-0.0273471	-0.175135	0.120441	17.8667	-0.449434	-7.15671	0.668428	0.822132	0	0
P0C0A3	sp|P0C0A3|CHMP6_MOUSE Charged multivesicular body protein 6 OS=Mus musculus OX=10090 GN=Chmp6 PE=1 SV=2	23.494	727	P0C0A3	Chmp6	Charged multivesicular body protein 6	19.6891	19.7794	19.7174	19.6088	19.7451	19.6569	-0.0583444	-0.174385	0.0576959	19.6994	-1.22119	-6.49969	0.266477	0.506718	0	0
Q3THW5;P0C0S6	sp|Q3THW5|H2AV_MOUSE Histone H2A.V OS=Mus musculus OX=10090 GN=H2az2 PE=1 SV=3;sp|P0C0S6|H2AZ_MOUSE Histone H2A.Z OS=Mus musculus OX=10090 GN=H2az1 PE=1 SV=2	25.266	728	Q3THW5	H2az2	Histone H2A.V	26.1993	26.0545	26.2047	26.0925	26.0634	26.0896	-0.0710141	-0.190309	0.0482813	26.1173	-1.44582	-6.23135	0.196889	0.433185	0	0
P0C192	sp|P0C192|LRC4B_MOUSE Leucine-rich repeat-containing protein 4B OS=Mus musculus OX=10090 GN=Lrrc4b PE=1 SV=1	59.197	729	P0C192	Lrrc4b	Leucine-rich repeat-containing protein 4B	19.7673	19.7155	19.8107	19.7859	19.8	19.6979	-0.00321192	-0.110242	0.103818	19.7629	-0.0728875	-7.26852	0.944194	0.978362	0	0
P0C605	sp|P0C605|KGP1_MOUSE cGMP-dependent protein kinase 1 OS=Mus musculus OX=10090 GN=Prkg1 PE=1 SV=1	106.15	730	P0C605	Prkg1	cGMP-dependent protein kinase 1	21.6071	21.5544	21.5618	21.7827	21.7693	21.9049	0.244545	0.131313	0.357778	21.6967	5.24544	-1.25395	0.00175142	0.0324316	0	0
P0C673	sp|P0C673|IGS11_MOUSE Immunoglobulin superfamily member 11 OS=Mus musculus OX=10090 GN=Igsf11 PE=1 SV=1	15.877	731	P0C673	Igsf11	Immunoglobulin superfamily member 11	17.9185	18.0466	17.9656	18.1363	18.2005	17.9614	0.122511	-0.049141	0.294163	18.0382	1.73348	-5.85723	0.132188	0.349043	0	0
P0C872	sp|P0C872|JMJD7_MOUSE Bifunctional peptidase and (3S)-lysyl hydroxylase Jmjd7 OS=Mus musculus OX=10090 GN=Jmjd7 PE=1 SV=1	6.8156	732	P0C872	Jmjd7	Bifunctional peptidase and (3S)-lysyl hydroxylase Jmjd7	15.3717	15.0823	15.0678	15.0957	15.0692	15.0583	-0.0995316	-0.305696	0.106633	15.1242	-1.17257	-6.55426	0.284108	0.524756	0	0
P0C8B4	sp|P0C8B4|GON7_MOUSE EKC/KEOPS complex subunit GON7 OS=Mus musculus OX=10090 GN=Gon7 PE=3 SV=1	7.1428	733	P0C8B4	Gon7	EKC/KEOPS complex subunit GON7	15.4301	15.692	15.2599	15.4449	15.5236	15.0759	-0.112539	-0.486358	0.26128	15.4044	-0.733258	-6.97328	0.490538	0.698559	0	0
P0CG14	sp|P0CG14|DERPC_MOUSE Decreased expression in renal and prostate cancer protein OS=Mus musculus OX=10090 GN=Derpc PE=1 SV=1	22.256	734	P0CG14	Derpc	Decreased expression in renal and prostate cancer protein	19.5765	19.5703	19.5236	19.4007	19.3238	19.2653	-0.226885	-0.334611	-0.119159	19.4434	-5.11539	-1.397	0.00199398	0.0345523	0	0
P0DN34	sp|P0DN34|NDUB1_MOUSE NADH dehydrogenase [ubiquinone] 1 beta subcomplex subunit 1 OS=Mus musculus OX=10090 GN=Ndufb1 PE=1 SV=1	16.398	735	P0DN34	Ndufb1	NADH dehydrogenase [ubiquinone] 1 beta subcomplex subunit 1	21.5265	21.4651	21.4794	21.4459	21.5203	21.4337	-0.0237124	-0.117446	0.0700216	21.4785	-0.614429	-7.0598	0.560823	0.754534	0	0
P0DN89	sp|P0DN89|TM254_MOUSE Transmembrane protein 254 OS=Mus musculus OX=10090 GN=Tmem254 PE=1 SV=1	17.689	736	P0DN89	Tmem254	Transmembrane protein 254	15.5903	15.5928	15.6472	15.634	15.2997	15.8667	-0.00998941	-0.340461	0.320482	15.6051	-0.0734173	-7.26848	0.943789	0.978362	0	0
P0DP28;P0DP27;P0DP26;Q9D6P8	sp|P0DP28|CALM3_MOUSE Calmodulin-3 OS=Mus musculus OX=10090 GN=Calm3 PE=1 SV=1;sp|P0DP27|CALM2_MOUSE Calmodulin-2 OS=Mus musculus OX=10090 GN=Calm2 PE=1 SV=1;sp|P0DP26|CALM1_MOUSE Calmodulin-1 OS=Mus musculus OX=10090 GN=Calm1 PE=1 SV=1;sp|Q9D6P8|CALL3_MOU	113.72	737	P0DP28	Calm3	Calmodulin-3	26.3739	26.5011	26.5403	26.4767	26.5675	26.6416	0.0901224	-0.0614263	0.241671	26.5169	1.44435	-6.23318	0.197284	0.433254	0	0
P10107	sp|P10107|ANXA1_MOUSE Annexin A1 OS=Mus musculus OX=10090 GN=Anxa1 PE=1 SV=2	177.57	738	P10107	Anxa1	Annexin A1	23.291	23.2574	23.2205	23.5025	23.2784	25.7919	0.934667	-1.02172	2.89106	23.7236	1.25551	-6.45154	0.268563	0.508537	0	0
P10126	sp|P10126|EF1A1_MOUSE Elongation factor 1-alpha 1 OS=Mus musculus OX=10090 GN=Eef1a1 PE=1 SV=3	196.89	739	P10126	Eef1a1	Elongation factor 1-alpha 1	26.9568	26.9003	26.9123	27.1277	27.0811	27.4199	0.286469	0.0658715	0.507067	27.0664	3.15406	-3.85392	0.0189042	0.123646	0	0
P10493	sp|P10493|NID1_MOUSE Nidogen-1 OS=Mus musculus OX=10090 GN=Nid1 PE=1 SV=2	31.881	740	P10493	Nid1	Nidogen-1	19.1905	18.9334	18.8926	19.1233	19.5982	20.0956	0.600195	-0.0208495	1.22124	19.3056	2.40011	-4.95021	0.0558033	0.222068	0	0
P10518	sp|P10518|HEM2_MOUSE Delta-aminolevulinic acid dehydratase OS=Mus musculus OX=10090 GN=Alad PE=1 SV=1	86.356	741	P10518	Alad	Delta-aminolevulinic acid dehydratase	21.2036	21.1566	21.1582	21.3051	21.3	21.8007	0.295792	-0.0369409	0.628525	21.3207	2.15915	-5.26611	0.0727685	0.250325	0	0
P10605	sp|P10605|CATB_MOUSE Cathepsin B OS=Mus musculus OX=10090 GN=Ctsb PE=1 SV=2	57.89	742	P10605	Ctsb	Cathepsin B	20.9612	20.7337	21.0229	20.8843	21.1844	21.0412	0.130695	-0.119863	0.381253	20.9713	1.2669	-6.44716	0.250769	0.489466	0	0
P10630	sp|P10630|IF4A2_MOUSE Eukaryotic initiation factor 4A-II OS=Mus musculus OX=10090 GN=Eif4a2 PE=1 SV=2	50.615	743	P10630	Eif4a2	Eukaryotic initiation factor 4A-II	23.4076	23.3453	23.242	23.9285	23.1553	27.7447	1.61124	-2.02635	5.24884	24.1372	1.18841	-6.52393	0.295029	0.534811	0	0
P10637	sp|P10637|TAU_MOUSE Microtubule-associated protein tau OS=Mus musculus OX=10090 GN=Mapt PE=1 SV=3	212.16	744	P10637	Mapt	Microtubule-associated protein tau	24.8336	24.9289	24.8338	24.836	24.776	24.7597	-0.0748853	-0.177735	0.027964	24.828	-1.76843	-5.81002	0.125881	0.34146	0	0
P10639	sp|P10639|THIO_MOUSE Thioredoxin OS=Mus musculus OX=10090 GN=Txn PE=1 SV=3	29.064	745	P10639	Txn	Thioredoxin	24.1392	24.1611	24.0946	24.1183	24.0938	24.1344	-0.0161195	-0.0978417	0.0656027	24.1236	-0.479077	-7.14134	0.64834	0.811737	0	0
P10649	sp|P10649|GSTM1_MOUSE Glutathione S-transferase Mu 1 OS=Mus musculus OX=10090 GN=Gstm1 PE=1 SV=2	111.28	746	P10649	Gstm1	Glutathione S-transferase Mu 1	23.4962	23.4745	23.5712	23.6705	23.8907	25.7608	0.926673	-0.652172	2.50552	23.9773	1.52813	-6.12864	0.189444	0.423311	0	0
P10711	sp|P10711|TCEA1_MOUSE Transcription elongation factor A protein 1 OS=Mus musculus OX=10090 GN=Tcea1 PE=1 SV=2	157.94	747	P10711	Tcea1	Transcription elongation factor A protein 1	23.6872	23.7511	23.6998	23.6395	23.6734	23.5715	-0.0845593	-0.182361	0.0132424	23.6704	-2.09995	-5.34995	0.0790612	0.261754	0	0
P10833	sp|P10833|RRAS_MOUSE Ras-related protein R-Ras OS=Mus musculus OX=10090 GN=Rras PE=1 SV=1	57.248	748	P10833	Rras	Ras-related protein R-Ras	20.385	20.3351	20.4347	20.9226	20.9667	20.9824	0.572296	0.477112	0.66748	20.6711	14.6032	5.01298	4.97861e-06	0.00121768	0	0
P10852	sp|P10852|4F2_MOUSE Amino acid transporter heavy chain SLC3A2 OS=Mus musculus OX=10090 GN=Slc3a2 PE=1 SV=1	138.07	749	P10852	Slc3a2	Amino acid transporter heavy chain SLC3A2	23.8667	23.8702	23.8948	24.0488	24.1544	24.2941	0.288525	0.132874	0.444175	24.0215	4.50221	-2.10442	0.00379043	0.0505419	0	0
Q8CGP1;P10853;Q8CGP2;P70696	sp|Q8CGP1|H2B1K_MOUSE Histone H2B type 1-K OS=Mus musculus OX=10090 GN=H2bc12 PE=1 SV=3;sp|P10853|H2B1F_MOUSE Histone H2B type 1-F/J/L OS=Mus musculus OX=10090 GN=H2bc15 PE=1 SV=2;sp|Q8CGP2|H2B1P_MOUSE Histone H2B type 1-P OS=Mus musculus OX=10090 GN=Hist1	6.6983	750	Q8CGP1	H2bc12	Histone H2B type 1-K	21.7535	21.9499	21.6978	21.6009	21.7341	21.3933	-0.224287	-0.478178	0.0296036	21.6882	-2.14561	-5.28532	0.0741615	0.253098	0	0
P10922	sp|P10922|H10_MOUSE Histone H1.0 OS=Mus musculus OX=10090 GN=H1-0 PE=2 SV=4	67.138	751	P10922	H1-0	Histone H1.0	25.3463	25.2775	25.3979	25.4403	25.5285	25.5662	0.171091	0.050133	0.292049	25.4261	3.43547	-3.46795	0.0132127	0.10358	0	0
P11031	sp|P11031|TCP4_MOUSE Activated RNA polymerase II transcriptional coactivator p15 OS=Mus musculus OX=10090 GN=Sub1 PE=1 SV=3	72.136	752	P11031	Sub1	Activated RNA polymerase II transcriptional coactivator p15	24.2201	24.2177	24.2201	24.1678	24.1952	24.176	-0.0396748	-0.109952	0.0306028	24.1995	-1.37117	-6.32325	0.217955	0.455462	0	0
P11103	sp|P11103|PARP1_MOUSE Poly [ADP-ribose] polymerase 1 OS=Mus musculus OX=10090 GN=Parp1 PE=1 SV=3	201.34	753	P11103	Parp1	Poly [ADP-ribose] polymerase 1	23.2352	23.2288	23.2925	23.3948	23.3566	23.4505	0.148461	0.0531433	0.243779	23.3264	3.78296	-3.00558	0.00863124	0.0802938	0	0
Q6PEE3;P11157	sp|Q6PEE3|RIR2B_MOUSE Ribonucleoside-diphosphate reductase subunit M2 B OS=Mus musculus OX=10090 GN=Rrm2b PE=1 SV=1;sp|P11157|RIR2_MOUSE Ribonucleoside-diphosphate reductase subunit M2 OS=Mus musculus OX=10090 GN=Rrm2 PE=1 SV=1	13.693	754	Q6PEE3	Rrm2b	Ribonucleoside-diphosphate reductase subunit M2 B	15.2568	15.079	15.0954	14.9827	15.0137	15.2572	-0.0592046	-0.272953	0.154544	15.1141	-0.672738	-7.01915	0.525419	0.727833	0	0
P11352	sp|P11352|GPX1_MOUSE Glutathione peroxidase 1 OS=Mus musculus OX=10090 GN=Gpx1 PE=1 SV=2	79.698	755	P11352	Gpx1	Glutathione peroxidase 1	20.8814	20.9015	20.867	20.7178	20.926	20.7683	-0.0792808	-0.220857	0.062295	20.8437	-1.3601	-6.33665	0.221245	0.459421	0	0
P11404	sp|P11404|FABPH_MOUSE Fatty acid-binding protein, heart OS=Mus musculus OX=10090 GN=Fabp3 PE=1 SV=5	48.36	756	P11404	Fabp3	Fatty acid-binding protein, heart	22.9259	22.9594	22.8735	22.9301	22.9247	22.7901	-0.037982	-0.160726	0.0847616	22.9006	-0.751575	-6.9592	0.479897	0.690538	0	0
P11438	sp|P11438|LAMP1_MOUSE Lysosome-associated membrane glycoprotein 1 OS=Mus musculus OX=10090 GN=Lamp1 PE=1 SV=2	22.222	757	P11438	Lamp1	Lysosome-associated membrane glycoprotein 1	20.8552	20.9722	20.9581	21.1054	20.8849	22.9871	0.730647	-0.858386	2.31968	21.2938	1.19715	-6.51798	0.287035	0.526689	0	0
P11499	sp|P11499|HS90B_MOUSE Heat shock protein HSP 90-beta OS=Mus musculus OX=10090 GN=Hsp90ab1 PE=1 SV=3	323.31	758	P11499	Hsp90ab1	Heat shock protein HSP 90-beta	27.7839	27.7509	27.7507	27.8252	27.7816	27.8485	0.0566043	-0.0247143	0.137923	27.7901	1.69065	-5.91463	0.140336	0.358943	0	0
P11531	sp|P11531|DMD_MOUSE Dystrophin OS=Mus musculus OX=10090 GN=Dmd PE=1 SV=3	212.73	759	P11531	Dmd	Dystrophin	21.7629	21.7804	21.7799	21.5833	21.6785	21.5857	-0.158587	-0.251075	-0.066098	21.6951	-4.16458	-2.51781	0.00552389	0.062718	0	0
P11590	sp|P11590|MUP4_MOUSE Major urinary protein 4 OS=Mus musculus OX=10090 GN=Mup4 PE=1 SV=1	25.667	760	P11590	Mup4	Major urinary protein 4	17.7961	18.092	18.4615	16.0108	19.5636	21.5496	0.924809	-3.25621	5.10583	18.5789	0.593456	-7.0646	0.582148	0.769715	0	0
P11627	sp|P11627|L1CAM_MOUSE Neural cell adhesion molecule L1 OS=Mus musculus OX=10090 GN=L1cam PE=1 SV=1	112.47	761	P11627	L1cam	Neural cell adhesion molecule L1	22.1028	22.2064	22.244	22.2534	22.0995	22.1073	-0.0310137	-0.17605	0.114023	22.1689	-0.51936	-7.11899	0.621551	0.795727	0	0
P11798	sp|P11798|KCC2A_MOUSE Calcium/calmodulin-dependent protein kinase type II subunit alpha OS=Mus musculus OX=10090 GN=Camk2a PE=1 SV=2	27.553	762	P11798	Camk2a	Calcium/calmodulin-dependent protein kinase type II subunit alpha	20.706	20.7309	20.6026	20.6255	20.7513	20.5516	-0.0370321	-0.190379	0.116315	20.6613	-0.586539	-7.07809	0.578261	0.76629	0	0
P11983	sp|P11983|TCPA_MOUSE T-complex protein 1 subunit alpha OS=Mus musculus OX=10090 GN=Tcp1 PE=1 SV=3	236.41	763	P11983	Tcp1	T-complex protein 1 subunit alpha	24.7715	24.776	24.7725	24.7308	24.8293	24.8128	0.0176549	-0.0730673	0.108377	24.7822	0.472656	-7.14474	0.652664	0.814097	0	0
P12023	sp|P12023|A4_MOUSE Amyloid-beta precursor protein OS=Mus musculus OX=10090 GN=App PE=1 SV=3	43.29	764	P12023	App	Amyloid-beta precursor protein	20.134	20.1922	20.0862	20.1778	20.1693	20.3071	0.0805642	-0.0453067	0.206435	20.1778	1.55457	-6.0933	0.169538	0.398712	0	0
P12367	sp|P12367|KAP2_MOUSE cAMP-dependent protein kinase type II-alpha regulatory subunit OS=Mus musculus OX=10090 GN=Prkar2a PE=1 SV=2	179.72	765	P12367	Prkar2a	cAMP-dependent protein kinase type II-alpha regulatory subunit	24.1848	24.1897	24.2558	24.2108	24.1438	24.1962	-0.0264936	-0.117356	0.0643687	24.1968	-0.708191	-6.99289	0.504608	0.71186	0	0
P12382	sp|P12382|PFKAL_MOUSE ATP-dependent 6-phosphofructokinase, liver type OS=Mus musculus OX=10090 GN=Pfkl PE=1 SV=4	256.38	766	P12382	Pfkl	ATP-dependent 6-phosphofructokinase, liver type	25.6964	25.6965	25.753	25.709	25.5494	25.7097	-0.059281	-0.189157	0.0705951	25.6857	-1.10861	-6.62387	0.308803	0.549312	0	0
P12658	sp|P12658|CALB1_MOUSE Calbindin OS=Mus musculus OX=10090 GN=Calb1 PE=1 SV=2	112.7	767	P12658	Calb1	Calbindin	24.459	24.492	24.4244	24.3546	24.3777	24.2744	-0.122893	-0.222214	-0.0235727	24.397	-3.00526	-4.06162	0.0229531	0.136445	0	0
P12660	sp|P12660|PCP2_MOUSE Purkinje cell protein 2 OS=Mus musculus OX=10090 GN=Pcp2 PE=1 SV=2	24.158	768	P12660	Pcp2	Purkinje cell protein 2	20.1356	20.2635	19.8907	19.7778	19.8437	19.872	-0.265453	-0.49622	-0.0346869	19.9639	-2.79389	-4.3601	0.0303965	0.15931	0	0
P12787	sp|P12787|COX5A_MOUSE Cytochrome c oxidase subunit 5A, mitochondrial OS=Mus musculus OX=10090 GN=Cox5a PE=1 SV=2	71.441	769	P12787	Cox5a	Cytochrome c oxidase subunit 5A, mitochondrial	24.1715	24.1444	24.153	24.0592	24.0857	23.9787	-0.115105	-0.209298	-0.0209118	24.0987	-2.96803	-4.11392	0.0241068	0.140523	0	0
P12815	sp|P12815|PDCD6_MOUSE Programmed cell death protein 6 OS=Mus musculus OX=10090 GN=Pdcd6 PE=1 SV=2	24.381	770	P12815	Pdcd6	Programmed cell death protein 6	21.7162	21.6694	21.7306	21.7037	21.6997	21.75	0.0124216	-0.071146	0.0959893	21.7116	0.361021	-7.19704	0.730086	0.864556	0	0
P12849	sp|P12849|KAP1_MOUSE cAMP-dependent protein kinase type I-beta regulatory subunit OS=Mus musculus OX=10090 GN=Prkar1b PE=1 SV=2	38.963	771	P12849	Prkar1b	cAMP-dependent protein kinase type I-beta regulatory subunit	21.2985	21.2888	21.2803	21.2379	21.2676	21.1585	-0.0678475	-0.161805	0.0261098	21.2553	-1.75387	-5.82974	0.128473	0.344599	0	0
P12960	sp|P12960|CNTN1_MOUSE Contactin-1 OS=Mus musculus OX=10090 GN=Cntn1 PE=1 SV=1	270.66	772	P12960	Cntn1	Contactin-1	23.3988	23.5096	23.5024	23.4424	23.4193	23.4246	-0.0415221	-0.140317	0.0572726	23.4495	-1.0208	-6.71513	0.345577	0.581743	0	0
P12970	sp|P12970|RL7A_MOUSE Large ribosomal subunit protein eL8 OS=Mus musculus OX=10090 GN=Rpl7a PE=1 SV=2	112.23	773	P12970	Rpl7a	Large ribosomal subunit protein eL8	24.4647	24.5049	24.3957	24.423	24.5143	24.49	0.0206625	-0.0861148	0.12744	24.4654	0.469999	-7.14614	0.654458	0.814776	0	0
P13439	sp|P13439|UMPS_MOUSE Uridine 5-monophosphate synthase OS=Mus musculus OX=10090 GN=Umps PE=1 SV=3	41.307	775	P13439	Umps	Uridine 5-monophosphate synthase	19.7824	19.7878	19.6971	19.6383	19.7944	19.6522	-0.060776	-0.192915	0.0713633	19.7254	-1.1171	-6.61478	0.305424	0.546358	0	0
P13595	sp|P13595|NCAM1_MOUSE Neural cell adhesion molecule 1 OS=Mus musculus OX=10090 GN=Ncam1 PE=1 SV=3	323.31	776	P13595	Ncam1	Neural cell adhesion molecule 1	26.9535	26.9888	26.9754	26.9829	26.9247	26.9596	-0.016806	-0.0954211	0.0618092	26.9642	-0.519219	-7.11907	0.621644	0.795727	0	0
P13705	sp|P13705|MSH3_MOUSE DNA mismatch repair protein Msh3 OS=Mus musculus OX=10090 GN=Msh3 PE=2 SV=3	39.454	777	P13705	Msh3	DNA mismatch repair protein Msh3	16.604	16.6462	16.6965	16.5018	16.4745	16.5854	-0.128326	-0.236292	-0.0203611	16.5847	-2.88686	-4.22838	0.0268446	0.149647	0	0
P13808	sp|P13808|B3A2_MOUSE Anion exchange protein 2 OS=Mus musculus OX=10090 GN=Slc4a2 PE=1 SV=1	26.487	778	P13808	Slc4a2	Anion exchange protein 2	12.3641	12.9011	12.3168	12.7352	13.0448	13.1754	0.457834	-0.0057375	0.921406	12.7562	2.42097	-4.90482	0.0520967	0.21387	0	0
P13864	sp|P13864|DNMT1_MOUSE DNA (cytosine-5)-methyltransferase 1 OS=Mus musculus OX=10090 GN=Dnmt1 PE=1 SV=5	168.15	779	P13864	Dnmt1	DNA (cytosine-5)-methyltransferase 1	21.1961	21.1602	21.1912	21.2304	21.1526	21.1076	-0.018944	-0.119293	0.0814055	21.173	-0.45851	-7.1521	0.662244	0.819948	0	0
P14069	sp|P14069|S10A6_MOUSE Protein S100-A6 OS=Mus musculus OX=10090 GN=S100a6 PE=1 SV=3	17.768	780	P14069	S100a6	Protein S100-A6	21.2815	20.1464	20.9522	21.8285	22.0829	23.0055	1.51229	0.388772	2.63581	21.5495	3.45113	-3.64165	0.0179647	0.121629	1	0
P14094	sp|P14094|AT1B1_MOUSE Sodium/potassium-transporting ATPase subunit beta-1 OS=Mus musculus OX=10090 GN=Atp1b1 PE=1 SV=1	90.33	781	P14094	Atp1b1	Sodium/potassium-transporting ATPase subunit beta-1	25.24	25.317	25.3096	25.2494	25.2314	25.158	-0.0759274	-0.175726	0.0238715	25.2509	-1.84785	-5.70168	0.112623	0.31968	0	0
P14115	sp|P14115|RL27A_MOUSE Large ribosomal subunit protein uL15 OS=Mus musculus OX=10090 GN=Rpl27a PE=1 SV=5	44.654	782	P14115	Rpl27a	Large ribosomal subunit protein uL15	22.6573	22.7188	22.6545	22.6949	22.724	22.7413	0.0432507	-0.0407902	0.127292	22.6985	1.24996	-6.46677	0.256495	0.495109	0	0
P14131	sp|P14131|RS16_MOUSE Small ribosomal subunit protein uS9 OS=Mus musculus OX=10090 GN=Rps16 PE=1 SV=4	76.563	783	P14131	Rps16	Small ribosomal subunit protein uS9	24.1117	24.0833	24.0666	24.1307	24.0745	24.2331	0.0588933	-0.0575867	0.175373	24.1167	1.22803	-6.49191	0.264075	0.504268	0	0
P14148	sp|P14148|RL7_MOUSE Large ribosomal subunit protein uL30 OS=Mus musculus OX=10090 GN=Rpl7 PE=1 SV=2	138.08	784	P14148	Rpl7	Large ribosomal subunit protein uL30	25.3854	25.3622	25.3404	25.3872	25.3872	25.4901	0.0588641	-0.0402078	0.157936	25.3921	1.44309	-6.23475	0.197625	0.433399	0	0
P14152	sp|P14152|MDHC_MOUSE Malate dehydrogenase, cytoplasmic OS=Mus musculus OX=10090 GN=Mdh1 PE=1 SV=3	167.95	785	P14152	Mdh1	Malate dehydrogenase, cytoplasmic	26.8377	26.8187	26.7872	26.7766	26.8308	26.6966	-0.0465349	-0.152841	0.0597714	26.7913	-1.0632	-6.67172	0.3274	0.56615	0	0
P14206	sp|P14206|RSSA_MOUSE Small ribosomal subunit protein uS2 OS=Mus musculus OX=10090 GN=Rpsa PE=1 SV=4	147.18	786	P14206	Rpsa	Small ribosomal subunit protein uS2	24.4222	24.3886	24.4493	24.4092	24.4136	24.6229	0.0618892	-0.0956472	0.219426	24.451	0.954173	-6.78078	0.375757	0.606396	0	0
P14211	sp|P14211|CALR_MOUSE Calreticulin OS=Mus musculus OX=10090 GN=Calr PE=1 SV=1	211.87	787	P14211	Calr	Calreticulin	25.9552	25.9481	25.9599	26.0896	26.1026	26.0771	0.135369	0.065107	0.205632	26.0221	4.6794	-1.8943	0.00313137	0.0457171	0	0
P14231	sp|P14231|AT1B2_MOUSE Sodium/potassium-transporting ATPase subunit beta-2 OS=Mus musculus OX=10090 GN=Atp1b2 PE=1 SV=2	53.778	788	P14231	Atp1b2	Sodium/potassium-transporting ATPase subunit beta-2	23.413	23.375	23.429	23.2651	23.4266	23.1439	-0.127098	-0.3038	0.0496042	23.3421	-1.74699	-5.83903	0.129715	0.345946	0	0
P14576;E9PXC0	sp|P14576|SRP54_MOUSE Signal recognition particle subunit SRP54 OS=Mus musculus OX=10090 GN=Srp54 PE=1 SV=2;tr|E9PXC0|E9PXC0_MOUSE Signal recognition particle 54 kDa protein OS=Mus musculus OX=10090 GN=Srp54c PE=1 SV=1	161.31	789	P14576	Srp54	Signal recognition particle subunit SRP54	23.7879	23.817	23.7949	23.8677	23.7981	23.7599	0.00862095	-0.0850668	0.102309	23.8043	0.223494	-7.24283	0.830345	0.922558	0	0
P14685	sp|P14685|PSMD3_MOUSE 26S proteasome non-ATPase regulatory subunit 3 OS=Mus musculus OX=10090 GN=Psmd3 PE=1 SV=3	248.58	791	P14685	Psmd3	26S proteasome non-ATPase regulatory subunit 3	24.4993	24.4518	24.487	24.5258	24.5436	24.5813	0.0708911	-0.00960041	0.151383	24.5148	2.13912	-5.29452	0.0748388	0.253555	0	0
P14733	sp|P14733|LMNB1_MOUSE Lamin-B1 OS=Mus musculus OX=10090 GN=Lmnb1 PE=1 SV=3	323.31	792	P14733	Lmnb1	Lamin-B1	27.7511	27.801	27.7869	27.7254	27.6839	27.731	-0.0662609	-0.146039	0.0135175	27.7465	-2.01727	-5.46635	0.0887836	0.279293	0	0
P14824	sp|P14824|ANXA6_MOUSE Annexin A6 OS=Mus musculus OX=10090 GN=Anxa6 PE=1 SV=3	248.42	793	P14824	Anxa6	Annexin A6	23.9216	23.8618	23.9003	23.9973	24.3033	24.3119	0.309622	0.0935967	0.525647	24.0494	3.48113	-3.40625	0.0124806	0.100431	0	0
P14869	sp|P14869|RLA0_MOUSE Large ribosomal subunit protein uL10 OS=Mus musculus OX=10090 GN=Rplp0 PE=1 SV=3	138.11	794	P14869	Rplp0	Large ribosomal subunit protein uL10	25.1964	25.0765	25.1539	25.1633	25.2102	25.3001	0.0822768	-0.0423114	0.206865	25.1834	1.60396	-6.02915	0.158327	0.384796	0	0
P14873	sp|P14873|MAP1B_MOUSE Microtubule-associated protein 1B OS=Mus musculus OX=10090 GN=Map1b PE=1 SV=2	323.31	795	P14873	Map1b	Microtubule-associated protein 1B	27.084	27.1707	27.1694	27.2949	27.2336	27.2462	0.11686	0.0211525	0.212568	27.1998	2.9656	-4.11733	0.0241841	0.140834	0	0
P15105	sp|P15105|GLNA_MOUSE Glutamine synthetase OS=Mus musculus OX=10090 GN=Glul PE=1 SV=6	195.05	797	P15105	Glul	Glutamine synthetase	27.526	27.4537	27.5179	27.2255	27.2354	27.1889	-0.282613	-0.36888	-0.196346	27.3579	-7.95681	1.25268	0.000179095	0.0104186	0	0
P15116	sp|P15116|CADH2_MOUSE Cadherin-2 OS=Mus musculus OX=10090 GN=Cdh2 PE=1 SV=2	119.23	798	P15116	Cdh2	Cadherin-2	22.5495	22.5843	22.5743	22.6535	22.7313	23.0393	0.238672	-0.00215914	0.479504	22.6887	2.40703	-4.91255	0.0515283	0.212409	0	0
P15208	sp|P15208|INSR_MOUSE Insulin receptor OS=Mus musculus OX=10090 GN=Insr PE=1 SV=2	56.595	799	P15208	Insr	Insulin receptor	19.2495	19.2953	19.2949	19.3583	19.367	19.4347	0.106794	0.0185378	0.19505	19.3333	2.93897	-4.15483	0.0250508	0.143883	0	0
P15327	sp|P15327|PMGE_MOUSE Bisphosphoglycerate mutase OS=Mus musculus OX=10090 GN=Bpgm PE=1 SV=2	29.459	800	P15327	Bpgm	Bisphosphoglycerate mutase	20.2955	20.2781	20.3157	20.4926	20.4692	20.4209	0.164485	0.0818305	0.24714	20.3787	4.8334	-1.71548	0.00266199	0.0407987	0	0
P15379	sp|P15379|CD44_MOUSE CD44 antigen OS=Mus musculus OX=10090 GN=Cd44 PE=1 SV=3	31.199	801	P15379	Cd44	CD44 antigen	20.8144	20.9083	20.8511	21.762	21.7683	22.0678	1.00807	0.792822	1.22332	21.362	11.3747	3.4856	2.2253e-05	0.00318598	1	1
P15388;Q8R1C0;Q14B80;Q63959	sp|P15388|KCNC1_MOUSE Potassium voltage-gated channel subfamily C member 1 OS=Mus musculus OX=10090 GN=Kcnc1 PE=1 SV=1;sp|Q8R1C0|KCNC4_MOUSE Potassium voltage-gated channel subfamily C member 4 OS=Mus musculus OX=10090 GN=Kcnc4 PE=2 SV=1;sp|Q14B80|KCNC2_MO	12.203	802	P15388	Kcnc1	Potassium voltage-gated channel subfamily C member 1	18.313	18.29	18.2846	18.3673	18.3155	18.3397	0.0449335	-0.03139	0.121257	18.3183	1.4299	-6.25116	0.201219	0.437443	0	0
P15409	sp|P15409|OPSD_MOUSE Rhodopsin OS=Mus musculus OX=10090 GN=Rho PE=1 SV=2	91.113	803	P15409	Rho	Rhodopsin	27.3313	27.4507	27.1987	25.1108	25.4229	25.0575	-2.12983	-2.40257	-1.85709	26.262	-18.9666	6.52063	1.01839e-06	0.00037362	-1	-1
P15499	sp|P15499|PRPH2_MOUSE Peripherin-2 OS=Mus musculus OX=10090 GN=Prph2 PE=1 SV=1	142.87	804	P15499	Prph2	Peripherin-2	26.9136	26.8207	26.7683	26.1727	26.3159	25.9264	-0.695837	-0.942589	-0.449084	26.4863	-6.84919	0.328388	0.000416664	0.0158367	0	0
P15508	sp|P15508|SPTB1_MOUSE Spectrin beta chain, erythrocytic OS=Mus musculus OX=10090 GN=Sptb PE=1 SV=4	323.31	805	P15508	Sptb	Spectrin beta chain, erythrocytic	23.5175	23.5861	23.5835	23.6146	23.5305	24.0885	0.182139	-0.166583	0.530861	23.6534	1.26857	-6.44522	0.25021	0.489466	0	0
P15532	sp|P15532|NDKA_MOUSE Nucleoside diphosphate kinase A OS=Mus musculus OX=10090 GN=Nme1 PE=1 SV=1	84.791	806	P15532	Nme1	Nucleoside diphosphate kinase A	24.7698	24.7316	24.7116	24.7312	24.8504	24.824	0.0642136	-0.0396262	0.168053	24.7698	1.50195	-6.16067	0.182297	0.414661	0	0
P15626	sp|P15626|GSTM2_MOUSE Glutathione S-transferase Mu 2 OS=Mus musculus OX=10090 GN=Gstm2 PE=1 SV=2	11.512	807	P15626	Gstm2	Glutathione S-transferase Mu 2	15.1931	15.0489	14.8959	14.5355	17.0578	19.7668	2.07407	-1.80311	5.95124	16.083	1.43524	-6.24068	0.218521	0.455755	0	0
P15655	sp|P15655|FGF2_MOUSE Fibroblast growth factor 2 OS=Mus musculus OX=10090 GN=Fgf2 PE=1 SV=1	14.583	808	P15655	Fgf2	Fibroblast growth factor 2	17.6799	17.5799	17.385	20.7828	20.4502	20.4595	3.01586	2.73505	3.29666	19.0562	26.0857	8.15087	1.44734e-07	0.000204659	1	1
P15864	sp|P15864|H12_MOUSE Histone H1.2 OS=Mus musculus OX=10090 GN=H1-2 PE=1 SV=2	124.77	809	P15864	H1-2	Histone H1.2	28.4011	28.3304	28.4475	28.3646	28.3914	28.4367	0.00459309	-0.0992794	0.108466	28.3953	0.107398	-7.26493	0.91787	0.963825	0	0
P16014	sp|P16014|SCG1_MOUSE Secretogranin-1 OS=Mus musculus OX=10090 GN=Chgb PE=1 SV=2	22.659	810	P16014	Chgb	Secretogranin-1	19.7953	19.7328	19.6094	19.9953	19.9687	20.0139	0.28016	0.15087	0.409449	19.8526	5.26302	-1.2348	0.00172126	0.0321199	0	0
P16015	sp|P16015|CAH3_MOUSE Carbonic anhydrase 3 OS=Mus musculus OX=10090 GN=Ca3 PE=1 SV=3	41.377	811	P16015	Ca3	Carbonic anhydrase 3	18.7243	18.8789	18.9318	18.9296	18.696	18.9639	0.0181898	-0.197409	0.233788	18.8541	0.204916	-7.2474	0.844211	0.929915	0	0
P16045	sp|P16045|LEG1_MOUSE Galectin-1 OS=Mus musculus OX=10090 GN=Lgals1 PE=1 SV=3	41.446	812	P16045	Lgals1	Galectin-1	21.1907	21.0535	21.1969	21.2305	21.7006	22.2151	0.568341	-0.0335665	1.17025	21.4312	2.34056	-5.03071	0.0600545	0.228699	0	0
P16054	sp|P16054|KPCE_MOUSE Protein kinase C epsilon type OS=Mus musculus OX=10090 GN=Prkce PE=1 SV=1	101.94	813	P16054	Prkce	Protein kinase C epsilon type	22.3235	22.3158	22.3881	22.3943	22.4504	22.347	0.0547728	-0.0456798	0.155225	22.3699	1.32433	-6.37959	0.232189	0.471936	0	0
P16110	sp|P16110|LEG3_MOUSE Galectin-3 OS=Mus musculus OX=10090 GN=Lgals3 PE=1 SV=3	14.129	814	P16110	Lgals3	Galectin-3	15.7227	15.6623	15.9191	15.8567	15.714	17.6384	0.634981	-0.836083	2.10604	16.0855	1.12	-6.60233	0.315092	0.555459	0	0
P16125	sp|P16125|LDHB_MOUSE L-lactate dehydrogenase B chain OS=Mus musculus OX=10090 GN=Ldhb PE=1 SV=2	111.54	815	P16125	Ldhb	L-lactate dehydrogenase B chain	26.1509	26.1237	26.088	26.1865	26.1432	26.0619	0.00967421	-0.095359	0.114707	26.1257	0.223708	-7.24278	0.830185	0.922558	0	0
P16254	sp|P16254|SRP14_MOUSE Signal recognition particle 14 kDa protein OS=Mus musculus OX=10090 GN=Srp14 PE=1 SV=1	38.052	816	P16254	Srp14	Signal recognition particle 14 kDa protein	22.1622	22.1458	22.1155	22.0416	22.1275	22.0109	-0.0811827	-0.181389	0.0190238	22.1006	-1.96771	-5.5357	0.0951822	0.290697	0	0
P16283	sp|P16283|B3A3_MOUSE Anion exchange protein 3 OS=Mus musculus OX=10090 GN=Slc4a3 PE=1 SV=2	65.471	817	P16283	Slc4a3	Anion exchange protein 3	20.6124	20.44	20.5725	20.54	20.4506	20.5401	-0.0314164	-0.167142	0.104309	20.5259	-0.562198	-7.09343	0.59374	0.77848	0	0
P16330	sp|P16330|CN37_MOUSE 2,3-cyclic-nucleotide 3-phosphodiesterase OS=Mus musculus OX=10090 GN=Cnp PE=1 SV=3	85.708	818	P16330	Cnp	2,3-cyclic-nucleotide 3-phosphodiesterase	21.7251	21.7332	22.8414	21.8826	21.9438	21.9526	-0.173565	-0.980678	0.633548	22.0131	-0.540949	-7.1035	0.610144	0.788192	0	0
P16332	sp|P16332|MUTA_MOUSE Methylmalonyl-CoA mutase, mitochondrial OS=Mus musculus OX=10090 GN=Mmut PE=1 SV=2	104.95	819	P16332	Mmut	Methylmalonyl-CoA mutase, mitochondrial	22.123	21.9512	22.0834	21.8663	22.5809	22.2104	0.166659	-0.259658	0.592976	22.1359	0.953512	-6.78077	0.376684	0.606954	0	0
P16460	sp|P16460|ASSY_MOUSE Argininosuccinate synthase OS=Mus musculus OX=10090 GN=Ass1 PE=1 SV=1	103.92	820	P16460	Ass1	Argininosuccinate synthase	23.6104	23.6312	23.5923	23.6946	23.7584	25.0349	0.551304	-0.420493	1.5231	23.8869	1.4399	-6.23727	0.207047	0.444375	0	0
P16546	sp|P16546|SPTN1_MOUSE Spectrin alpha chain, non-erythrocytic 1 OS=Mus musculus OX=10090 GN=Sptan1 PE=1 SV=4	323.31	821	P16546	Sptan1	Spectrin alpha chain, non-erythrocytic 1	27.7222	27.7684	27.7734	27.7623	27.771	28.0809	0.11676	-0.101271	0.334791	27.813	1.30067	-6.40763	0.239691	0.480692	0	0
P16627	sp|P16627|HS71L_MOUSE Heat shock 70 kDa protein 1-like OS=Mus musculus OX=10090 GN=Hspa1l PE=1 SV=4	9.0653	822	P16627	Hspa1l	Heat shock 70 kDa protein 1-like	18.1724	18.3589	18.3911	18.117	18.1394	18.2376	-0.142773	-0.308983	0.0234379	18.2361	-2.08631	-5.3692	0.0805868	0.264271	0	0
P16675	sp|P16675|PPGB_MOUSE Lysosomal protective protein OS=Mus musculus OX=10090 GN=Ctsa PE=1 SV=1	24.849	823	P16675	Ctsa	Lysosomal protective protein	20.0195	19.9502	19.9634	20.1971	20.205	20.3294	0.266141	0.150363	0.38192	20.1108	5.58312	-0.893506	0.00126326	0.0279823	0	0
P16858;S4R1W1;A0A1D5RLD8	sp|P16858|G3P_MOUSE Glyceraldehyde-3-phosphate dehydrogenase OS=Mus musculus OX=10090 GN=Gapdh PE=1 SV=2;tr|S4R1W1|S4R1W1_MOUSE Glyceraldehyde-3-phosphate dehydrogenase OS=Mus musculus OX=10090 GN=Gapdhrt PE=1 SV=1;tr|A0A1D5RLD8|A0A1D5RLD8_MOUSE Glyceralde	195.25	824	P16858	Gapdh	Glyceraldehyde-3-phosphate dehydrogenase	28.2359	28.2855	28.1789	28.2459	28.1015	28.1778	-0.058379	-0.180555	0.0637974	28.2042	-1.16055	-6.56754	0.28862	0.529041	0	0
P16951	sp|P16951|ATF2_MOUSE Cyclic AMP-dependent transcription factor ATF-2 OS=Mus musculus OX=10090 GN=Atf2 PE=1 SV=2	12.159	825	P16951	Atf2	Cyclic AMP-dependent transcription factor ATF-2	15.8437	15.9085	15.7196	15.9172	15.8024	16.3252	0.191011	-0.144148	0.52617	15.9194	1.38421	-6.30738	0.214134	0.452472	0	0
P23607;P17012	sp|P23607|ZFA_MOUSE Zinc finger autosomal protein OS=Mus musculus OX=10090 GN=Zfa PE=3 SV=1;sp|P17012|ZFX_MOUSE Zinc finger X-chromosomal protein OS=Mus musculus OX=10090 GN=Zfx PE=1 SV=2	7.057	826	P23607	Zfa	Zinc finger autosomal protein	17.6584	17.6409	17.4843	17.5465	17.4773	17.2339	-0.175249	-0.400222	0.0497235	17.5069	-1.89199	-5.64086	0.105858	0.310539	0	0
P17047	sp|P17047|LAMP2_MOUSE Lysosome-associated membrane glycoprotein 2 OS=Mus musculus OX=10090 GN=Lamp2 PE=1 SV=2	25.857	827	P17047	Lamp2	Lysosome-associated membrane glycoprotein 2	20.4273	20.3876	20.3006	20.6075	20.7723	20.8213	0.361835	0.200708	0.522962	20.5528	5.45426	-1.02922	0.00142861	0.0296644	0	0
P17095	sp|P17095|HMGA1_MOUSE High mobility group protein HMG-I/HMG-Y OS=Mus musculus OX=10090 GN=Hmga1 PE=1 SV=4	52.519	828	P17095	Hmga1	High mobility group protein HMG-I/HMG-Y	24.4758	24.5874	24.6093	24.5654	24.5248	24.5595	-0.00761095	-0.116316	0.101094	24.5537	-0.170052	-7.25491	0.870392	0.943897	0	0
P17141	sp|P17141|ZFP37_MOUSE Zinc finger protein 37 OS=Mus musculus OX=10090 GN=Zfp37 PE=2 SV=4	8.1687	829	P17141	Zfp37	Zinc finger protein 37	16.276	16.4064	16.3042	16.0651	16.0951	16.0502	-0.258718	-0.365178	-0.152259	16.1995	-5.9025	-0.566636	0.000939286	0.0239722	0	0
P17156	sp|P17156|HSP72_MOUSE Heat shock-related 70 kDa protein 2 OS=Mus musculus OX=10090 GN=Hspa2 PE=1 SV=2	39.207	830	P17156	Hspa2	Heat shock-related 70 kDa protein 2	19.4525	19.4924	19.5429	19.5381	19.4985	19.9036	0.150775	-0.115091	0.416641	19.5713	1.3774	-6.31568	0.216121	0.453568	0	0
P17182	sp|P17182|ENOA_MOUSE Alpha-enolase OS=Mus musculus OX=10090 GN=Eno1 PE=1 SV=3	306.91	831	P17182	Eno1	Alpha-enolase	29.8188	29.8332	29.8228	29.7102	29.7466	29.7601	-0.0859416	-0.160789	-0.0110941	29.782	-2.78881	-4.3673	0.0306042	0.159752	0	0
P17183	sp|P17183|ENOG_MOUSE Gamma-enolase OS=Mus musculus OX=10090 GN=Eno2 PE=1 SV=2	183.96	832	P17183	Eno2	Gamma-enolase	24.5177	24.5278	24.5335	24.5533	24.5916	24.4609	0.00892654	-0.0935236	0.111377	24.5308	0.211623	-7.2458	0.839197	0.927442	0	0
P17225;Q8BHD7	sp|P17225|PTBP1_MOUSE Polypyrimidine tract-binding protein 1 OS=Mus musculus OX=10090 GN=Ptbp1 PE=1 SV=3;sp|Q8BHD7|PTBP3_MOUSE Polypyrimidine tract-binding protein 3 OS=Mus musculus OX=10090 GN=Ptbp3 PE=1 SV=1	69.941	833	P17225	Ptbp1	Polypyrimidine tract-binding protein 1	23.2699	23.2099	23.2454	23.2405	23.4521	23.4995	0.155611	-0.0176482	0.32887	23.3196	2.18141	-5.23452	0.0705378	0.247668	0	0
P17426	sp|P17426|AP2A1_MOUSE AP-2 complex subunit alpha-1 OS=Mus musculus OX=10090 GN=Ap2a1 PE=1 SV=1	323.31	834	P17426	Ap2a1	AP-2 complex subunit alpha-1	25.4	25.3692	25.408	25.3977	25.4193	25.3745	0.00477831	-0.0717507	0.0813074	25.3948	0.15165	-7.25832	0.884286	0.949644	0	0
P17427	sp|P17427|AP2A2_MOUSE AP-2 complex subunit alpha-2 OS=Mus musculus OX=10090 GN=Ap2a2 PE=1 SV=2	305.5	835	P17427	Ap2a2	AP-2 complex subunit alpha-2	25.0037	24.9973	24.9987	24.9266	24.9435	24.8404	-0.0964051	-0.189089	-0.00372165	24.9517	-2.52633	-4.74179	0.0437154	0.194	0	0
P17439	sp|P17439|GBA1_MOUSE Lysosomal acid glucosylceramidase OS=Mus musculus OX=10090 GN=Gba1 PE=1 SV=1	21.032	836	P17439	Gba1	Lysosomal acid glucosylceramidase	18.9049	18.8389	18.9452	19.0221	19.1493	19.0798	0.187381	0.0711825	0.303579	18.99	3.91669	-2.83221	0.00736301	0.0745187	0	0
P17563;Q63836	sp|P17563|SBP1_MOUSE Methanethiol oxidase OS=Mus musculus OX=10090 GN=Selenbp1 PE=1 SV=2;sp|Q63836|SBP2_MOUSE Selenium-binding protein 2 OS=Mus musculus OX=10090 GN=Selenbp2 PE=1 SV=2	227.9	837	P17563	Selenbp1	Methanethiol oxidase	23.5684	23.3981	23.5133	23.0873	23.226	23.3197	-0.282251	-0.460179	-0.104323	23.3521	-3.85288	-2.91461	0.00794037	0.0774749	0	0
P17665	sp|P17665|COX7C_MOUSE Cytochrome c oxidase subunit 7C, mitochondrial OS=Mus musculus OX=10090 GN=Cox7c PE=1 SV=1	15.27	838	P17665	Cox7c	Cytochrome c oxidase subunit 7C, mitochondrial	22.2417	22.2576	22.0924	22.0112	22.3233	21.8577	-0.13312	-0.427666	0.161426	22.1307	-1.0977	-6.63549	0.31319	0.554169	0	0
P17710	sp|P17710|HXK1_MOUSE Hexokinase-1 OS=Mus musculus OX=10090 GN=Hk1 PE=1 SV=3	323.31	839	P17710	Hk1	Hexokinase-1	26.7699	26.8143	26.8333	26.9297	26.8964	26.8644	0.0910038	0.00504535	0.176962	26.8513	2.57137	-4.67737	0.0410992	0.186926	0	0
P17742	sp|P17742|PPIA_MOUSE Peptidyl-prolyl cis-trans isomerase A OS=Mus musculus OX=10090 GN=Ppia PE=1 SV=2	114.56	840	P17742	Ppia	Peptidyl-prolyl cis-trans isomerase A	27.6212	27.6599	27.6308	27.6008	27.7509	27.7106	0.0501534	-0.0632928	0.1636	27.6624	1.07375	-6.66072	0.322998	0.562276	0	0
P17751	sp|P17751|TPIS_MOUSE Triosephosphate isomerase OS=Mus musculus OX=10090 GN=Tpi1 PE=1 SV=5	213.42	841	P17751	Tpi1	Triosephosphate isomerase	27.8073	27.8263	27.82	27.8779	27.7873	27.9067	0.0394065	-0.059256	0.138069	27.8376	0.970082	-6.7654	0.368369	0.600313	0	0
P17809	sp|P17809|GTR1_MOUSE Solute carrier family 2, facilitated glucose transporter member 1 OS=Mus musculus OX=10090 GN=Slc2a1 PE=1 SV=4	42.923	842	P17809	Slc2a1	Solute carrier family 2, facilitated glucose transporter member 1	23.0147	23.1669	23.1166	22.7364	23.0477	22.8438	-0.223445	-0.433408	-0.0134814	22.9877	-2.58476	-4.65822	0.0403535	0.184887	0	0
P17918	sp|P17918|PCNA_MOUSE Proliferating cell nuclear antigen OS=Mus musculus OX=10090 GN=Pcna PE=1 SV=2	59.057	843	P17918	Pcna	Proliferating cell nuclear antigen	21.9907	21.9312	21.972	22.1273	22.1712	22.1969	0.200533	0.11428	0.286786	22.0649	5.64683	-0.82723	0.0011896	0.0268575	0	0
P18052	sp|P18052|PTPRA_MOUSE Receptor-type tyrosine-protein phosphatase alpha OS=Mus musculus OX=10090 GN=Ptpra PE=1 SV=3	48.622	844	P18052	Ptpra	Receptor-type tyrosine-protein phosphatase alpha	20.8043	20.855	20.8433	20.9459	20.9445	21.0509	0.146244	0.0446806	0.247808	20.9073	3.49731	-3.38446	0.012232	0.0995866	0	0
P18242	sp|P18242|CATD_MOUSE Cathepsin D OS=Mus musculus OX=10090 GN=Ctsd PE=1 SV=1	100.54	845	P18242	Ctsd	Cathepsin D	23.6473	23.6044	23.5649	23.7591	23.859	23.7385	0.179989	0.0698779	0.290101	23.6955	3.97016	-2.76362	0.00691497	0.0713372	0	0
P18293	sp|P18293|ANPRA_MOUSE Atrial natriuretic peptide receptor 1 OS=Mus musculus OX=10090 GN=Npr1 PE=1 SV=2	6.4482	846	P18293	Npr1	Atrial natriuretic peptide receptor 1	19.4862	19.3307	19.7694	19.3966	19.5629	19.616	-0.0036457	-0.293776	0.286485	19.527	-0.0305197	-7.27105	0.976613	0.991305	0	0
P18572	sp|P18572|BASI_MOUSE Basigin OS=Mus musculus OX=10090 GN=Bsg PE=1 SV=2	108.95	847	P18572	Bsg	Basigin	24.8146	24.8647	24.8548	24.6224	24.5835	24.628	-0.233422	-0.312948	-0.153896	24.728	-7.12893	0.573461	0.000333297	0.014711	0	0
P18581	sp|P18581|CTR2_MOUSE Cationic amino acid transporter 2 OS=Mus musculus OX=10090 GN=Slc7a2 PE=1 SV=3	10.974	848	P18581	Slc7a2	Cationic amino acid transporter 2	14.437	14.1629	14.2875	14.353	14.2512	15.9243	0.547016	-0.720472	1.8145	14.5693	1.11206	-6.61174	0.317082	0.557267	0	0
P18608	sp|P18608|HMGN1_MOUSE Non-histone chromosomal protein HMG-14 OS=Mus musculus OX=10090 GN=Hmgn1 PE=1 SV=2	12.185	849	P18608	Hmgn1	Non-histone chromosomal protein HMG-14	21.3978	21.5365	21.6867	21.3857	21.5983	21.4115	-0.0751623	-0.294983	0.144659	21.5027	-0.83047	-6.89372	0.437125	0.659536	0	0
P18654	sp|P18654|KS6A3_MOUSE Ribosomal protein S6 kinase alpha-3 OS=Mus musculus OX=10090 GN=Rps6ka3 PE=1 SV=2	109.66	850	P18654	Rps6ka3	Ribosomal protein S6 kinase alpha-3	21.8853	21.7711	21.833	21.9194	21.9908	21.9045	0.108416	0.000988758	0.215842	21.884	2.45116	-4.84939	0.0484803	0.205626	0	0
P18760	sp|P18760|COF1_MOUSE Cofilin-1 OS=Mus musculus OX=10090 GN=Cfl1 PE=1 SV=3	138.31	851	P18760	Cfl1	Cofilin-1	26.3603	26.3693	26.3658	26.3861	26.4284	26.3866	0.0352561	-0.038645	0.109157	26.3828	1.15871	-6.56955	0.289312	0.529549	0	0
P18872	sp|P18872|GNAO_MOUSE Guanine nucleotide-binding protein G(o) subunit alpha OS=Mus musculus OX=10090 GN=Gnao1 PE=1 SV=3	172.59	852	P18872	Gnao1	Guanine nucleotide-binding protein G(o) subunit alpha	26.3963	26.4288	26.4245	26.4882	26.383	26.4231	0.0149256	-0.0781437	0.107995	26.424	0.389509	-7.18496	0.709949	0.849623	0	0
P19096	sp|P19096|FAS_MOUSE Fatty acid synthase OS=Mus musculus OX=10090 GN=Fasn PE=1 SV=2	323.31	853	P19096	Fasn	Fatty acid synthase	25.0344	25.0229	25.0211	24.9745	25.0339	25.1104	0.0134358	-0.0897484	0.11662	25.0329	0.316259	-7.21424	0.7622	0.881946	0	0
P19157;P46425	sp|P19157|GSTP1_MOUSE Glutathione S-transferase P 1 OS=Mus musculus OX=10090 GN=Gstp1 PE=1 SV=2;sp|P46425|GSTP2_MOUSE Glutathione S-transferase P 2 OS=Mus musculus OX=10090 GN=Gstp2 PE=1 SV=2	74.674	854	P19157	Gstp1	Glutathione S-transferase P 1	24.2282	24.2987	24.2622	24.2534	24.2016	24.3735	0.013143	-0.113876	0.140162	24.2696	0.251314	-7.23527	0.809707	0.909313	0	0
P19246	sp|P19246|NFH_MOUSE Neurofilament heavy polypeptide OS=Mus musculus OX=10090 GN=Nefh PE=1 SV=3	99.351	855	P19246	Nefh	Neurofilament heavy polypeptide	20.7434	20.7987	20.9757	20.5949	20.5594	20.3987	-0.321604	-0.514688	-0.12852	20.6785	-4.04546	-2.66775	0.00633455	0.0683526	0	0
P19253	sp|P19253|RL13A_MOUSE Large ribosomal subunit protein uL13 OS=Mus musculus OX=10090 GN=Rpl13a PE=1 SV=4	53.86	856	P19253	Rpl13a	Large ribosomal subunit protein uL13	24.7935	24.7339	24.7796	24.763	24.7933	24.8767	0.0419996	-0.0595954	0.143595	24.79	1.00407	-6.73191	0.352965	0.587941	0	0
P19258	sp|P19258|MPV17_MOUSE Protein Mpv17 OS=Mus musculus OX=10090 GN=Mpv17 PE=1 SV=1	13.201	857	P19258	Mpv17	Protein Mpv17	22.3733	22.2572	22.3762	22.3774	22.3438	22.3569	0.0237687	-0.0806614	0.128199	22.3475	0.552806	-7.09919	0.599776	0.780844	0	0
P19324	sp|P19324|SERPH_MOUSE Serpin H1 OS=Mus musculus OX=10090 GN=Serpinh1 PE=1 SV=3	84.418	858	P19324	Serpinh1	Serpin H1	20.8733	20.8192	20.7539	20.8789	21.4804	22.3445	0.752454	-0.192873	1.69778	21.1917	2.01683	-5.49021	0.0970376	0.294477	0	0
P19426	sp|P19426|NELFE_MOUSE Negative elongation factor E OS=Mus musculus OX=10090 GN=Nelfe PE=1 SV=2	28.691	859	P19426	Nelfe	Negative elongation factor E	18.9174	18.9287	18.8799	18.6733	18.8015	18.7587	-0.164137	-0.268683	-0.05959	18.8266	-3.81319	-2.96616	0.00832467	0.0784978	0	0
P19536	sp|P19536|COX5B_MOUSE Cytochrome c oxidase subunit 5B, mitochondrial OS=Mus musculus OX=10090 GN=Cox5b PE=1 SV=1	39.206	860	P19536	Cox5b	Cytochrome c oxidase subunit 5B, mitochondrial	24.6477	24.6447	24.6498	24.5819	24.5493	24.5619	-0.0830358	-0.15401	-0.0120618	24.6059	-2.84157	-4.29245	0.0285155	0.154415	0	0
P19783	sp|P19783|COX41_MOUSE Cytochrome c oxidase subunit 4 isoform 1, mitochondrial OS=Mus musculus OX=10090 GN=Cox4i1 PE=1 SV=2	132.03	861	P19783	Cox4i1	Cytochrome c oxidase subunit 4 isoform 1, mitochondrial	24.8169	24.7244	24.7472	24.7228	24.6941	24.6576	-0.0713329	-0.166163	0.0234976	24.7272	-1.82698	-5.73028	0.115967	0.32541	0	0
P20029	sp|P20029|BIP_MOUSE Endoplasmic reticulum chaperone BiP OS=Mus musculus OX=10090 GN=Hspa5 PE=1 SV=3	323.31	862	P20029	Hspa5	Endoplasmic reticulum chaperone BiP	26.2385	26.2872	26.2106	26.4695	26.5424	26.5163	0.26398	0.172761	0.355198	26.3774	7.02875	0.486652	0.00036074	0.0148281	0	0
P20060	sp|P20060|HEXB_MOUSE Beta-hexosaminidase subunit beta OS=Mus musculus OX=10090 GN=Hexb PE=1 SV=2	11.343	863	P20060	Hexb	Beta-hexosaminidase subunit beta	17.2965	17.2964	17.2433	17.4016	17.647	17.5379	0.25012	0.0917234	0.408516	17.4038	3.83527	-2.93745	0.0081084	0.0782834	0	0
P20108	sp|P20108|PRDX3_MOUSE Thioredoxin-dependent peroxide reductase, mitochondrial OS=Mus musculus OX=10090 GN=Prdx3 PE=1 SV=1	76.15	864	P20108	Prdx3	Thioredoxin-dependent peroxide reductase, mitochondrial	22.0449	21.9665	22.0286	22.0288	21.9632	22.0514	0.00118114	-0.0964193	0.0987816	22.0139	0.0293928	-7.27109	0.977476	0.991667	0	0
P20152	sp|P20152|VIME_MOUSE Vimentin OS=Mus musculus OX=10090 GN=Vim PE=1 SV=3	323.31	865	P20152	Vim	Vimentin	27.2803	27.3054	27.4391	27.5459	27.6924	28.3491	0.520818	0.00160079	1.04004	27.602	2.47359	-4.83884	0.0494956	0.207676	0	0
P20352	sp|P20352|TF_MOUSE Tissue factor OS=Mus musculus OX=10090 GN=F3 PE=1 SV=2	11.243	866	P20352	F3	Tissue factor	17.5788	17.9247	17.7789	17.9361	18.0616	18.0696	0.261638	0.0377454	0.485531	17.8916	2.83827	-4.29713	0.0286417	0.15455	0	0
P20357	sp|P20357|MTAP2_MOUSE Microtubule-associated protein 2 OS=Mus musculus OX=10090 GN=Map2 PE=1 SV=2	323.31	867	P20357	Map2	Microtubule-associated protein 2	25.977	26.0463	25.9876	25.9767	25.9414	25.9166	-0.0587524	-0.146018	0.028513	25.9743	-1.63522	-5.98812	0.151599	0.373755	0	0
P20443	sp|P20443|ARRS_MOUSE S-arrestin OS=Mus musculus OX=10090 GN=Sag PE=1 SV=1	323.31	868	P20443	Sag	S-arrestin	28.2957	28.1914	28.2493	28.3951	28.4133	28.3287	0.133567	0.0302188	0.236915	28.3122	3.13899	-3.87486	0.0192768	0.125027	0	0
P20444	sp|P20444|KPCA_MOUSE Protein kinase C alpha type OS=Mus musculus OX=10090 GN=Prkca PE=1 SV=3	125.85	869	P20444	Prkca	Protein kinase C alpha type	23.3683	23.4048	23.3748	23.4754	23.3582	23.3863	0.0240091	-0.0756241	0.123642	23.3946	0.585282	-7.07889	0.579055	0.766981	0	0
P20612	sp|P20612|GNAT1_MOUSE Guanine nucleotide-binding protein G(t) subunit alpha-1 OS=Mus musculus OX=10090 GN=Gnat1 PE=1 SV=3	241.85	870	P20612	Gnat1	Guanine nucleotide-binding protein G(t) subunit alpha-1	27.8894	27.7749	27.7482	26.7466	26.7873	26.4615	-1.13903	-1.36678	-0.911278	27.2347	-12.1468	3.89241	1.50482e-05	0.00267676	-1	-1
P21107	sp|P21107|TPM3_MOUSE Tropomyosin alpha-3 chain OS=Mus musculus OX=10090 GN=Tpm3 PE=1 SV=3	71.22	871	P21107	Tpm3	Tropomyosin alpha-3 chain	21.8618	21.8684	21.8542	21.885	22.001	22.0935	0.131691	-0.00475033	0.268133	21.9273	2.34425	-5.00235	0.0562137	0.222117	0	0
P21126	sp|P21126|UBL4A_MOUSE Ubiquitin-like protein 4A OS=Mus musculus OX=10090 GN=Ubl4a PE=1 SV=1	45.593	872	P21126	Ubl4a	Ubiquitin-like protein 4A	21.2601	21.284	21.2019	21.215	21.1983	21.2368	-0.0319309	-0.118105	0.0542427	21.2327	-0.899975	-6.83174	0.401787	0.629602	0	0
P21271	sp|P21271|MYO5B_MOUSE Unconventional myosin-Vb OS=Mus musculus OX=10090 GN=Myo5b PE=1 SV=2	30.201	873	P21271	Myo5b	Unconventional myosin-Vb	20.7594	20.3398	20.9145	21.1412	20.1019	21.2124	0.147272	-0.725697	1.02024	20.7449	0.425939	-7.16613	0.68684	0.835769	0	0
P21278	sp|P21278|GNA11_MOUSE Guanine nucleotide-binding protein subunit alpha-11 OS=Mus musculus OX=10090 GN=Gna11 PE=1 SV=1	102.93	874	P21278	Gna11	Guanine nucleotide-binding protein subunit alpha-11	23.0237	23.0002	23.048	22.9659	23.0627	22.9853	-0.0193296	-0.112833	0.0741738	23.0143	-0.502098	-7.12877	0.632956	0.803014	0	0
P21279	sp|P21279|GNAQ_MOUSE Guanine nucleotide-binding protein G(q) subunit alpha OS=Mus musculus OX=10090 GN=Gnaq PE=1 SV=4	56.338	875	P21279	Gnaq	Guanine nucleotide-binding protein G(q) subunit alpha	22.1172	22.1982	22.1727	22.1125	21.9956	22.0936	-0.0955003	-0.204449	0.0134485	22.115	-2.129	-5.30886	0.075907	0.255197	0	0
P21300	sp|P21300|ALD1_MOUSE Aldo-keto reductase family 1 member B7 OS=Mus musculus OX=10090 GN=Akr1b7 PE=1 SV=4	20.199	876	P21300	Akr1b7	Aldo-keto reductase family 1 member B7	18.8947	18.7287	18.8002	19.0691	19.1836	19.1244	0.317805	0.184909	0.450702	18.9668	5.80819	-0.661774	0.00102391	0.0244452	0	0
P21447;P06795	sp|P21447|MDR1A_MOUSE ATP-dependent translocase ABCB1 OS=Mus musculus OX=10090 GN=Abcb1a PE=1 SV=3;sp|P06795|MDR1B_MOUSE ATP-dependent translocase ABCB1 OS=Mus musculus OX=10090 GN=Abcb1b PE=1 SV=1	78.89	877	P21447	Abcb1a	ATP-dependent translocase ABCB1	19.5958	19.5882	19.7273	19.7025	19.6904	19.7527	0.0780728	-0.0396028	0.195749	19.6761	1.61141	-6.0194	0.156698	0.38246	0	0
P21550	sp|P21550|ENOB_MOUSE Beta-enolase OS=Mus musculus OX=10090 GN=Eno3 PE=1 SV=3	27.652	878	P21550	Eno3	Beta-enolase	21.5806	20.6888	20.6528	20.599	20.716	22.1792	0.190646	-1.19309	1.57438	21.0694	0.356276	-7.19651	0.73645	0.86788	0	0
P21614	sp|P21614|VTDB_MOUSE Vitamin D-binding protein OS=Mus musculus OX=10090 GN=Gc PE=1 SV=2	12.805	879	P21614	Gc	Vitamin D-binding protein	15.8675	15.759	15.6936	15.7717	16.0123	15.8478	0.103895	-0.0796945	0.287484	15.8253	1.37448	-6.31922	0.216977	0.45439	0	0
P21619	sp|P21619|LMNB2_MOUSE Lamin-B2 OS=Mus musculus OX=10090 GN=Lmnb2 PE=1 SV=2	301.14	880	P21619	Lmnb2	Lamin-B2	23.9374	23.956	23.9382	23.9432	23.9101	23.8446	-0.0445903	-0.134196	0.045015	23.9216	-1.20865	-6.5139	0.270933	0.511704	0	0
P21836	sp|P21836|ACES_MOUSE Acetylcholinesterase OS=Mus musculus OX=10090 GN=Ache PE=1 SV=1	57.544	881	P21836	Ache	Acetylcholinesterase	19.2665	19.3221	19.3069	19.3453	19.2048	19.2929	-0.0175305	-0.127736	0.0926746	19.2897	-0.386355	-7.18634	0.712166	0.850889	0	0
P21956	sp|P21956|MFGM_MOUSE Lactadherin OS=Mus musculus OX=10090 GN=Mfge8 PE=1 SV=3	66.351	882	P21956	Mfge8	Lactadherin	20.9032	20.933	20.8047	21.0877	21.0211	20.9332	0.13372	-0.000608178	0.268048	20.9471	2.41781	-4.89712	0.0507658	0.210449	0	0
P21981	sp|P21981|TGM2_MOUSE Protein-glutamine gamma-glutamyltransferase 2 OS=Mus musculus OX=10090 GN=Tgm2 PE=1 SV=4	32.403	883	P21981	Tgm2	Protein-glutamine gamma-glutamyltransferase 2	18.7732	18.7808	18.7984	19.0543	18.949	19.0446	0.231856	0.1359	0.327812	18.9001	5.86868	-0.600621	0.000968682	0.0242174	0	0
P21995	sp|P21995|EMB_MOUSE Embigin OS=Mus musculus OX=10090 GN=Emb PE=1 SV=2	15.811	884	P21995	Emb	Embigin	19.6099	19.6599	19.5389	19.6058	19.7613	19.7578	0.105407	-0.0338882	0.244703	19.6556	1.83792	-5.7153	0.114202	0.322292	0	0
P22315	sp|P22315|HEMH_MOUSE Ferrochelatase, mitochondrial OS=Mus musculus OX=10090 GN=Fech PE=1 SV=3	44.847	885	P22315	Fech	Ferrochelatase, mitochondrial	21.1931	21.1897	21.1856	21.1436	21.335	21.1134	0.00789205	-0.143936	0.15972	21.1934	0.12625	-7.26239	0.903535	0.956956	0	0
P22599	sp|P22599|A1AT2_MOUSE Alpha-1-antitrypsin 1-2 OS=Mus musculus OX=10090 GN=Serpina1b PE=1 SV=2	7.1063	886	P22599	Serpina1b	Alpha-1-antitrypsin 1-2	18.0948	17.8672	17.663	17.7824	18.1284	17.9336	0.0731516	-0.246513	0.392816	17.9116	0.555804	-7.09736	0.597846	0.780538	0	0
P22682	sp|P22682|CBL_MOUSE E3 ubiquitin-protein ligase CBL OS=Mus musculus OX=10090 GN=Cbl PE=1 SV=3	23.572	887	P22682	Cbl	E3 ubiquitin-protein ligase CBL	17.9975	18.001	17.9798	18.0418	17.9827	17.993	0.0130787	-0.065134	0.0912915	17.9993	0.406145	-7.1775	0.698305	0.843252	0	0
P22723	sp|P22723|GBRG2_MOUSE Gamma-aminobutyric acid receptor subunit gamma-2 OS=Mus musculus OX=10090 GN=Gabrg2 PE=1 SV=3	11.364	888	P22723	Gabrg2	Gamma-aminobutyric acid receptor subunit gamma-2	18.1176	17.8757	18.1854	18.0169	18.246	17.9449	0.00974351	-0.254407	0.273894	18.0644	0.0895896	-7.26695	0.931442	0.972012	0	0
P22892	sp|P22892|AP1G1_MOUSE AP-1 complex subunit gamma-1 OS=Mus musculus OX=10090 GN=Ap1g1 PE=1 SV=3	69.599	889	P22892	Ap1g1	AP-1 complex subunit gamma-1	21.9927	22.0099	22.0619	22.0952	22.0539	22.1491	0.077893	-0.0181625	0.173948	22.0604	1.96956	-5.53312	0.094935	0.290647	0	0
P22907	sp|P22907|HEM3_MOUSE Porphobilinogen deaminase OS=Mus musculus OX=10090 GN=Hmbs PE=1 SV=2	27.976	890	P22907	Hmbs	Porphobilinogen deaminase	19.8454	19.8742	19.8509	19.8404	19.8423	19.8837	-0.00135152	-0.0771197	0.0744167	19.8561	-0.0433241	-7.27051	0.966807	0.988048	0	0
P23116	sp|P23116|EIF3A_MOUSE Eukaryotic translation initiation factor 3 subunit A OS=Mus musculus OX=10090 GN=Eif3a PE=1 SV=5	230.59	891	P23116	Eif3a	Eukaryotic translation initiation factor 3 subunit A	23.8613	23.8695	23.8585	23.8956	23.9178	24.0413	0.0884769	-0.0235621	0.200516	23.9073	1.91802	-5.60482	0.10206	0.30349	0	0
P23198	sp|P23198|CBX3_MOUSE Chromobox protein homolog 3 OS=Mus musculus OX=10090 GN=Cbx3 PE=1 SV=2	100.17	892	P23198	Cbx3	Chromobox protein homolog 3	24.5946	24.5697	24.6196	24.4511	24.5444	24.4568	-0.110541	-0.205169	-0.015913	24.5394	-2.83724	-4.29859	0.0286811	0.15455	0	0
P23242	sp|P23242|CXA1_MOUSE Gap junction alpha-1 protein OS=Mus musculus OX=10090 GN=Gja1 PE=1 SV=2	8.5135	893	P23242	Gja1	Gap junction alpha-1 protein	15.7077	15.3136	16.4872	15.5052	16.9843	16.6881	0.556337	-0.767039	1.87971	16.1144	1.08547	-6.63952	0.327942	0.566229	0	0
P23440	sp|P23440|PDE6B_MOUSE Rod cGMP-specific 3,5-cyclic phosphodiesterase subunit beta OS=Mus musculus OX=10090 GN=Pde6b PE=2 SV=3	256.93	894	P23440	Pde6b	Rod cGMP-specific 3,5-cyclic phosphodiesterase subunit beta	25.4374	25.3097	25.3151	25.0765	24.9898	24.7274	-0.422794	-0.653664	-0.191924	25.1427	-4.4479	-2.16976	0.00402259	0.0513899	0	0
P23475	sp|P23475|XRCC6_MOUSE X-ray repair cross-complementing protein 6 OS=Mus musculus OX=10090 GN=Xrcc6 PE=1 SV=5	90.234	895	P23475	Xrcc6	X-ray repair cross-complementing protein 6	20.8243	20.8532	20.8578	20.8261	20.8548	20.8782	0.00791996	-0.069364	0.0852039	20.8491	0.248901	-7.23596	0.811491	0.910854	0	0
P23492	sp|P23492|PNPH_MOUSE Purine nucleoside phosphorylase OS=Mus musculus OX=10090 GN=Pnp PE=1 SV=2	94.732	896	P23492	Pnp	Purine nucleoside phosphorylase	21.9737	21.9189	22.0343	22.0087	22.1636	22.1099	0.11842	-0.0110982	0.247938	22.0349	2.22069	-5.17866	0.0667698	0.242075	0	0
P23506	sp|P23506|PIMT_MOUSE Protein-L-isoaspartate(D-aspartate) O-methyltransferase OS=Mus musculus OX=10090 GN=Pcmt1 PE=1 SV=3	106.15	897	P23506	Pcmt1	Protein-L-isoaspartate(D-aspartate) O-methyltransferase	23.9049	23.8673	23.877	23.9068	23.8486	23.8757	-0.00602167	-0.0850638	0.0730204	23.8801	-0.185034	-7.25185	0.859117	0.938951	0	0
P23591	sp|P23591|FCL_MOUSE GDP-L-fucose synthase OS=Mus musculus OX=10090 GN=Gfus PE=1 SV=3	72.951	898	P23591	Gfus	GDP-L-fucose synthase	22.2578	22.2289	22.2063	22.1743	22.1957	22.2227	-0.033413	-0.112657	0.0458308	22.2143	-1.0241	-6.71179	0.344131	0.580641	0	0
P23708	sp|P23708|NFYA_MOUSE Nuclear transcription factor Y subunit alpha OS=Mus musculus OX=10090 GN=Nfya PE=1 SV=2	18.336	899	P23708	Nfya	Nuclear transcription factor Y subunit alpha	16.6425	16.8256	16.9007	16.774	16.1373	17.0028	-0.151595	-0.713683	0.410492	16.7138	-0.667517	-7.02084	0.530385	0.731351	0	0
P23818	sp|P23818|GRIA1_MOUSE Glutamate receptor 1 OS=Mus musculus OX=10090 GN=Gria1 PE=1 SV=1	18.143	900	P23818	Gria1	Glutamate receptor 1	18.0536	17.8905	18.0857	18.0077	18.0344	17.9145	-0.0244134	-0.178143	0.129316	17.9977	-0.385713	-7.18662	0.712617	0.851081	0	0
P23819	sp|P23819|GRIA2_MOUSE Glutamate receptor 2 OS=Mus musculus OX=10090 GN=Gria2 PE=1 SV=3	93.605	901	P23819	Gria2	Glutamate receptor 2	21.7693	21.7989	21.7718	21.8477	21.7313	21.7323	-0.00955423	-0.113086	0.0939774	21.7752	-0.224138	-7.24267	0.829865	0.922422	0	0
P23906	sp|P23906|IRF2_MOUSE Interferon regulatory factor 2 OS=Mus musculus OX=10090 GN=Irf2 PE=1 SV=1	11.393	902	P23906	Irf2	Interferon regulatory factor 2	17.8383	17.9192	17.8182	17.7516	17.9009	17.617	-0.10204	-0.286253	0.0821737	17.8075	-1.34537	-6.35442	0.225696	0.464881	0	0
P23927	sp|P23927|CRYAB_MOUSE Alpha-crystallin B chain OS=Mus musculus OX=10090 GN=Cryab PE=1 SV=2	94.857	903	P23927	Cryab	Alpha-crystallin B chain	23.0303	23.5572	22.7957	24.6719	19.8116	30.0522	1.71749	-5.88347	9.31845	23.9865	0.60624	-7.05594	0.574353	0.76433	0	0
P23953;Q8VCT4	sp|P23953|EST1C_MOUSE Carboxylesterase 1C OS=Mus musculus OX=10090 GN=Ces1c PE=1 SV=4;sp|Q8VCT4|EST1D_MOUSE Carboxylesterase 1D OS=Mus musculus OX=10090 GN=Ces1d PE=1 SV=1	13.928	904	P23953	Ces1c	Carboxylesterase 1C	18.4943	18.5033	18.1221	18.3234	19.0296	18.5986	0.277328	-0.21558	0.770236	18.5119	1.38356	-6.30741	0.216727	0.454261	0	0
P24270	sp|P24270|CATA_MOUSE Catalase OS=Mus musculus OX=10090 GN=Cat PE=1 SV=4	104.28	905	P24270	Cat	Catalase	20.0898	20.0924	20.1098	20.1927	20.2576	20.3166	0.158317	0.0597723	0.256861	20.1765	3.90201	-2.85111	0.00749158	0.0752008	0	0
P24288	sp|P24288|BCAT1_MOUSE Branched-chain-amino-acid aminotransferase, cytosolic OS=Mus musculus OX=10090 GN=Bcat1 PE=1 SV=2	94.189	906	P24288	Bcat1	Branched-chain-amino-acid aminotransferase, cytosolic	23.0596	23.0656	22.9833	23.0482	23.0251	22.9846	-0.0168723	-0.110037	0.0762923	23.0277	-0.439863	-7.16147	0.67498	0.827051	0	0
P24369	sp|P24369|PPIB_MOUSE Peptidyl-prolyl cis-trans isomerase B OS=Mus musculus OX=10090 GN=Ppib PE=1 SV=2	105.11	907	P24369	Ppib	Peptidyl-prolyl cis-trans isomerase B	24.3966	24.3609	24.3373	24.5566	24.68	24.7105	0.284087	0.16471	0.403464	24.507	5.77993	-0.690501	0.00105093	0.0247524	0	0
P24472	sp|P24472|GSTA4_MOUSE Glutathione S-transferase A4 OS=Mus musculus OX=10090 GN=Gsta4 PE=1 SV=3	40.112	908	P24472	Gsta4	Glutathione S-transferase A4	23.7391	23.7365	23.7144	23.7411	23.881	23.9517	0.127932	-0.0118086	0.267672	23.794	2.22356	-5.17457	0.0665022	0.241612	0	0
P24527	sp|P24527|LKHA4_MOUSE Leukotriene A-4 hydrolase OS=Mus musculus OX=10090 GN=Lta4h PE=1 SV=4	248.01	909	P24527	Lta4h	Leukotriene A-4 hydrolase	24.9748	24.9267	24.9655	24.9746	24.9906	24.9751	0.0243971	-0.0505728	0.099367	24.9679	0.790394	-6.92765	0.4585	0.675793	0	0
P24547	sp|P24547|IMDH2_MOUSE Inosine-5-monophosphate dehydrogenase 2 OS=Mus musculus OX=10090 GN=Impdh2 PE=1 SV=2	161.34	910	P24547	Impdh2	Inosine-5-monophosphate dehydrogenase 2	23.3135	23.3158	23.3248	23.2145	23.1694	23.2136	-0.118863	-0.193536	-0.0441901	23.2586	-3.86613	-2.89745	0.00781643	0.0764707	0	0
P24549	sp|P24549|AL1A1_MOUSE Aldehyde dehydrogenase 1A1 OS=Mus musculus OX=10090 GN=Aldh1a1 PE=1 SV=5	177.93	911	P24549	Aldh1a1	Aldehyde dehydrogenase 1A1	24.5059	24.3714	24.4378	24.7038	24.9144	25.9121	0.738367	-0.0757537	1.55249	24.8076	2.28145	-5.12682	0.0675959	0.243713	0	0
P24622	sp|P24622|CRYAA_MOUSE Alpha-crystallin A chain OS=Mus musculus OX=10090 GN=Cryaa PE=2 SV=1	100.83	912	P24622	Cryaa	Alpha-crystallin A chain	23.6509	23.9837	23.1749	25.4241	19.1466	30.8411	1.53406	-7.14579	10.2139	24.3702	0.474186	-7.1376	0.658027	0.817486	0	0
P24638	sp|P24638|PPAL_MOUSE Lysosomal acid phosphatase OS=Mus musculus OX=10090 GN=Acp2 PE=1 SV=2	28.539	913	P24638	Acp2	Lysosomal acid phosphatase	19.0466	19.1325	19.0337	19.191	19.262	19.2761	0.172078	0.067254	0.276902	19.157	3.98711	-2.74197	0.00677935	0.0704471	0	0
P24668	sp|P24668|MPRD_MOUSE Cation-dependent mannose-6-phosphate receptor OS=Mus musculus OX=10090 GN=M6pr PE=1 SV=1	71.086	914	P24668	M6pr	Cation-dependent mannose-6-phosphate receptor	20.8275	20.8277	20.9103	20.8741	20.9165	20.9544	0.0598259	-0.038293	0.157945	20.8851	1.48091	-6.18731	0.187645	0.421053	0	0
P24788	sp|P24788|CD11B_MOUSE Cyclin-dependent kinase 11B OS=Mus musculus OX=10090 GN=Cdk11b PE=1 SV=2	50.071	915	P24788	Cdk11b	Cyclin-dependent kinase 11B	20.8928	20.9278	20.8754	20.9845	20.9245	20.958	0.0570101	-0.0250766	0.139097	20.9271	1.68683	-5.91972	0.141085	0.359474	0	0
P25206	sp|P25206|MCM3_MOUSE DNA replication licensing factor MCM3 OS=Mus musculus OX=10090 GN=Mcm3 PE=1 SV=2	23.033	916	P25206	Mcm3	DNA replication licensing factor MCM3	13.2856	13.7442	13.581	12.6637	13.4091	13.8547	-0.227807	-1.0371	0.581489	13.4231	-0.708088	-6.98882	0.508329	0.716076	0	0
P25425;P31362;Q00196	sp|P25425|PO2F1_MOUSE POU domain, class 2, transcription factor 1 OS=Mus musculus OX=10090 GN=Pou2f1 PE=1 SV=3;sp|P31362|PO2F3_MOUSE POU domain, class 2, transcription factor 3 OS=Mus musculus OX=10090 GN=Pou2f3 PE=2 SV=3;sp|Q00196|PO2F2_MOUSE POU domain,	21.104	917	P25425	Pou2f1	POU domain, class 2, transcription factor 1	16.8172	16.917	16.9385	16.6063	16.8242	16.7788	-0.154475	-0.318139	0.00918809	16.8137	-2.29245	-5.07635	0.0604112	0.229745	0	0
P25444	sp|P25444|RS2_MOUSE Small ribosomal subunit protein uS5 OS=Mus musculus OX=10090 GN=Rps2 PE=1 SV=3	152.74	918	P25444	Rps2	Small ribosomal subunit protein uS5	25.0199	24.9563	24.9648	25.0228	25.0171	25.1391	0.0793393	-0.0312264	0.189905	25.02	1.74285	-5.8446	0.130467	0.346848	0	0
P25916;P23798	sp|P25916|BMI1_MOUSE Polycomb complex protein BMI-1 OS=Mus musculus OX=10090 GN=Bmi1 PE=1 SV=1;sp|P23798|PCGF2_MOUSE Polycomb group RING finger protein 2 OS=Mus musculus OX=10090 GN=Pcgf2 PE=1 SV=2	16.698	919	P25916	Bmi1	Polycomb complex protein BMI-1	19.0413	19.048	18.9966	18.9725	18.9508	18.8021	-0.120184	-0.249042	0.00867442	18.9686	-2.26531	-5.11508	0.0627397	0.234425	0	0
P25976	sp|P25976|UBF1_MOUSE Nucleolar transcription factor 1 OS=Mus musculus OX=10090 GN=Ubtf PE=1 SV=1	171.95	920	P25976	Ubtf	Nucleolar transcription factor 1	23.2701	23.3288	23.3049	23.2685	23.2313	23.2833	-0.0402249	-0.1221	0.0416498	23.2812	-1.19327	-6.5312	0.276484	0.517527	0	0
P26039	sp|P26039|TLN1_MOUSE Talin-1 OS=Mus musculus OX=10090 GN=Tln1 PE=1 SV=2	300.82	921	P26039	Tln1	Talin-1	22.4389	22.3957	22.4514	22.5179	22.7294	22.8751	0.278809	0.0625547	0.495064	22.5681	3.13137	-3.88544	0.0194679	0.125178	0	0
P26040	sp|P26040|EZRI_MOUSE Ezrin OS=Mus musculus OX=10090 GN=Ezr PE=1 SV=3	109.45	922	P26040	Ezr	Ezrin	22.7852	23.3703	23.2356	23.2626	23.5744	24.549	0.664938	-0.278572	1.60845	23.4629	1.78569	-5.7974	0.131384	0.347712	0	0
P26041	sp|P26041|MOES_MOUSE Moesin OS=Mus musculus OX=10090 GN=Msn PE=1 SV=3	293.99	923	P26041	Msn	Moesin	24.7274	24.851	24.826	25.2308	25.2682	25.4463	0.513608	0.349444	0.677771	25.0583	7.59885	0.96709	0.000232657	0.0125293	0	0
P26043	sp|P26043|RADI_MOUSE Radixin OS=Mus musculus OX=10090 GN=Rdx PE=1 SV=3	147.17	924	P26043	Rdx	Radixin	23.3776	23.4807	23.431	23.4425	23.5438	23.687	0.127963	-0.0370878	0.293014	23.4938	1.88304	-5.65322	0.107197	0.312125	0	0
P26048	sp|P26048|GBRA2_MOUSE Gamma-aminobutyric acid receptor subunit alpha-2 OS=Mus musculus OX=10090 GN=Gabra2 PE=1 SV=1	11.083	925	P26048	Gabra2	Gamma-aminobutyric acid receptor subunit alpha-2	17.8931	17.9099	17.8731	17.9462	18.5391	17.7226	0.177271	-0.322174	0.676716	17.9807	0.873141	-6.85427	0.416864	0.642423	0	0
P26049	sp|P26049|GBRA3_MOUSE Gamma-aminobutyric acid receptor subunit alpha-3 OS=Mus musculus OX=10090 GN=Gabra3 PE=1 SV=1	21.192	926	P26049	Gabra3	Gamma-aminobutyric acid receptor subunit alpha-3	18.1647	18.1693	18.0977	18.2031	17.7699	18.0205	-0.146049	-0.404549	0.112451	18.0709	-1.37224	-6.32195	0.217638	0.455204	0	0
P26231	sp|P26231|CTNA1_MOUSE Catenin alpha-1 OS=Mus musculus OX=10090 GN=Ctnna1 PE=1 SV=1	299.78	927	P26231	Ctnna1	Catenin alpha-1	24.0496	24.0096	24.0661	24.2078	24.3586	24.518	0.319711	0.12913	0.510292	24.2016	4.07448	-2.63102	0.0061255	0.066834	0	0
P26339	sp|P26339|CMGA_MOUSE Chromogranin-A OS=Mus musculus OX=10090 GN=Chga PE=1 SV=1	6.6835	928	P26339	Chga	Chromogranin-A	17.668	17.726	17.4973	17.7486	17.726	17.572	0.0518052	-0.13363	0.23724	17.6563	0.678539	-7.01494	0.521976	0.725994	0	0
P26350	sp|P26350|PTMA_MOUSE Prothymosin alpha OS=Mus musculus OX=10090 GN=Ptma PE=1 SV=2	84.775	929	P26350	Ptma	Prothymosin alpha	24.6012	24.5746	24.5241	24.558	24.5536	24.5197	-0.0228415	-0.107636	0.0619533	24.5552	-0.654257	-7.03238	0.536483	0.73585	0	0
P26369	sp|P26369|U2AF2_MOUSE Splicing factor U2AF 65 kDa subunit OS=Mus musculus OX=10090 GN=U2af2 PE=1 SV=3	115.61	930	P26369	U2af2	Splicing factor U2AF 65 kDa subunit	24.1438	24.0771	24.1513	24.1379	24.1461	24.0928	0.00154072	-0.0870761	0.0901575	24.1248	0.0422279	-7.27056	0.967646	0.98818	0	0
P26443	sp|P26443|DHE3_MOUSE Glutamate dehydrogenase 1, mitochondrial OS=Mus musculus OX=10090 GN=Glud1 PE=1 SV=1	224.81	931	P26443	Glud1	Glutamate dehydrogenase 1, mitochondrial	24.8579	24.8962	24.9114	24.7754	24.8545	24.77	-0.0885597	-0.180703	0.00358371	24.8442	-2.33434	-5.01651	0.0569921	0.223466	0	0
P26450	sp|P26450|P85A_MOUSE Phosphatidylinositol 3-kinase regulatory subunit alpha OS=Mus musculus OX=10090 GN=Pik3r1 PE=1 SV=2	26.305	932	P26450	Pik3r1	Phosphatidylinositol 3-kinase regulatory subunit alpha	18.3513	18.4124	18.3718	18.3729	18.2809	18.3757	-0.0353326	-0.133387	0.0627222	18.3608	-0.875185	-6.8543	0.414138	0.639062	0	0
P26516	sp|P26516|PSMD7_MOUSE 26S proteasome non-ATPase regulatory subunit 7 OS=Mus musculus OX=10090 GN=Psmd7 PE=1 SV=2	97.011	933	P26516	Psmd7	26S proteasome non-ATPase regulatory subunit 7	21.4886	21.4298	21.4795	21.3681	21.5136	21.504	-0.00404961	-0.123939	0.11584	21.464	-0.0820398	-7.2677	0.937204	0.976462	0	0
P26638	sp|P26638|SYSC_MOUSE Serine--tRNA ligase, cytoplasmic OS=Mus musculus OX=10090 GN=Sars1 PE=1 SV=3	87.693	934	P26638	Sars1	Serine--tRNA ligase, cytoplasmic	24.1314	24.1203	24.1005	24.1307	24.195	24.0842	0.0192091	-0.0753012	0.113719	24.127	0.493652	-7.13344	0.638578	0.806228	0	0
P26645	sp|P26645|MARCS_MOUSE Myristoylated alanine-rich C-kinase substrate OS=Mus musculus OX=10090 GN=Marcks PE=1 SV=2	140.67	935	P26645	Marcks	Myristoylated alanine-rich C-kinase substrate	23.6763	23.8321	23.7294	23.6683	23.7081	23.75	-0.0370886	-0.158659	0.0844821	23.7274	-0.740977	-6.96758	0.485856	0.695027	0	0
P26883	sp|P26883|FKB1A_MOUSE Peptidyl-prolyl cis-trans isomerase FKBP1A OS=Mus musculus OX=10090 GN=Fkbp1a PE=1 SV=2	60.45	936	P26883	Fkbp1a	Peptidyl-prolyl cis-trans isomerase FKBP1A	20.8911	20.7096	20.9005	20.8065	20.8396	20.7932	-0.0206294	-0.162446	0.121187	20.8234	-0.353307	-7.20016	0.73558	0.867387	0	0
P27048;P63163	sp|P27048|RSMB_MOUSE Small nuclear ribonucleoprotein-associated protein B OS=Mus musculus OX=10090 GN=Snrpb PE=1 SV=1;sp|P63163|RSMN_MOUSE Small nuclear ribonucleoprotein-associated protein N OS=Mus musculus OX=10090 GN=Snrpn PE=1 SV=1	54.944	937	P27048	Snrpb	Small nuclear ribonucleoprotein-associated protein B	23.6563	23.5764	23.6415	23.6139	23.5784	23.6013	-0.0268715	-0.112878	0.0591346	23.6113	-0.75885	-6.95339	0.475835	0.688805	0	0
P27090	sp|P27090|TGFB2_MOUSE Transforming growth factor beta-2 proprotein OS=Mus musculus OX=10090 GN=Tgfb2 PE=1 SV=2	14.449	938	P27090	Tgfb2	Transforming growth factor beta-2 proprotein	16.3228	16.0359	16.3287	16.3754	16.4323	16.5039	0.208104	-0.00533853	0.421546	16.3332	2.36806	-4.9683	0.0543865	0.219114	0	0
P27546	sp|P27546|MAP4_MOUSE Microtubule-associated protein 4 OS=Mus musculus OX=10090 GN=Map4 PE=1 SV=3	323.31	939	P27546	Map4	Microtubule-associated protein 4	26.2245	26.3249	26.2081	26.307	26.2863	26.3743	0.0700287	-0.0415863	0.181644	26.2875	1.52387	-6.13274	0.176878	0.408459	0	0
P27601	sp|P27601|GNA13_MOUSE Guanine nucleotide-binding protein subunit alpha-13 OS=Mus musculus OX=10090 GN=Gna13 PE=1 SV=1	62.798	940	P27601	Gna13	Guanine nucleotide-binding protein subunit alpha-13	21.1647	21.2393	21.2249	21.4425	21.4588	21.4529	0.241731	0.15952	0.323942	21.3305	7.14162	0.584388	0.000329993	0.014711	0	0
P27612	sp|P27612|PLAP_MOUSE Phospholipase A-2-activating protein OS=Mus musculus OX=10090 GN=Plaa PE=1 SV=4	189.59	941	P27612	Plaa	Phospholipase A-2-activating protein	22.3344	22.2902	22.3098	22.3607	22.3987	22.5074	0.110803	-0.00175379	0.223359	22.3669	2.39096	-4.93554	0.0526873	0.214881	0	0
P27641	sp|P27641|XRCC5_MOUSE X-ray repair cross-complementing protein 5 OS=Mus musculus OX=10090 GN=Xrcc5 PE=1 SV=4	46.497	942	P27641	Xrcc5	X-ray repair cross-complementing protein 5	19.3441	19.4729	19.3271	19.3341	19.314	19.3667	-0.0431322	-0.16002	0.073755	19.3598	-0.896247	-6.83517	0.403626	0.6308	0	0
P27659	sp|P27659|RL3_MOUSE Large ribosomal subunit protein uL3 OS=Mus musculus OX=10090 GN=Rpl3 PE=1 SV=3	116.41	943	P27659	Rpl3	Large ribosomal subunit protein uL3	24.6547	24.6655	24.6228	24.6368	24.7033	24.7538	0.0502994	-0.0481548	0.148754	24.6728	1.24086	-6.47724	0.259618	0.498754	0	0
P27661	sp|P27661|H2AX_MOUSE Histone H2AX OS=Mus musculus OX=10090 GN=H2ax PE=1 SV=2	57.81	944	P27661	H2ax	Histone H2AX	27.5103	27.4474	27.5669	27.4974	27.5559	27.4853	0.00463779	-0.100431	0.109707	27.5105	0.107208	-7.26495	0.918014	0.963825	0	0
P27664	sp|P27664|PDE6A_MOUSE Rod cGMP-specific 3,5-cyclic phosphodiesterase subunit alpha OS=Mus musculus OX=10090 GN=Pde6a PE=2 SV=3	323.31	945	P27664	Pde6a	Rod cGMP-specific 3,5-cyclic phosphodiesterase subunit alpha	26.9099	26.7795	26.7838	26.5561	26.4682	26.1807	-0.42274	-0.669014	-0.176466	26.613	-4.16916	-2.51209	0.00549513	0.0625125	0	0
P27671	sp|P27671|RGRF1_MOUSE Ras-specific guanine nucleotide-releasing factor 1 OS=Mus musculus OX=10090 GN=Rasgrf1 PE=1 SV=2	17.546	946	P27671	Rasgrf1	Ras-specific guanine nucleotide-releasing factor 1	13.1852	13.0668	13.2108	12.7975	12.9834	13.1216	-0.186775	-0.400768	0.0272186	13.0609	-2.11988	-5.32177	0.0768831	0.257888	0	0
P27699	sp|P27699|CREM_MOUSE cAMP-responsive element modulator OS=Mus musculus OX=10090 GN=Crem PE=1 SV=2	6.4957	947	P27699	Crem	cAMP-responsive element modulator	15.6644	15.8154	15.601	15.5312	15.5788	15.5028	-0.156012	-0.304268	-0.0077562	15.6156	-2.55587	-4.69953	0.0419801	0.189001	0	0
P27773	sp|P27773|PDIA3_MOUSE Protein disulfide-isomerase A3 OS=Mus musculus OX=10090 GN=Pdia3 PE=1 SV=2	323.31	948	P27773	Pdia3	Protein disulfide-isomerase A3	26.0464	26.1179	26.0643	26.2651	26.2978	26.462	0.26542	0.121936	0.408904	26.2089	4.49287	-2.11562	0.00382924	0.0505419	0	0
P28028	sp|P28028|BRAF_MOUSE Serine/threonine-protein kinase B-raf OS=Mus musculus OX=10090 GN=Braf PE=1 SV=4	67.299	949	P28028	Braf	Serine/threonine-protein kinase B-raf	20.0685	20.0925	20.0724	20.1153	20.1671	20.0594	0.0361435	-0.0565091	0.128796	20.0959	0.947471	-6.7872	0.378903	0.609527	0	0
P28063	sp|P28063|PSB8_MOUSE Proteasome subunit beta type-8 OS=Mus musculus OX=10090 GN=Psmb8 PE=1 SV=2	13.267	950	P28063	Psmb8	Proteasome subunit beta type-8	18.9305	18.9842	19.0228	19.8888	19.7893	19.8929	0.877844	0.769253	0.986436	19.4181	19.6342	6.71015	8.24616e-07	0.000361971	0	0
P28236	sp|P28236|CXA8_MOUSE Gap junction alpha-8 protein OS=Mus musculus OX=10090 GN=Gja8 PE=1 SV=2	45.255	951	P28236	Gja8	Gap junction alpha-8 protein	17.396	17.5094	17.37	17.7191	16.5529	22.8304	1.60897	-3.33247	6.5504	18.2296	0.873599	-6.84178	0.427582	0.650989	0	0
P28271	sp|P28271|ACOHC_MOUSE Cytoplasmic aconitate hydratase OS=Mus musculus OX=10090 GN=Aco1 PE=1 SV=3	210.4	952	P28271	Aco1	Cytoplasmic aconitate hydratase	23.0272	23.0612	23.0509	22.9656	23.0045	23.014	-0.0517454	-0.128605	0.0251138	23.0206	-1.63519	-5.98816	0.151605	0.373755	0	0
P28352	sp|P28352|APEX1_MOUSE DNA repair nuclease/redox regulator APEX1 OS=Mus musculus OX=10090 GN=Apex1 PE=1 SV=2	160.84	953	P28352	Apex1	DNA repair nuclease/redox regulator APEX1	22.3492	22.3837	22.4538	22.3439	22.2617	22.3702	-0.0702817	-0.181509	0.0409457	22.3604	-1.5347	-6.11886	0.174254	0.404937	0	0
P28474	sp|P28474|ADHX_MOUSE Alcohol dehydrogenase class-3 OS=Mus musculus OX=10090 GN=Adh5 PE=1 SV=3	88.76	954	P28474	Adh5	Alcohol dehydrogenase class-3	24.5954	24.5394	24.5905	24.5915	24.5733	24.688	0.042469	-0.0611342	0.146072	24.5963	0.995616	-6.74032	0.356749	0.591894	0	0
P28481	sp|P28481|CO2A1_MOUSE Collagen alpha-1(II) chain OS=Mus musculus OX=10090 GN=Col2a1 PE=1 SV=2	56.868	955	P28481	Col2a1	Collagen alpha-1(II) chain	19.2485	14.5898	16.0451	14.6237	20.9382	19.683	1.78712	-4.28708	7.86132	17.5214	0.789373	-6.91565	0.4704	0.684585	0	0
P28571	sp|P28571|SC6A9_MOUSE Sodium- and chloride-dependent glycine transporter 1 OS=Mus musculus OX=10090 GN=Slc6a9 PE=1 SV=3	101.92	956	P28571	Slc6a9	Sodium- and chloride-dependent glycine transporter 1	22.42	22.4517	22.3995	22.3501	22.5047	22.2995	-0.03896	-0.18067	0.10275	22.4042	-0.667744	-7.02276	0.528394	0.730185	0	0
P28574	sp|P28574|MAX_MOUSE Protein max OS=Mus musculus OX=10090 GN=Max PE=1 SV=2	19.849	957	P28574	Max	Protein max	19.4103	19.3487	19.2654	19.3735	19.4736	19.2387	0.0204876	-0.149984	0.190959	19.3517	0.291899	-7.22268	0.779901	0.892104	0	0
P28650	sp|P28650|PURA1_MOUSE Adenylosuccinate synthetase isozyme 1 OS=Mus musculus OX=10090 GN=Adss1 PE=1 SV=2	124.12	958	P28650	Adss1	Adenylosuccinate synthetase isozyme 1	22.1004	22.1502	22.161	22.3771	22.3242	22.3978	0.22919	0.140622	0.317758	22.2518	6.2851	-0.192123	0.000668713	0.0195969	0	0
P28651	sp|P28651|CAH8_MOUSE Carbonic anhydrase-related protein OS=Mus musculus OX=10090 GN=Ca8 PE=1 SV=5	44.943	959	P28651	Ca8	Carbonic anhydrase-related protein	20.8064	20.7675	20.728	20.8627	20.7186	20.8936	0.057689	-0.0754322	0.19081	20.7961	1.05254	-6.68274	0.331893	0.56982	0	0
P28652	sp|P28652|KCC2B_MOUSE Calcium/calmodulin-dependent protein kinase type II subunit beta OS=Mus musculus OX=10090 GN=Camk2b PE=1 SV=2	108.11	960	P28652	Camk2b	Calcium/calmodulin-dependent protein kinase type II subunit beta	22.6928	22.7377	22.6423	22.6758	22.6931	22.5738	-0.0433883	-0.15678	0.0700032	22.6693	-0.929362	-6.80439	0.387507	0.616398	0	0
P28656	sp|P28656|NP1L1_MOUSE Nucleosome assembly protein 1-like 1 OS=Mus musculus OX=10090 GN=Nap1l1 PE=1 SV=2	72.114	961	P28656	Nap1l1	Nucleosome assembly protein 1-like 1	23.5497	23.6154	23.5691	23.8786	23.7322	24.3833	0.419942	0.0229669	0.816917	23.7881	2.57826	-4.67338	0.0412527	0.187136	0	0
P28658	sp|P28658|ATX10_MOUSE Ataxin-10 OS=Mus musculus OX=10090 GN=Atxn10 PE=1 SV=2	108.37	962	P28658	Atxn10	Ataxin-10	23.1054	23.1135	23.0644	23.1346	23.1449	23.2371	0.077802	-0.0202769	0.175881	23.1333	1.92667	-5.59282	0.100827	0.301046	0	0
P28659	sp|P28659|CELF1_MOUSE CUGBP Elav-like family member 1 OS=Mus musculus OX=10090 GN=Celf1 PE=1 SV=2	51.415	963	P28659	Celf1	CUGBP Elav-like family member 1	20.4955	20.4733	20.4764	20.4734	20.5037	20.6074	0.0464252	-0.0591278	0.151978	20.5049	1.06826	-6.66645	0.325283	0.565248	0	0
P28660	sp|P28660|NCKP1_MOUSE Nck-associated protein 1 OS=Mus musculus OX=10090 GN=Nckap1 PE=1 SV=2	206.7	964	P28660	Nckap1	Nck-associated protein 1	23.7193	23.695	23.7046	23.7249	23.7956	23.7504	0.0506964	-0.0299719	0.131365	23.7316	1.5264	-6.1295	0.176261	0.407665	0	0
P28661	sp|P28661|SEPT4_MOUSE Septin-4 OS=Mus musculus OX=10090 GN=Septin4 PE=1 SV=1	168.11	965	P28661	Septin4	Septin-4	24.1264	24.1415	24.1282	24.0124	24.0629	23.9406	-0.126795	-0.224618	-0.0289722	24.0687	-3.14815	-3.86213	0.0190494	0.124139	0	0
P28663	sp|P28663|SNAB_MOUSE Beta-soluble NSF attachment protein OS=Mus musculus OX=10090 GN=Napb PE=1 SV=2	178.39	966	P28663	Napb	Beta-soluble NSF attachment protein	24.8574	24.9156	24.9014	24.9358	24.8089	24.8191	-0.0368835	-0.147207	0.0734399	24.873	-0.812003	-6.90952	0.446884	0.66562	0	0
P28665;A0A0N4SVU1	sp|P28665|MUG1_MOUSE Murinoglobulin-1 OS=Mus musculus OX=10090 GN=Mug1 PE=1 SV=3;tr|A0A0N4SVU1|A0A0N4SVU1_MOUSE Predicted gene 7298 OS=Mus musculus OX=10090 GN=Gm7298 PE=1 SV=1	18.098	967	P28665	Mug1	Murinoglobulin-1	17.6436	17.2356	17.3257	17.216	17.3987	17.358	-0.0774431	-0.350859	0.195973	17.3629	-0.687942	-7.00803	0.516427	0.722153	0	0
P28667	sp|P28667|MRP_MOUSE MARCKS-related protein OS=Mus musculus OX=10090 GN=Marcksl1 PE=1 SV=2	53.256	968	P28667	Marcksl1	MARCKS-related protein	22.6351	22.5956	22.5471	22.5766	22.5281	22.6686	-0.00150158	-0.118238	0.115235	22.5919	-0.0312416	-7.27103	0.97606	0.991087	0	0
P28700	sp|P28700|RXRA_MOUSE Retinoic acid receptor RXR-alpha OS=Mus musculus OX=10090 GN=Rxra PE=1 SV=1	13.297	969	P28700	Rxra	Retinoic acid receptor RXR-alpha	17.4253	17.3316	17.5039	17.1738	17.2048	17.1507	-0.243849	-0.366639	-0.12106	17.2984	-4.82341	-1.72697	0.00268991	0.0409061	0	0
P28738	sp|P28738|KIF5C_MOUSE Kinesin heavy chain isoform 5C OS=Mus musculus OX=10090 GN=Kif5c PE=1 SV=3	196.64	970	P28738	Kif5c	Kinesin heavy chain isoform 5C	22.89	22.8943	22.9051	22.8547	22.9489	22.8583	-0.00918576	-0.10073	0.0823588	22.8919	-0.243711	-7.23742	0.815331	0.913358	0	0
P28740	sp|P28740|KIF2A_MOUSE Kinesin-like protein KIF2A OS=Mus musculus OX=10090 GN=Kif2a PE=1 SV=2	138.19	971	P28740	Kif2a	Kinesin-like protein KIF2A	23.4017	23.4233	23.4314	23.3327	23.2529	23.2668	-0.13463	-0.220043	-0.0492169	23.3515	-3.82834	-2.94646	0.00817563	0.0782887	0	0
P28741	sp|P28741|KIF3A_MOUSE Kinesin-like protein KIF3A OS=Mus musculus OX=10090 GN=Kif3a PE=1 SV=2	117.96	972	P28741	Kif3a	Kinesin-like protein KIF3A	21.6739	21.6741	21.6388	21.5773	21.6367	21.5437	-0.0763465	-0.165978	0.0132851	21.6241	-2.06881	-5.39388	0.0825893	0.268221	0	0
P29037;Q6SJ95	sp|P29037|TBP_MOUSE TATA-box-binding protein OS=Mus musculus OX=10090 GN=Tbp PE=1 SV=1;sp|Q6SJ95|TBPL2_MOUSE TATA box-binding protein-like 2 OS=Mus musculus OX=10090 GN=Tbpl2 PE=1 SV=1	13.102	973	P29037	Tbp	TATA-box-binding protein	16.5452	16.6346	16.5901	16.5692	16.7206	16.5118	0.0105196	-0.137856	0.158895	16.5952	0.1722	-7.25449	0.868773	0.942991	0	0
P29341;Q9D4E6	sp|P29341|PABP1_MOUSE Polyadenylate-binding protein 1 OS=Mus musculus OX=10090 GN=Pabpc1 PE=1 SV=2;tr|Q9D4E6|Q9D4E6_MOUSE Polyadenylate-binding protein OS=Mus musculus OX=10090 GN=Pabpc6 PE=1 SV=1	256.61	974	P29341	Pabpc1	Polyadenylate-binding protein 1	24.5972	24.6422	24.6069	24.6333	24.6188	24.6886	0.0314648	-0.0529527	0.115882	24.6312	0.905286	-6.82685	0.399177	0.627019	0	0
P29391;P49945	sp|P29391|FRIL1_MOUSE Ferritin light chain 1 OS=Mus musculus OX=10090 GN=Ftl1 PE=1 SV=2;sp|P49945|FRIL2_MOUSE Ferritin light chain 2 OS=Mus musculus OX=10090 GN=Ftl2 PE=3 SV=2	66.444	975	P29391	Ftl1	Ferritin light chain 1	21.5152	21.7368	21.6903	22.14	22.3514	21.8363	0.46179	0.134374	0.789207	21.8783	3.4256	-3.48131	0.013377	0.104377	0	0
P29416	sp|P29416|HEXA_MOUSE Beta-hexosaminidase subunit alpha OS=Mus musculus OX=10090 GN=Hexa PE=1 SV=2	14.302	976	P29416	Hexa	Beta-hexosaminidase subunit alpha	17.3315	17.2961	17.4885	17.4419	17.6345	17.9411	0.30047	-0.0134955	0.614435	17.5223	2.32441	-5.03071	0.0577846	0.224336	0	0
P29533	sp|P29533|VCAM1_MOUSE Vascular cell adhesion protein 1 OS=Mus musculus OX=10090 GN=Vcam1 PE=1 SV=1	34.665	977	P29533	Vcam1	Vascular cell adhesion protein 1	19.4723	19.4895	19.5393	19.722	20.0064	19.7284	0.318535	0.119231	0.517839	19.6597	3.88182	-2.87717	0.00767252	0.075821	0	0
P29595	sp|P29595|NEDD8_MOUSE NEDD8 OS=Mus musculus OX=10090 GN=Nedd8 PE=1 SV=2	24.922	978	P29595	Nedd8	NEDD8	22.5378	22.6552	22.6785	22.5523	22.6853	22.7133	0.0264538	-0.119557	0.172465	22.6371	0.440043	-7.16139	0.674856	0.827051	0	0
P29699	sp|P29699|FETUA_MOUSE Alpha-2-HS-glycoprotein OS=Mus musculus OX=10090 GN=Ahsg PE=1 SV=1	18.889	979	P29699	Ahsg	Alpha-2-HS-glycoprotein	19.8862	19.7836	19.5245	19.8803	20.1474	19.9003	0.244595	-0.0328163	0.522007	19.8537	2.14149	-5.29116	0.0745902	0.253555	0	0
P29758	sp|P29758|OAT_MOUSE Ornithine aminotransferase, mitochondrial OS=Mus musculus OX=10090 GN=Oat PE=1 SV=1	147.4	980	P29758	Oat	Ornithine aminotransferase, mitochondrial	23.4113	23.3734	23.4191	23.4612	23.5804	23.8165	0.218051	0.00127538	0.434827	23.5103	2.4431	-4.86093	0.0490229	0.207025	0	0
P29788	sp|P29788|VTNC_MOUSE Vitronectin OS=Mus musculus OX=10090 GN=Vtn PE=1 SV=2	15.698	981	P29788	Vtn	Vitronectin	16.3058	16.6178	16.7375	17.4122	17.466	17.1551	0.79073	0.469938	1.11152	16.9491	5.98684	-0.482514	0.000870297	0.0229087	0	0
P29974	sp|P29974|CNGA1_MOUSE cGMP-gated cation channel alpha-1 OS=Mus musculus OX=10090 GN=Cnga1 PE=2 SV=2	95.13	982	P29974	Cnga1	cGMP-gated cation channel alpha-1	23.9852	23.917	23.9152	23.4424	23.4859	23.1767	-0.570812	-0.77649	-0.365134	23.6537	-6.74059	0.230978	0.00045528	0.0167031	0	0
P30275	sp|P30275|KCRU_MOUSE Creatine kinase U-type, mitochondrial OS=Mus musculus OX=10090 GN=Ckmt1 PE=1 SV=1	216.34	983	P30275	Ckmt1	Creatine kinase U-type, mitochondrial	25.2091	25.2027	25.2349	25.0872	25.0095	25.0345	-0.171843	-0.255812	-0.0878744	25.1296	-4.97059	-1.5591	0.00230981	0.0378731	0	0
P30285	sp|P30285|CDK4_MOUSE Cyclin-dependent kinase 4 OS=Mus musculus OX=10090 GN=Cdk4 PE=1 SV=1	9.2763	984	P30285	Cdk4	Cyclin-dependent kinase 4	14.851	14.8193	15.0726	14.9311	15.132	15.4494	0.256545	-0.0835063	0.596596	15.0426	1.83237	-5.72291	0.115095	0.32384	0	0
P30416	sp|P30416|FKBP4_MOUSE Peptidyl-prolyl cis-trans isomerase FKBP4 OS=Mus musculus OX=10090 GN=Fkbp4 PE=1 SV=5	245.13	985	P30416	Fkbp4	Peptidyl-prolyl cis-trans isomerase FKBP4	24.7043	24.6424	24.7003	24.6729	24.6517	24.671	-0.0171158	-0.0970234	0.0627917	24.6738	-0.520239	-7.11849	0.620973	0.795727	0	0
P30681	sp|P30681|HMGB2_MOUSE High mobility group protein B2 OS=Mus musculus OX=10090 GN=Hmgb2 PE=1 SV=3	70.624	986	P30681	Hmgb2	High mobility group protein B2	25.6524	25.6942	25.634	25.4669	25.3007	25.4549	-0.252707	-0.382359	-0.123054	25.5339	-4.734	-1.8305	0.00295504	0.0438032	0	0
P30999	sp|P30999|CTND1_MOUSE Catenin delta-1 OS=Mus musculus OX=10090 GN=Ctnnd1 PE=1 SV=2	90.434	987	P30999	Ctnnd1	Catenin delta-1	21.3505	21.336	21.342	21.4709	21.5028	21.6539	0.199682	0.0697204	0.329644	21.4427	3.73178	-3.07262	0.00917916	0.0843218	0	0
P31001	sp|P31001|DESM_MOUSE Desmin OS=Mus musculus OX=10090 GN=Des PE=1 SV=3	22.85	988	P31001	Des	Desmin	17.3121	17.4179	17.4178	17.4375	17.4698	17.4265	0.0620071	-0.038347	0.162361	17.4136	1.50072	-6.16224	0.182606	0.414661	0	0
P31230	sp|P31230|AIMP1_MOUSE Aminoacyl tRNA synthase complex-interacting multifunctional protein 1 OS=Mus musculus OX=10090 GN=Aimp1 PE=1 SV=2	86.984	989	P31230	Aimp1	Aminoacyl tRNA synthase complex-interacting multifunctional protein 1	23.1702	23.1871	23.1616	23.2871	23.1308	23.3018	0.0669527	-0.0607313	0.194637	23.2064	1.27357	-6.4394	0.248545	0.488132	0	0
P31324	sp|P31324|KAP3_MOUSE cAMP-dependent protein kinase type II-beta regulatory subunit OS=Mus musculus OX=10090 GN=Prkar2b PE=1 SV=3	110.49	990	P31324	Prkar2b	cAMP-dependent protein kinase type II-beta regulatory subunit	22.8575	22.9001	22.8607	22.8799	22.8619	22.8093	-0.022412	-0.106731	0.0619075	22.8615	-0.645573	-7.03849	0.541733	0.740385	0	0
P31648	sp|P31648|SC6A1_MOUSE Sodium- and chloride-dependent GABA transporter 1 OS=Mus musculus OX=10090 GN=Slc6a1 PE=1 SV=2	53.747	991	P31648	Slc6a1	Sodium- and chloride-dependent GABA transporter 1	22.0797	21.939	22.0843	22.1273	22.0878	22.0624	0.0581771	-0.0630921	0.179446	22.0634	1.16518	-6.56243	0.286873	0.526689	0	0
P31649	sp|P31649|S6A13_MOUSE Sodium- and chloride-dependent GABA transporter 2 OS=Mus musculus OX=10090 GN=Slc6a13 PE=1 SV=1	7.336	992	P31649	Slc6a13	Sodium- and chloride-dependent GABA transporter 2	17.3477	17.7431	17.6255	17.245	18.7192	18.2638	0.503934	-0.504646	1.51251	17.8241	1.2702	-6.43838	0.257957	0.496963	0	0
P31650	sp|P31650|S6A11_MOUSE Sodium- and chloride-dependent GABA transporter 3 OS=Mus musculus OX=10090 GN=Slc6a11 PE=1 SV=2	113.18	993	P31650	Slc6a11	Sodium- and chloride-dependent GABA transporter 3	24.8726	24.8721	24.8367	24.9934	25.0166	24.8907	0.106417	0.00186952	0.210964	24.9137	2.47224	-4.81922	0.0470916	0.202385	0	0
P31651	sp|P31651|S6A12_MOUSE Sodium- and chloride-dependent betaine transporter OS=Mus musculus OX=10090 GN=Slc6a12 PE=1 SV=1	7.9882	994	P31651	Slc6a12	Sodium- and chloride-dependent betaine transporter	11.8775	10.4022	10.7499	7.03097	14.9856	14.0884	1.02509	-5.52114	7.57132	11.5224	0.420135	-7.16584	0.694168	0.841199	0	0
P31750	sp|P31750|AKT1_MOUSE RAC-alpha serine/threonine-protein kinase OS=Mus musculus OX=10090 GN=Akt1 PE=1 SV=2	56.041	995	P31750	Akt1	RAC-alpha serine/threonine-protein kinase	20.4407	20.3999	20.4132	20.4528	20.5558	20.4822	0.0790094	-0.0148521	0.172871	20.4575	2.04449	-5.42813	0.0854567	0.273517	0	0
P31786	sp|P31786|ACBP_MOUSE Acyl-CoA-binding protein OS=Mus musculus OX=10090 GN=Dbi PE=1 SV=2	37.444	996	P31786	Dbi	Acyl-CoA-binding protein	23.9775	23.9988	23.9424	24.0336	24.1654	24.5349	0.271733	-0.0308285	0.574294	24.1088	2.18133	-5.23463	0.0705453	0.247668	0	0
P31938	sp|P31938|MP2K1_MOUSE Dual specificity mitogen-activated protein kinase kinase 1 OS=Mus musculus OX=10090 GN=Map2k1 PE=1 SV=2	60.169	997	P31938	Map2k1	Dual specificity mitogen-activated protein kinase kinase 1	22.5589	22.4423	22.5507	22.5571	22.5496	22.5586	0.0378071	-0.0627058	0.13832	22.5362	0.913576	-6.81917	0.395129	0.623665	0	0
P32020	sp|P32020|SCP2_MOUSE Sterol carrier protein 2 OS=Mus musculus OX=10090 GN=Scp2 PE=1 SV=3	74.28	998	P32020	Scp2	Sterol carrier protein 2	23.0543	23.1015	23.0176	23.2342	23.3369	23.3205	0.239416	0.135484	0.343349	23.1775	5.59494	-0.881167	0.00124921	0.0277759	0	0
P32037	sp|P32037|GTR3_MOUSE Solute carrier family 2, facilitated glucose transporter member 3 OS=Mus musculus OX=10090 GN=Slc2a3 PE=1 SV=1	84.387	999	P32037	Slc2a3	Solute carrier family 2, facilitated glucose transporter member 3	22.6041	22.5719	22.5525	22.6466	22.5604	22.4695	-0.017338	-0.141942	0.107266	22.5675	-0.337956	-7.20618	0.746564	0.873044	0	0
P32067	sp|P32067|LA_MOUSE Lupus La protein homolog OS=Mus musculus OX=10090 GN=Ssb PE=1 SV=1	175.05	1000	P32067	Ssb	Lupus La protein homolog	25.1364	25.1189	25.1578	25.1282	25.1406	25.1085	-0.0119337	-0.0861002	0.0622329	25.1317	-0.390804	-7.18439	0.709039	0.84888	0	0
P32233	sp|P32233|DRG1_MOUSE Developmentally-regulated GTP-binding protein 1 OS=Mus musculus OX=10090 GN=Drg1 PE=1 SV=1	93.929	1001	P32233	Drg1	Developmentally-regulated GTP-binding protein 1	21.4253	21.4364	21.4251	21.3977	21.3718	21.4006	-0.0389093	-0.110028	0.0322093	21.4095	-1.32881	-6.37425	0.230793	0.470565	0	0
P32507	sp|P32507|NECT2_MOUSE Nectin-2 OS=Mus musculus OX=10090 GN=Nectin2 PE=1 SV=2	12.834	1002	P32507	Nectin2	Nectin-2	16.5893	16.7569	16.6343	16.7948	16.6905	16.7724	0.0924029	-0.0420502	0.226856	16.7064	1.6692	-5.94318	0.144596	0.364167	0	0
P32848	sp|P32848|PRVA_MOUSE Parvalbumin alpha OS=Mus musculus OX=10090 GN=Pvalb PE=1 SV=3	13.001	1003	P32848	Pvalb	Parvalbumin alpha	17.0822	16.9763	16.8417	17.0583	17.103	17.0282	0.0964036	-0.0615557	0.254363	17.015	1.48232	-6.18554	0.187283	0.420724	0	0
P32883	sp|P32883|RASK_MOUSE GTPase KRas OS=Mus musculus OX=10090 GN=Kras PE=1 SV=1	62.311	1004	P32883	Kras	GTPase KRas	22.9075	22.9149	22.9038	22.9726	22.9029	22.8593	0.00283397	-0.0913611	0.097029	22.9102	0.0730735	-7.2685	0.944052	0.978362	0	0
P32921	sp|P32921|SYWC_MOUSE Tryptophan--tRNA ligase, cytoplasmic OS=Mus musculus OX=10090 GN=Wars1 PE=1 SV=2	172.24	1005	P32921	Wars1	Tryptophan--tRNA ligase, cytoplasmic	23.4636	23.5366	23.4769	23.5669	23.4657	23.4958	0.0170914	-0.0831221	0.117305	23.5009	0.414233	-7.17376	0.692675	0.840257	0	0
P32958	sp|P32958|ROM1_MOUSE Rod outer segment membrane protein 1 OS=Mus musculus OX=10090 GN=Rom1 PE=1 SV=1	108.38	1006	P32958	Rom1	Rod outer segment membrane protein 1	24.7483	24.6522	24.6229	24.0202	23.9622	23.7615	-0.759841	-0.943037	-0.576646	24.2946	-10.074	2.72779	4.56154e-05	0.00488402	0	0
P33173	sp|P33173|KIF1A_MOUSE Kinesin-like protein KIF1A OS=Mus musculus OX=10090 GN=Kif1a PE=1 SV=2	262.99	1007	P33173	Kif1a	Kinesin-like protein KIF1A	22.3409	22.4123	22.3858	22.3947	22.3537	22.4411	0.016842	-0.0768209	0.110505	22.3881	0.436737	-7.16301	0.677126	0.828587	0	0
P33175	sp|P33175|KIF5A_MOUSE Kinesin heavy chain isoform 5A OS=Mus musculus OX=10090 GN=Kif5a PE=1 SV=3	55.142	1008	P33175	Kif5a	Kinesin heavy chain isoform 5A	19.0798	19.683	19.2338	19.3212	19.1838	19.0668	-0.141599	-0.532966	0.249768	19.2614	-0.881815	-6.8478	0.411276	0.637438	0	0
P33215	sp|P33215|NEDD1_MOUSE Protein NEDD1 OS=Mus musculus OX=10090 GN=Nedd1 PE=1 SV=2	21.788	1009	P33215	Nedd1	Protein NEDD1	13.9355	14.0603	13.8886	13.9189	13.997	14.0581	0.0298409	-0.11466	0.174342	13.9764	0.501572	-7.12906	0.633306	0.80309	0	0
P34022	sp|P34022|RANG_MOUSE Ran-specific GTPase-activating protein OS=Mus musculus OX=10090 GN=Ranbp1 PE=1 SV=2	73.373	1010	P34022	Ranbp1	Ran-specific GTPase-activating protein	22.7862	22.8338	22.67	22.7605	22.7315	22.7465	-0.0171701	-0.135378	0.101038	22.7547	-0.352792	-7.20036	0.735948	0.867472	0	0
P34056;Q6VUP9;Q61312;Q91ZK0;Q61313	sp|P34056|AP2A_MOUSE Transcription factor AP-2-alpha OS=Mus musculus OX=10090 GN=Tfap2a PE=1 SV=2;sp|Q6VUP9|AP2E_MOUSE Transcription factor AP-2-epsilon OS=Mus musculus OX=10090 GN=Tfap2e PE=1 SV=2;sp|Q61312|AP2C_MOUSE Transcription factor AP-2 gamma OS=Mu	6.4101	1011	P34056	Tfap2a	Transcription factor AP-2-alpha	16.2735	16.5191	16.4291	16.5323	16.5026	16.3722	0.0618332	-0.12127	0.244936	16.4381	0.820199	-6.90254	0.442533	0.663179	0	0
P34057	sp|P34057|RECO_MOUSE Recoverin OS=Mus musculus OX=10090 GN=Rcvrn PE=1 SV=2	181.34	1012	P34057	Rcvrn	Recoverin	27.2366	27.2056	27.183	26.8903	26.8621	26.7599	-0.370948	-0.478604	-0.263292	27.0229	-8.3689	1.56725	0.000134122	0.00884602	0	0
P34152	sp|P34152|FAK1_MOUSE Focal adhesion kinase 1 OS=Mus musculus OX=10090 GN=Ptk2 PE=1 SV=4	12.393	1013	P34152	Ptk2	Focal adhesion kinase 1	16.4994	16.5258	16.4221	16.5978	16.4447	16.5538	0.0496503	-0.0779122	0.177213	16.5073	0.945348	-6.78923	0.379904	0.610359	0	0
P34884	sp|P34884|MIF_MOUSE Macrophage migration inhibitory factor OS=Mus musculus OX=10090 GN=Mif PE=1 SV=2	49.707	1014	P34884	Mif	Macrophage migration inhibitory factor	21.947	21.682	21.6572	21.5714	21.6392	21.6764	-0.133044	-0.335678	0.0695891	21.6956	-1.5947	-6.04125	0.160375	0.387183	0	0
P34914	sp|P34914|HYES_MOUSE Bifunctional epoxide hydrolase 2 OS=Mus musculus OX=10090 GN=Ephx2 PE=1 SV=2	119	1015	P34914	Ephx2	Bifunctional epoxide hydrolase 2	22.6952	22.6274	22.7109	22.596	22.6923	22.7487	0.00117351	-0.120297	0.122644	22.6784	0.0234643	-7.27127	0.982018	0.993795	0	0
P35123	sp|P35123|UBP4_MOUSE Ubiquitin carboxyl-terminal hydrolase 4 OS=Mus musculus OX=10090 GN=Usp4 PE=1 SV=3	95.464	1016	P35123	Usp4	Ubiquitin carboxyl-terminal hydrolase 4	22.1066	22.097	22.1177	22.1272	22.0915	22.1638	0.0203902	-0.0600973	0.100878	22.1173	0.615299	-7.05922	0.560284	0.754485	0	0
P35235	sp|P35235|PTN11_MOUSE Tyrosine-protein phosphatase non-receptor type 11 OS=Mus musculus OX=10090 GN=Ptpn11 PE=1 SV=3	187.72	1017	P35235	Ptpn11	Tyrosine-protein phosphatase non-receptor type 11	22.9244	22.9696	22.9739	22.9946	22.9826	23.0378	0.049047	-0.032863	0.130957	22.9805	1.45435	-6.22069	0.194605	0.42977	0	0
P35276	sp|P35276|RAB3D_MOUSE Ras-related protein Rab-3D OS=Mus musculus OX=10090 GN=Rab3d PE=1 SV=1	18.291	1018	P35276	Rab3d	Ras-related protein Rab-3D	23.6925	23.5502	23.6267	23.6481	23.5382	23.4251	-0.0860044	-0.250105	0.0780962	23.5801	-1.27293	-6.44016	0.24876	0.488369	0	0
P35278	sp|P35278|RAB5C_MOUSE Ras-related protein Rab-5C OS=Mus musculus OX=10090 GN=Rab5c PE=1 SV=2	75.217	1019	P35278	Rab5c	Ras-related protein Rab-5C	21.7302	21.723	21.706	21.7318	21.7971	21.7455	0.0383638	-0.0415545	0.118282	21.7389	1.16592	-6.56162	0.286596	0.526689	0	0
P35279	sp|P35279|RAB6A_MOUSE Ras-related protein Rab-6A OS=Mus musculus OX=10090 GN=Rab6a PE=1 SV=4	164.15	1020	P35279	Rab6a	Ras-related protein Rab-6A	24.5628	24.5625	24.5897	24.5641	24.55	24.55	-0.0169777	-0.0882351	0.0542797	24.5632	-0.578686	-7.0831	0.58323	0.770431	0	0
P35282	sp|P35282|RAB21_MOUSE Ras-related protein Rab-21 OS=Mus musculus OX=10090 GN=Rab21 PE=1 SV=4	23.271	1021	P35282	Rab21	Ras-related protein Rab-21	18.3174	18.4149	18.5547	18.4344	18.5998	18.5638	0.103627	-0.0762798	0.283533	18.4808	1.399	-6.28928	0.209873	0.447905	0	0
P35283	sp|P35283|RAB12_MOUSE Ras-related protein Rab-12 OS=Mus musculus OX=10090 GN=Rab12 PE=1 SV=3	71.685	1022	P35283	Rab12	Ras-related protein Rab-12	21.2241	21.2401	21.2535	21.3592	21.2634	21.3975	0.100805	-0.00420046	0.205811	21.2896	2.33165	-5.02036	0.0572059	0.223466	0	0
P35285	sp|P35285|RB22A_MOUSE Ras-related protein Rab-22A OS=Mus musculus OX=10090 GN=Rab22a PE=1 SV=2	39.815	1023	P35285	Rab22a	Ras-related protein Rab-22A	20.037	19.9114	20.0311	20.0452	19.9911	20.0576	0.0380902	-0.0743881	0.150569	20.0122	0.822503	-6.90057	0.441316	0.662708	0	0
P35288	sp|P35288|RAB23_MOUSE Ras-related protein Rab-23 OS=Mus musculus OX=10090 GN=Rab23 PE=1 SV=2	7.1289	1024	P35288	Rab23	Ras-related protein Rab-23	16.8502	16.6418	16.662	16.5776	16.6171	16.6667	-0.097535	-0.252491	0.0574208	16.6692	-1.52878	-6.12645	0.175682	0.406807	0	0
P35290	sp|P35290|RAB24_MOUSE Ras-related protein Rab-24 OS=Mus musculus OX=10090 GN=Rab24 PE=1 SV=2	44.849	1025	P35290	Rab24	Ras-related protein Rab-24	20.1247	20.1502	20.1614	20.3835	20.2957	20.3587	0.200507	0.11251	0.288505	20.2457	5.53418	-0.94478	0.00132335	0.0287707	0	0
P35293	sp|P35293|RAB18_MOUSE Ras-related protein Rab-18 OS=Mus musculus OX=10090 GN=Rab18 PE=1 SV=2	104.89	1026	P35293	Rab18	Ras-related protein Rab-18	23.6664	23.6086	23.698	23.8003	23.8676	23.7684	0.154407	0.0516519	0.257162	23.7349	3.6497	-3.18092	0.01014	0.0891048	0	0
P35438	sp|P35438|NMDZ1_MOUSE Glutamate receptor ionotropic, NMDA 1 OS=Mus musculus OX=10090 GN=Grin1 PE=1 SV=1	13.631	1027	P35438	Grin1	Glutamate receptor ionotropic, NMDA 1	16.688	16.721	16.6977	16.7668	16.6413	16.6581	-0.0135476	-0.118174	0.0910792	16.6955	-0.314494	-7.21487	0.763477	0.882728	0	0
P35486	sp|P35486|ODPA_MOUSE Pyruvate dehydrogenase E1 component subunit alpha, somatic form, mitochondrial OS=Mus musculus OX=10090 GN=Pdha1 PE=1 SV=1	115.61	1028	P35486	Pdha1	Pyruvate dehydrogenase E1 component subunit alpha, somatic form, mitochondrial	23.8213	23.9083	23.8874	23.804	23.802	23.7776	-0.0777794	-0.164866	0.00930743	23.8334	-2.16923	-5.25182	0.07175	0.249362	0	0
P35505	sp|P35505|FAAA_MOUSE Fumarylacetoacetase OS=Mus musculus OX=10090 GN=Fah PE=1 SV=2	41.014	1029	P35505	Fah	Fumarylacetoacetase	17.319	17.2989	17.2306	17.3819	17.5526	17.6879	0.257921	0.0648259	0.451017	17.4118	3.2442	-3.72925	0.0168333	0.117219	0	0
P35550	sp|P35550|FBRL_MOUSE rRNA 2-O-methyltransferase fibrillarin OS=Mus musculus OX=10090 GN=Fbl PE=1 SV=2	91.939	1030	P35550	Fbl	rRNA 2-O-methyltransferase fibrillarin	23.716	23.6816	23.6757	23.6133	23.6065	23.5871	-0.0887868	-0.16311	-0.0144635	23.6467	-2.90146	-4.20774	0.0263284	0.148461	0	0
P35564	sp|P35564|CALX_MOUSE Calnexin OS=Mus musculus OX=10090 GN=Canx PE=1 SV=1	203.69	1031	P35564	Canx	Calnexin	26.0987	26.1648	26.1053	26.2438	26.23	26.2982	0.134391	0.0448385	0.223944	26.1901	3.6449	-3.18728	0.0101996	0.0893602	0	0
P35585	sp|P35585|AP1M1_MOUSE AP-1 complex subunit mu-1 OS=Mus musculus OX=10090 GN=Ap1m1 PE=1 SV=3	82.685	1032	P35585	Ap1m1	AP-1 complex subunit mu-1	22.1577	22.1391	22.2468	22.2273	22.2368	22.222	0.0475269	-0.0471581	0.142212	22.205	1.21913	-6.50203	0.267203	0.507271	0	0
P35601	sp|P35601|RFC1_MOUSE Replication factor C subunit 1 OS=Mus musculus OX=10090 GN=Rfc1 PE=1 SV=2	24.949	1033	P35601	Rfc1	Replication factor C subunit 1	16.6692	16.6883	16.6323	16.521	16.5906	16.5503	-0.109285	-0.194533	-0.0240364	16.6086	-3.11362	-3.91013	0.0199217	0.126884	0	0
P35700	sp|P35700|PRDX1_MOUSE Peroxiredoxin-1 OS=Mus musculus OX=10090 GN=Prdx1 PE=1 SV=1	93.671	1034	P35700	Prdx1	Peroxiredoxin-1	26.1301	26.0516	26.0479	26.1323	26.1898	26.2841	0.125511	0.00348953	0.247532	26.1393	2.49827	-4.78196	0.0454343	0.198048	0	0
P35762	sp|P35762|CD81_MOUSE CD81 antigen OS=Mus musculus OX=10090 GN=Cd81 PE=1 SV=2	28.439	1035	P35762	Cd81	CD81 antigen	19.7429	19.8381	19.6578	19.9346	19.9208	19.866	0.160895	0.0316533	0.290136	19.8267	3.02366	-4.03581	0.022405	0.134865	0	0
P35802	sp|P35802|GPM6A_MOUSE Neuronal membrane glycoprotein M6-a OS=Mus musculus OX=10090 GN=Gpm6a PE=1 SV=1	74.05	1036	P35802	Gpm6a	Neuronal membrane glycoprotein M6-a	22.2073	22.3033	22.4251	22.5502	22.1309	22.6551	0.133463	-0.20946	0.476386	22.3786	0.945271	-6.7893	0.379941	0.610359	0	0
P35803	sp|P35803|GPM6B_MOUSE Neuronal membrane glycoprotein M6-b OS=Mus musculus OX=10090 GN=Gpm6b PE=1 SV=2	90.23	1037	P35803	Gpm6b	Neuronal membrane glycoprotein M6-b	24.6868	24.5725	24.6341	24.6796	24.6484	24.6805	0.0383877	-0.0578876	0.134663	24.6503	0.968435	-6.767	0.369129	0.60105	0	0
P35821	sp|P35821|PTN1_MOUSE Tyrosine-protein phosphatase non-receptor type 1 OS=Mus musculus OX=10090 GN=Ptpn1 PE=1 SV=2	22.962	1038	P35821	Ptpn1	Tyrosine-protein phosphatase non-receptor type 1	18.6619	18.6315	18.6362	18.8512	18.9544	18.8425	0.239497	0.139751	0.339243	18.7629	5.83173	-0.637915	0.001002	0.0243512	0	0
P35831	sp|P35831|PTN12_MOUSE Tyrosine-protein phosphatase non-receptor type 12 OS=Mus musculus OX=10090 GN=Ptpn12 PE=1 SV=3	11.346	1039	P35831	Ptpn12	Tyrosine-protein phosphatase non-receptor type 12	15.9677	15.9284	15.8821	15.9101	16.0912	15.9423	0.0551245	-0.0822862	0.192535	15.9536	0.974355	-6.76123	0.366404	0.598981	0	0
P35918	sp|P35918|VGFR2_MOUSE Vascular endothelial growth factor receptor 2 OS=Mus musculus OX=10090 GN=Kdr PE=1 SV=2	13.361	1040	P35918	Kdr	Vascular endothelial growth factor receptor 2	16.5975	16.6483	16.6034	17.0604	17.0288	17.0373	0.425798	0.348307	0.503288	16.8293	13.3459	4.4696	8.56253e-06	0.00193316	0	0
P35922	sp|P35922|FMR1_MOUSE Fragile X messenger ribonucleoprotein 1 OS=Mus musculus OX=10090 GN=Fmr1 PE=1 SV=1	180.76	1041	P35922	Fmr1	Fragile X messenger ribonucleoprotein 1	21.2424	21.2669	21.2159	21.24	21.253	21.2111	-0.00704016	-0.0851282	0.0710479	21.2382	-0.218973	-7.24398	0.833713	0.924139	0	0
P35979	sp|P35979|RL12_MOUSE Large ribosomal subunit protein uL11 OS=Mus musculus OX=10090 GN=Rpl12 PE=1 SV=2	101.3	1042	P35979	Rpl12	Large ribosomal subunit protein uL11	23.474	23.408	23.4026	23.3072	23.5276	23.3924	-0.0191117	-0.168743	0.13052	23.4186	-0.310219	-7.21639	0.766575	0.884393	0	0
P35980	sp|P35980|RL18_MOUSE Large ribosomal subunit protein eL18 OS=Mus musculus OX=10090 GN=Rpl18 PE=1 SV=3	74.091	1043	P35980	Rpl18	Large ribosomal subunit protein eL18	23.4201	23.3944	23.3841	23.3783	23.4193	23.4701	0.0230325	-0.0653366	0.111402	23.4111	0.633043	-7.04717	0.549364	0.745783	0	0
P36552	sp|P36552|HEM6_MOUSE Oxygen-dependent coproporphyrinogen-III oxidase, mitochondrial OS=Mus musculus OX=10090 GN=Cpox PE=1 SV=2	62.857	1044	P36552	Cpox	Oxygen-dependent coproporphyrinogen-III oxidase, mitochondrial	19.6234	19.6996	19.7423	19.5152	19.5104	19.5933	-0.148833	-0.258561	-0.0391038	19.614	-3.29436	-3.6603	0.0157893	0.114588	0	0
P36916	sp|P36916|GNL1_MOUSE Guanine nucleotide-binding protein-like 1 OS=Mus musculus OX=10090 GN=Gnl1 PE=1 SV=4	150.76	1045	P36916	Gnl1	Guanine nucleotide-binding protein-like 1	20.9475	21.0369	20.994	21.0343	20.947	21.0191	0.00738124	-0.0925726	0.107335	20.9965	0.179359	-7.25304	0.863383	0.941319	0	0
P36993	sp|P36993|PPM1B_MOUSE Protein phosphatase 1B OS=Mus musculus OX=10090 GN=Ppm1b PE=1 SV=1	93.085	1046	P36993	Ppm1b	Protein phosphatase 1B	22.9651	22.9867	22.9692	22.8264	22.8047	22.7494	-0.18017	-0.262962	-0.0973776	22.8836	-5.28549	-1.21038	0.00168359	0.0318228	0	0
P37040	sp|P37040|NCPR_MOUSE NADPH--cytochrome P450 reductase OS=Mus musculus OX=10090 GN=Por PE=1 SV=2	157.48	1047	P37040	Por	NADPH--cytochrome P450 reductase	23.0451	23.032	23.0904	23.0303	23.162	23.2208	0.08185	-0.0521835	0.215883	23.0968	1.4832	-6.18443	0.187058	0.420539	0	0
P37804	sp|P37804|TAGL_MOUSE Transgelin OS=Mus musculus OX=10090 GN=Tagln PE=1 SV=3	13.82	1048	P37804	Tagln	Transgelin	17.5402	17.6133	17.4897	17.3151	17.4864	16.9235	-0.306093	-0.645799	0.033613	17.3947	-2.18848	-5.22447	0.0698433	0.247041	0	0
P37913	sp|P37913|DNLI1_MOUSE DNA ligase 1 OS=Mus musculus OX=10090 GN=Lig1 PE=1 SV=2	16.518	1049	P37913	Lig1	DNA ligase 1	22.0522	21.9598	21.9071	21.8116	21.8723	21.7588	-0.158814	-0.28387	-0.0337592	21.8936	-3.08447	-3.95077	0.0206921	0.129629	0	0
P38060;Q8JZS7	sp|P38060|HMGCL_MOUSE Hydroxymethylglutaryl-CoA lyase, mitochondrial OS=Mus musculus OX=10090 GN=Hmgcl PE=1 SV=2;sp|Q8JZS7|HMGC2_MOUSE 3-hydroxy-3-methylglutaryl-CoA lyase, cytoplasmic OS=Mus musculus OX=10090 GN=Hmgcll1 PE=2 SV=1	28.263	1050	P38060	Hmgcl	Hydroxymethylglutaryl-CoA lyase, mitochondrial	20.4403	20.3946	20.3867	20.3507	20.3176	20.4007	-0.0508776	-0.140193	0.0384381	20.3818	-1.38354	-6.30819	0.214328	0.452555	0	0
P38647	sp|P38647|GRP75_MOUSE Stress-70 protein, mitochondrial OS=Mus musculus OX=10090 GN=Hspa9 PE=1 SV=3	306.9	1051	P38647	Hspa9	Stress-70 protein, mitochondrial	24.9302	24.9505	24.9552	24.9501	24.9912	24.9375	0.0142927	-0.0626045	0.09119	24.9524	0.451437	-7.1557	0.667061	0.822009	0	0
P39053	sp|P39053|DYN1_MOUSE Dynamin-1 OS=Mus musculus OX=10090 GN=Dnm1 PE=1 SV=2	323.31	1052	P39053	Dnm1	Dynamin-1	26.2076	26.2334	26.2332	26.2368	26.1954	26.1461	-0.0319476	-0.119059	0.0551637	26.2087	-0.890752	-6.84019	0.406349	0.633663	0	0
P39054	sp|P39054|DYN2_MOUSE Dynamin-2 OS=Mus musculus OX=10090 GN=Dnm2 PE=1 SV=2	95.949	1053	P39054	Dnm2	Dynamin-2	23.4006	23.4351	23.3424	23.2751	23.4099	23.1792	-0.104628	-0.261326	0.0520705	23.3404	-1.62172	-6.00588	0.154471	0.379232	0	0
P39061	sp|P39061|COIA1_MOUSE Collagen alpha-1(XVIII) chain OS=Mus musculus OX=10090 GN=Col18a1 PE=1 SV=4	85.381	1054	P39061	Col18a1	Collagen alpha-1(XVIII) chain	19.6399	19.5027	19.4463	19.4129	20.6564	21.1231	0.867844	-0.316152	2.05184	19.9635	1.88529	-5.67086	0.118185	0.329571	0	0
P39087	sp|P39087|GRIK2_MOUSE Glutamate receptor ionotropic, kainate 2 OS=Mus musculus OX=10090 GN=Grik2 PE=1 SV=4	7.6169	1055	P39087	Grik2	Glutamate receptor ionotropic, kainate 2	14.8907	14.8633	15.0772	15.1173	14.8654	14.8748	0.00876068	-0.209883	0.227405	14.9481	0.0973181	-7.26612	0.925549	0.968617	0	0
P39429	sp|P39429|TRAF2_MOUSE TNF receptor-associated factor 2 OS=Mus musculus OX=10090 GN=Traf2 PE=1 SV=1	11.672	1056	P39429	Traf2	TNF receptor-associated factor 2	16.6386	16.6174	16.6832	16.8364	16.8508	16.9447	0.230908	0.128374	0.333442	16.7619	5.4697	-1.01284	0.00140756	0.0296644	0	0
P39447	sp|P39447|ZO1_MOUSE Tight junction protein ZO-1 OS=Mus musculus OX=10090 GN=Tjp1 PE=1 SV=2	323.31	1057	P39447	Tjp1	Tight junction protein ZO-1	23.2247	23.2135	23.2517	23.3537	23.3937	23.5506	0.202705	0.0650737	0.340336	23.3313	3.57718	-3.27738	0.0110818	0.0933115	0	0
P39688	sp|P39688|FYN_MOUSE Tyrosine-protein kinase Fyn OS=Mus musculus OX=10090 GN=Fyn PE=1 SV=4	21.807	1058	P39688	Fyn	Tyrosine-protein kinase Fyn	14.8798	15.0304	15.0141	14.9859	15.101	14.7935	-0.0146289	-0.224471	0.195213	14.9675	-0.169322	-7.25506	0.870941	0.943897	0	0
P39749	sp|P39749|FEN1_MOUSE Flap endonuclease 1 OS=Mus musculus OX=10090 GN=Fen1 PE=1 SV=1	56.3	1059	P39749	Fen1	Flap endonuclease 1	21.7817	21.7831	21.7773	21.6879	21.6612	22.1039	0.0369704	-0.251173	0.325114	21.7992	0.311629	-7.21589	0.765552	0.883735	0	0
P40124	sp|P40124|CAP1_MOUSE Adenylyl cyclase-associated protein 1 OS=Mus musculus OX=10090 GN=Cap1 PE=1 SV=4	126.99	1060	P40124	Cap1	Adenylyl cyclase-associated protein 1	24.2169	24.1973	24.1961	24.3085	24.3374	24.4359	0.1572	0.054622	0.259778	24.282	3.72213	-3.08531	0.0092868	0.0851773	0	0
P40142	sp|P40142|TKT_MOUSE Transketolase OS=Mus musculus OX=10090 GN=Tkt PE=1 SV=1	278.96	1061	P40142	Tkt	Transketolase	26.9924	27.0363	26.9816	27.0002	27.054	27.5094	0.18443	-0.139898	0.508757	27.0956	1.38114	-6.31111	0.215026	0.453013	0	0
P40201	sp|P40201|CHD1_MOUSE Chromodomain-helicase-DNA-binding protein 1 OS=Mus musculus OX=10090 GN=Chd1 PE=1 SV=3	32.582	1062	P40201	Chd1	Chromodomain-helicase-DNA-binding protein 1	17.6625	17.4679	17.6885	17.7067	17.3557	17.7638	0.00239878	-0.289503	0.294301	17.6075	0.0199594	-7.27136	0.984704	0.994906	0	0
P40237	sp|P40237|CD82_MOUSE CD82 antigen OS=Mus musculus OX=10090 GN=Cd82 PE=1 SV=1	17.823	1063	P40237	Cd82	CD82 antigen	19.5612	19.6137	19.6369	19.6093	20.3101	19.9539	0.35385	-0.0536006	0.7613	19.7808	2.11663	-5.32898	0.077896	0.259949	0	0
P40240	sp|P40240|CD9_MOUSE CD9 antigen OS=Mus musculus OX=10090 GN=Cd9 PE=1 SV=2	6.3267	1064	P40240	Cd9	CD9 antigen	21.8766	21.8238	22.0146	22.5114	22.2951	22.5255	0.538947	0.343466	0.734428	22.1745	6.69628	0.190858	0.0004722	0.0170262	0	0
P40336	sp|P40336|VP26A_MOUSE Vacuolar protein sorting-associated protein 26A OS=Mus musculus OX=10090 GN=Vps26a PE=1 SV=1	113.98	1065	P40336	Vps26a	Vacuolar protein sorting-associated protein 26A	22.0164	22.0187	21.9967	22.1707	22.1032	22.1737	0.138611	0.0556144	0.221607	22.0799	4.0563	-2.65401	0.0062555	0.0677754	0	0
P40630	sp|P40630|TFAM_MOUSE Transcription factor A, mitochondrial OS=Mus musculus OX=10090 GN=Tfam PE=1 SV=2	76.815	1066	P40630	Tfam	Transcription factor A, mitochondrial	22.3538	22.4391	22.4701	22.3327	22.3906	22.3823	-0.0524847	-0.155132	0.0501627	22.3948	-1.24187	-6.47607	0.259267	0.498553	0	0
P41105	sp|P41105|RL28_MOUSE Large ribosomal subunit protein eL28 OS=Mus musculus OX=10090 GN=Rpl28 PE=1 SV=2	79.497	1067	P41105	Rpl28	Large ribosomal subunit protein eL28	23.8999	23.896	23.8382	23.8407	23.8967	23.9211	0.00809854	-0.0833483	0.0995454	23.8821	0.215095	-7.24495	0.836605	0.925531	0	0
P41216	sp|P41216|ACSL1_MOUSE Long-chain-fatty-acid--CoA ligase 1 OS=Mus musculus OX=10090 GN=Acsl1 PE=1 SV=2	203.68	1068	P41216	Acsl1	Long-chain-fatty-acid--CoA ligase 1	23.8941	23.874	23.9358	24.277	24.2087	24.2287	0.336817	0.250144	0.423491	24.0697	9.43847	2.31969	6.6815e-05	0.00576771	0	0
P41241	sp|P41241|CSK_MOUSE Tyrosine-protein kinase CSK OS=Mus musculus OX=10090 GN=Csk PE=1 SV=2	23.652	1069	P41241	Csk	Tyrosine-protein kinase CSK	20.0551	20.2065	20.0492	20.2573	20.0366	20.3611	0.114741	-0.10811	0.337593	20.161	1.25054	-6.4661	0.256297	0.49489	0	0
P41242	sp|P41242|MATK_MOUSE Megakaryocyte-associated tyrosine-protein kinase OS=Mus musculus OX=10090 GN=Matk PE=1 SV=2	18.175	1070	P41242	Matk	Megakaryocyte-associated tyrosine-protein kinase	13.2448	13.2932	13.0649	13.2518	12.8984	13.1985	-0.0847268	-0.347709	0.178255	13.1586	-0.782507	-6.93416	0.462792	0.679657	0	0
P42125	sp|P42125|ECI1_MOUSE Enoyl-CoA delta isomerase 1, mitochondrial OS=Mus musculus OX=10090 GN=Eci1 PE=1 SV=2	95.169	1071	P42125	Eci1	Enoyl-CoA delta isomerase 1, mitochondrial	23.5606	23.5572	23.5231	23.4282	23.5055	23.4765	-0.0768731	-0.161552	0.00780552	23.5085	-2.20492	-5.20109	0.0682565	0.244741	0	0
P42128	sp|P42128|FOXK1_MOUSE Forkhead box protein K1 OS=Mus musculus OX=10090 GN=Foxk1 PE=1 SV=2	51.007	1072	P42128	Foxk1	Forkhead box protein K1	19.1568	19.1231	19.1805	19.0251	19.086	19.021	-0.109465	-0.195656	-0.0232739	19.0988	-3.08465	-3.95052	0.0206872	0.129629	0	0
P42208	sp|P42208|SEPT2_MOUSE Septin-2 OS=Mus musculus OX=10090 GN=Septin2 PE=1 SV=2	95.675	1073	P42208	Septin2	Septin-2	22.9258	22.919	22.9022	23.224	23.277	23.4232	0.392402	0.256773	0.528031	23.1119	7.02704	0.485162	0.00036123	0.0148281	0	0
P42225	sp|P42225|STAT1_MOUSE Signal transducer and activator of transcription 1 OS=Mus musculus OX=10090 GN=Stat1 PE=1 SV=1	147.24	1074	P42225	Stat1	Signal transducer and activator of transcription 1	21.637	21.7047	21.6128	22.4556	22.4538	22.888	0.947653	0.65253	1.24277	22.1253	7.79903	1.12826	0.00020074	0.0111354	0	0
P42227	sp|P42227|STAT3_MOUSE Signal transducer and activator of transcription 3 OS=Mus musculus OX=10090 GN=Stat3 PE=1 SV=2	45.334	1075	P42227	Stat3	Signal transducer and activator of transcription 3	20.1688	20.0925	20.1711	21.5211	21.4975	21.5487	1.37834	1.28855	1.46813	20.8333	37.2836	9.60503	1.60629e-08	4.71445e-05	1	1
P42232;P42230	sp|P42232|STA5B_MOUSE Signal transducer and activator of transcription 5B OS=Mus musculus OX=10090 GN=Stat5b PE=1 SV=1;sp|P42230|STA5A_MOUSE Signal transducer and activator of transcription 5A OS=Mus musculus OX=10090 GN=Stat5a PE=1 SV=1	153.8	1076	P42232	Stat5b	Signal transducer and activator of transcription 5B	20.9121	20.8533	20.9189	20.9762	20.9445	20.904	0.0467735	-0.0426767	0.136224	20.9182	1.27002	-6.44354	0.249727	0.489284	0	0
P42337	sp|P42337|PK3CA_MOUSE Phosphatidylinositol 4,5-bisphosphate 3-kinase catalytic subunit alpha isoform OS=Mus musculus OX=10090 GN=Pik3ca PE=1 SV=2	14.319	1077	P42337	Pik3ca	Phosphatidylinositol 4,5-bisphosphate 3-kinase catalytic subunit alpha isoform	16.653	16.7136	16.7161	16.4603	16.6201	16.5299	-0.157476	-0.277766	-0.0371853	16.6155	-3.17962	-3.81847	0.0182901	0.121908	0	0
P42567	sp|P42567|EPS15_MOUSE Epidermal growth factor receptor substrate 15 OS=Mus musculus OX=10090 GN=Eps15 PE=1 SV=1	33.731	1078	P42567	Eps15	Epidermal growth factor receptor substrate 15	18.5005	18.5695	18.5896	18.6797	18.6112	18.762	0.131088	0.00983415	0.252342	18.6188	2.62579	-4.59958	0.0381562	0.180626	0	0
P42669	sp|P42669|PURA_MOUSE Transcriptional activator protein Pur-alpha OS=Mus musculus OX=10090 GN=Pura PE=1 SV=1	108.99	1079	P42669	Pura	Transcriptional activator protein Pur-alpha	24.581	24.545	24.5523	24.4836	24.5707	24.4268	-0.0657114	-0.174442	0.0430194	24.5266	-1.46785	-6.20377	0.191038	0.425577	0	0
P42859	sp|P42859|HD_MOUSE Huntingtin OS=Mus musculus OX=10090 GN=Htt PE=1 SV=2	230.39	1080	P42859	Htt	Huntingtin	21.5621	21.5602	21.5599	21.6406	21.6378	21.5731	0.0564085	-0.0244712	0.137288	21.5889	1.69394	-5.91024	0.139693	0.358125	0	0
P42932	sp|P42932|TCPQ_MOUSE T-complex protein 1 subunit theta OS=Mus musculus OX=10090 GN=Cct8 PE=1 SV=3	323.31	1081	P42932	Cct8	T-complex protein 1 subunit theta	25.9312	25.9073	25.9357	25.9726	25.9428	25.9974	0.0461925	-0.0308041	0.123189	25.9478	1.45711	-6.21724	0.19387	0.429116	0	0
P43006	sp|P43006|EAA2_MOUSE Excitatory amino acid transporter 2 OS=Mus musculus OX=10090 GN=Slc1a2 PE=1 SV=1	44.014	1082	P43006	Slc1a2	Excitatory amino acid transporter 2	22.4324	22.4448	22.4358	22.4582	22.3872	22.342	-0.0418435	-0.137242	0.0535549	22.4167	-1.06532	-6.66951	0.32651	0.56615	0	0
P43081	sp|P43081|GUC1A_MOUSE Guanylyl cyclase-activating protein 1 OS=Mus musculus OX=10090 GN=Guca1a PE=1 SV=3	31.313	1083	P43081	Guca1a	Guanylyl cyclase-activating protein 1	20.2698	20.2244	20.1681	19.504	19.783	19.351	-0.674773	-0.937353	-0.412194	19.8834	-6.24152	-0.233876	0.000694543	0.0199054	0	0
P43135;Q60632	sp|P43135|COT2_MOUSE COUP transcription factor 2 OS=Mus musculus OX=10090 GN=Nr2f2 PE=1 SV=2;sp|Q60632|COT1_MOUSE COUP transcription factor 1 OS=Mus musculus OX=10090 GN=Nr2f1 PE=2 SV=2	13.726	1084	P43135	Nr2f2	COUP transcription factor 2	17.0367	16.9721	17.0558	17.0915	17.1448	17.1451	0.105607	0.0142834	0.19693	17.0743	2.80868	-4.33909	0.029799	0.157444	0	0
P43247	sp|P43247|MSH2_MOUSE DNA mismatch repair protein Msh2 OS=Mus musculus OX=10090 GN=Msh2 PE=1 SV=1	94.784	1085	P43247	Msh2	DNA mismatch repair protein Msh2	20.398	20.4293	20.3952	20.4216	20.3841	20.3169	-0.033307	-0.126668	0.060054	20.3908	-0.866489	-6.86209	0.418537	0.643465	0	0
P43274	sp|P43274|H14_MOUSE Histone H1.4 OS=Mus musculus OX=10090 GN=H1-4 PE=1 SV=2	47.098	1086	P43274	H1-4	Histone H1.4	25.9707	25.9333	25.9756	25.8958	26.0678	25.96	0.0146736	-0.107665	0.137012	25.9672	0.291317	-7.22287	0.780325	0.892104	0	0
P43275	sp|P43275|H11_MOUSE Histone H1.1 OS=Mus musculus OX=10090 GN=H1-1 PE=1 SV=2	67.871	1087	P43275	H1-1	Histone H1.1	24.5594	24.6757	24.618	24.7561	24.6201	24.8499	0.1243	-0.0367691	0.285368	24.6799	1.87435	-5.66521	0.108511	0.314084	0	0
P43276	sp|P43276|H15_MOUSE Histone H1.5 OS=Mus musculus OX=10090 GN=H1-5 PE=1 SV=2	69.016	1088	P43276	H1-5	Histone H1.5	26.5328	26.4956	26.5489	26.6122	26.5749	26.6813	0.0970117	0.000374848	0.193649	26.5743	2.43823	-4.8679	0.0493535	0.20727	0	0
P43277	sp|P43277|H13_MOUSE Histone H1.3 OS=Mus musculus OX=10090 GN=H1-3 PE=1 SV=2	35.045	1089	P43277	H1-3	Histone H1.3	25.1915	25.1914	25.0838	25.2168	25.0417	25.1757	-0.0108522	-0.153138	0.131433	25.1501	-0.185246	-7.25181	0.858957	0.938951	0	0
P43406	sp|P43406|ITAV_MOUSE Integrin alpha-V OS=Mus musculus OX=10090 GN=Itgav PE=1 SV=2	89.67	1090	P43406	Itgav	Integrin alpha-V	21.4068	21.7625	21.6748	21.8972	22.0406	22.1957	0.429804	0.152937	0.70667	21.8296	3.77045	-3.02193	0.00876177	0.0813791	0	0
P45376	sp|P45376|ALDR_MOUSE Aldo-keto reductase family 1 member B1 OS=Mus musculus OX=10090 GN=Akr1b1 PE=1 SV=3	92.355	1091	P45376	Akr1b1	Aldo-keto reductase family 1 member B1	23.7616	23.784	23.7364	23.7209	23.8344	24.0956	0.122979	-0.105756	0.351713	23.8222	1.30585	-6.40153	0.238033	0.478347	0	0
P45481	sp|P45481|CBP_MOUSE Histone lysine acetyltransferase CREBBP OS=Mus musculus OX=10090 GN=Crebbp PE=1 SV=3	59.577	1092	P45481	Crebbp	Histone lysine acetyltransferase CREBBP	18.008	18.0117	18.0141	17.9788	18.0141	17.9707	-0.023379	-0.0966929	0.0499349	17.9996	-0.774521	-6.94071	0.467167	0.682327	0	0
P45591	sp|P45591|COF2_MOUSE Cofilin-2 OS=Mus musculus OX=10090 GN=Cfl2 PE=1 SV=1	65.204	1093	P45591	Cfl2	Cofilin-2	21.5212	21.4982	21.4543	21.6028	21.6543	21.74	0.174473	0.063801	0.285146	21.5785	3.82898	-2.94563	0.0081694	0.0782887	0	0
P45878	sp|P45878|FKBP2_MOUSE Peptidyl-prolyl cis-trans isomerase FKBP2 OS=Mus musculus OX=10090 GN=Fkbp2 PE=1 SV=1	53.743	1094	P45878	Fkbp2	Peptidyl-prolyl cis-trans isomerase FKBP2	22.3771	22.4108	22.3549	22.5568	22.508	22.5269	0.149653	0.0692805	0.230025	22.4557	4.52243	-2.0802	0.00370785	0.0501277	0	0
P45952	sp|P45952|ACADM_MOUSE Medium-chain specific acyl-CoA dehydrogenase, mitochondrial OS=Mus musculus OX=10090 GN=Acadm PE=1 SV=1	80.014	1095	P45952	Acadm	Medium-chain specific acyl-CoA dehydrogenase, mitochondrial	23.2833	23.2147	23.2838	23.3543	23.3911	23.3457	0.103057	0.0168596	0.189254	23.3121	2.90386	-4.20435	0.0262443	0.148272	0	0
P46061	sp|P46061|RAGP1_MOUSE Ran GTPase-activating protein 1 OS=Mus musculus OX=10090 GN=Rangap1 PE=1 SV=2	159.39	1096	P46061	Rangap1	Ran GTPase-activating protein 1	22.1392	22.1217	22.1248	22.14	22.1135	22.154	0.00725995	-0.0657646	0.0802845	22.1322	0.241467	-7.23805	0.816994	0.914174	0	0
P46096	sp|P46096|SYT1_MOUSE Synaptotagmin-1 OS=Mus musculus OX=10090 GN=Syt1 PE=1 SV=1	184.44	1097	P46096	Syt1	Synaptotagmin-1	27.0361	27.0441	27.0413	27.0081	27.0261	26.9721	-0.0384005	-0.113693	0.0368923	27.0213	-1.23873	-6.47967	0.260352	0.499433	0	0
P46097	sp|P46097|SYT2_MOUSE Synaptotagmin-2 OS=Mus musculus OX=10090 GN=Syt2 PE=1 SV=1	50.992	1098	P46097	Syt2	Synaptotagmin-2	20.3905	20.5246	20.4748	20.3738	21.1588	20.6717	0.271451	-0.201294	0.744196	20.599	1.40927	-6.27615	0.209008	0.4463	0	0
P46414	sp|P46414|CDN1B_MOUSE Cyclin-dependent kinase inhibitor 1B OS=Mus musculus OX=10090 GN=Cdkn1b PE=1 SV=2	103.47	1099	P46414	Cdkn1b	Cyclin-dependent kinase inhibitor 1B	19.9417	20.0547	19.774	19.6823	19.6485	19.8454	-0.19803	-0.408082	0.0120228	19.8244	-2.28979	-5.08015	0.0606357	0.229867	0	0
P46460	sp|P46460|NSF_MOUSE Vesicle-fusing ATPase OS=Mus musculus OX=10090 GN=Nsf PE=1 SV=2	323.31	1100	P46460	Nsf	Vesicle-fusing ATPase	27.1195	27.1299	27.1367	27.1629	27.0979	27.0872	-0.0126999	-0.0958251	0.0704254	27.1224	-0.371073	-7.19288	0.722953	0.858708	0	0
P46467	sp|P46467|VPS4B_MOUSE Vacuolar protein sorting-associated protein 4B OS=Mus musculus OX=10090 GN=Vps4b PE=1 SV=2	30.489	1101	P46467	Vps4b	Vacuolar protein sorting-associated protein 4B	19.6106	19.6829	19.6814	19.6518	19.723	19.7991	0.0662913	-0.0509774	0.18356	19.6915	1.37299	-6.32104	0.217417	0.454986	0	0
P46471	sp|P46471|PRS7_MOUSE 26S proteasome regulatory subunit 7 OS=Mus musculus OX=10090 GN=Psmc2 PE=1 SV=5	300.83	1102	P46471	Psmc2	26S proteasome regulatory subunit 7	23.9933	23.9519	23.9733	24.0086	24.0077	24.0545	0.0508002	-0.0275665	0.129167	23.9982	1.57444	-6.06759	0.164939	0.392617	0	0
P46638;P62492	sp|P46638|RB11B_MOUSE Ras-related protein Rab-11B OS=Mus musculus OX=10090 GN=Rab11b PE=1 SV=3;sp|P62492|RB11A_MOUSE Ras-related protein Rab-11A OS=Mus musculus OX=10090 GN=Rab11a PE=1 SV=3	129.78	1103	P46638	Rab11b	Ras-related protein Rab-11B	24.7434	24.7039	24.7517	24.7016	24.7177	24.7539	-0.00859493	-0.0887438	0.071554	24.7287	-0.260458	-7.23259	0.802959	0.90626	0	0
P46656	sp|P46656|ADX_MOUSE Adrenodoxin, mitochondrial OS=Mus musculus OX=10090 GN=Fdx1 PE=1 SV=1	13.094	1104	P46656	Fdx1	Adrenodoxin, mitochondrial	17.3743	17.4315	17.3053	17.325	17.3548	17.2932	-0.0460496	-0.150772	0.0586727	17.3474	-1.06802	-6.6667	0.325382	0.565253	0	0
P46660	sp|P46660|AINX_MOUSE Alpha-internexin OS=Mus musculus OX=10090 GN=Ina PE=1 SV=3	188.5	1105	P46660	Ina	Alpha-internexin	23.4146	23.4397	23.5189	23.2788	23.2738	23.1928	-0.209263	-0.316056	-0.10247	23.3531	-4.75928	-1.80111	0.00287722	0.043195	0	0
P46662	sp|P46662|MERL_MOUSE Merlin OS=Mus musculus OX=10090 GN=Nf2 PE=1 SV=2	12.133	1106	P46662	Nf2	Merlin	16.9736	16.8395	16.8466	16.7306	16.8699	17.3825	0.107754	-0.298514	0.514022	16.9405	0.64643	-7.03752	0.541546	0.740306	0	0
P46664	sp|P46664|PURA2_MOUSE Adenylosuccinate synthetase isozyme 2 OS=Mus musculus OX=10090 GN=Adss2 PE=1 SV=2	95.865	1107	P46664	Adss2	Adenylosuccinate synthetase isozyme 2	21.2516	21.2889	21.2298	21.2651	21.3474	21.3946	0.0789394	-0.0272416	0.18512	21.2962	1.80568	-5.75939	0.119483	0.332242	0	0
P46735	sp|P46735|MYO1B_MOUSE Unconventional myosin-Ib OS=Mus musculus OX=10090 GN=Myo1b PE=1 SV=3	109.95	1108	P46735	Myo1b	Unconventional myosin-Ib	21.908	21.8138	21.8975	21.9386	21.9201	22.3766	0.205377	-0.0994464	0.510201	21.9758	1.63643	-5.98653	0.151345	0.373685	0	0
P46737	sp|P46737|BRCC3_MOUSE Lys-63-specific deubiquitinase BRCC36 OS=Mus musculus OX=10090 GN=Brcc3 PE=1 SV=1	34.569	1109	P46737	Brcc3	Lys-63-specific deubiquitinase BRCC36	17.0862	16.9801	17.0175	17.0973	17.0349	17.0412	0.0298732	-0.0694783	0.129225	17.0429	0.730298	-6.97593	0.491911	0.69975	0	0
P46935	sp|P46935|NEDD4_MOUSE E3 ubiquitin-protein ligase NEDD4 OS=Mus musculus OX=10090 GN=Nedd4 PE=1 SV=3	226.72	1110	P46935	Nedd4	E3 ubiquitin-protein ligase NEDD4	23.2213	23.2422	23.2725	23.3237	23.301	23.496	0.128222	-0.0130855	0.26953	23.3095	2.20389	-5.20256	0.068355	0.244741	0	0
P46938	sp|P46938|YAP1_MOUSE Transcriptional coactivator YAP1 OS=Mus musculus OX=10090 GN=Yap1 PE=1 SV=2	11.583	1111	P46938	Yap1	Transcriptional coactivator YAP1	16.129	16.1751	16.26	15.9842	16.1054	16.3096	-0.0549576	-0.266317	0.156402	16.1605	-0.631537	-7.04821	0.550286	0.746171	0	0
P46978	sp|P46978|STT3A_MOUSE Dolichyl-diphosphooligosaccharide--protein glycosyltransferase subunit STT3A OS=Mus musculus OX=10090 GN=Stt3a PE=1 SV=1	69.516	1112	P46978	Stt3a	Dolichyl-diphosphooligosaccharide--protein glycosyltransferase subunit STT3A	21.1724	21.1197	21.1664	21.4928	21.4834	21.5537	0.357145	0.27001	0.444279	21.3314	9.95514	2.6535	4.8909e-05	0.00494992	0	0
P47199	sp|P47199|QOR_MOUSE Quinone oxidoreductase OS=Mus musculus OX=10090 GN=Cryz PE=1 SV=1	127.39	1113	P47199	Cryz	Quinone oxidoreductase	23.4236	23.3729	23.4025	23.4145	23.4357	23.4441	0.0318206	-0.0443756	0.108017	23.4156	1.0143	-6.72167	0.348431	0.583332	0	0
P47226	sp|P47226|TES_MOUSE Testin OS=Mus musculus OX=10090 GN=Tes PE=1 SV=1	18.652	1114	P47226	Tes	Testin	15.9746	16.16	16.2174	16.2795	16.3544	16.4635	0.248494	0.0586616	0.438326	16.2415	3.17935	-3.81885	0.0182965	0.121908	0	0
P47708	sp|P47708|RP3A_MOUSE Rabphilin-3A OS=Mus musculus OX=10090 GN=Rph3a PE=1 SV=2	195.62	1115	P47708	Rph3a	Rabphilin-3A	23.6894	23.7334	23.6515	23.6555	23.6622	23.5331	-0.0745233	-0.190869	0.041822	23.6542	-1.55574	-6.09179	0.169264	0.398707	0	0
P47738	sp|P47738|ALDH2_MOUSE Aldehyde dehydrogenase, mitochondrial OS=Mus musculus OX=10090 GN=Aldh2 PE=1 SV=1	166.12	1116	P47738	Aldh2	Aldehyde dehydrogenase, mitochondrial	23.3623	23.3215	23.3828	23.2893	23.8604	23.7465	0.276551	-0.0727367	0.625839	23.4938	1.92303	-5.59788	0.101345	0.301792	0	0
P47739	sp|P47739|AL3A1_MOUSE Aldehyde dehydrogenase, dimeric NADP-preferring OS=Mus musculus OX=10090 GN=Aldh3a1 PE=1 SV=2	12.643	1117	P47739	Aldh3a1	Aldehyde dehydrogenase, dimeric NADP-preferring	16.0229	16.2344	17.0695	15.5765	16.5259	18.3656	0.380388	-1.7809	2.54168	16.6325	0.464336	-7.14398	0.663522	0.820623	0	0
P47740	sp|P47740|AL3A2_MOUSE Aldehyde dehydrogenase family 3 member A2 OS=Mus musculus OX=10090 GN=Aldh3a2 PE=1 SV=2	120.89	1118	P47740	Aldh3a2	Aldehyde dehydrogenase family 3 member A2	22.5747	22.5658	22.5818	22.6686	22.6231	22.6972	0.0888536	0.00799304	0.169714	22.6185	2.66889	-4.53804	0.035984	0.174712	0	0
P47743	sp|P47743|GRM8_MOUSE Metabotropic glutamate receptor 8 OS=Mus musculus OX=10090 GN=Grm8 PE=1 SV=2	11.185	1119	P47743	Grm8	Metabotropic glutamate receptor 8	16.5926	16.7289	16.6593	16.6434	16.5644	16.4918	-0.0937507	-0.227527	0.0400254	16.6134	-1.70211	-5.89931	0.138108	0.35682	0	0
P47753	sp|P47753|CAZA1_MOUSE F-actin-capping protein subunit alpha-1 OS=Mus musculus OX=10090 GN=Capza1 PE=1 SV=4	105.74	1120	P47753	Capza1	F-actin-capping protein subunit alpha-1	23.3102	23.2662	23.2833	23.2265	23.281	23.3367	-0.00513998	-0.10089	0.0906102	23.284	-0.130381	-7.26178	0.900399	0.955413	0	0
P47754	sp|P47754|CAZA2_MOUSE F-actin-capping protein subunit alpha-2 OS=Mus musculus OX=10090 GN=Capza2 PE=1 SV=3	83.239	1121	P47754	Capza2	F-actin-capping protein subunit alpha-2	23.5929	23.5774	23.5777	23.6698	23.6521	23.6825	0.0854194	0.0141379	0.156701	23.6254	2.91053	-4.19493	0.026013	0.147106	0	0
P47757	sp|P47757|CAPZB_MOUSE F-actin-capping protein subunit beta OS=Mus musculus OX=10090 GN=Capzb PE=1 SV=3	116.69	1122	P47757	Capzb	F-actin-capping protein subunit beta	23.6531	23.6265	23.6139	23.6143	23.6572	23.6235	0.000495507	-0.0759353	0.0769263	23.6314	0.0157461	-7.27145	0.987932	0.995906	0	0
P47758	sp|P47758|SRPRB_MOUSE Signal recognition particle receptor subunit beta OS=Mus musculus OX=10090 GN=Srprb PE=1 SV=1	78.015	1123	P47758	Srprb	Signal recognition particle receptor subunit beta	22.1541	22.2119	22.2421	22.5298	22.5072	22.5085	0.312433	0.226231	0.398635	22.359	8.80308	1.88332	0.000100184	0.00771416	0	0
P47791	sp|P47791|GSHR_MOUSE Glutathione reductase, mitochondrial OS=Mus musculus OX=10090 GN=Gsr PE=1 SV=3	109.28	1124	P47791	Gsr	Glutathione reductase, mitochondrial	23.12	23.1421	23.1988	23.1805	23.128	23.1379	-0.00484495	-0.0930117	0.0833218	23.1512	-0.133468	-7.26131	0.898057	0.955352	0	0
P47802	sp|P47802|MTX1_MOUSE Metaxin-1 OS=Mus musculus OX=10090 GN=Mtx1 PE=1 SV=1	25.823	1125	P47802	Mtx1	Metaxin-1	18.8824	18.892	18.8585	18.864	18.8093	18.8632	-0.0321435	-0.111616	0.0473294	18.8616	-0.982351	-6.75341	0.362749	0.596278	0	0
P47809	sp|P47809|MP2K4_MOUSE Dual specificity mitogen-activated protein kinase kinase 4 OS=Mus musculus OX=10090 GN=Map2k4 PE=1 SV=2	54.067	1126	P47809	Map2k4	Dual specificity mitogen-activated protein kinase kinase 4	20.592	20.5655	20.5641	20.5126	20.5833	20.4839	-0.0472708	-0.138501	0.0439591	20.5502	-1.25849	-6.45692	0.253599	0.491295	0	0
P47811	sp|P47811|MK14_MOUSE Mitogen-activated protein kinase 14 OS=Mus musculus OX=10090 GN=Mapk14 PE=1 SV=3	32.204	1127	P47811	Mapk14	Mitogen-activated protein kinase 14	17.7798	17.9417	17.7584	18.1114	18.0929	18.2974	0.340578	0.156995	0.52416	17.9969	4.50585	-2.10005	0.00377538	0.0504817	0	0
P47856	sp|P47856|GFPT1_MOUSE Glutamine--fructose-6-phosphate aminotransferase [isomerizing] 1 OS=Mus musculus OX=10090 GN=Gfpt1 PE=1 SV=3	72.287	1128	P47856	Gfpt1	Glutamine--fructose-6-phosphate aminotransferase [isomerizing] 1	21.6939	21.7536	21.7137	21.7994	21.5113	21.9566	0.0353428	-0.230492	0.301178	21.7381	0.32291	-7.21182	0.757393	0.879417	0	0
P47857	sp|P47857|PFKAM_MOUSE ATP-dependent 6-phosphofructokinase, muscle type OS=Mus musculus OX=10090 GN=Pfkm PE=1 SV=3	203.05	1129	P47857	Pfkm	ATP-dependent 6-phosphofructokinase, muscle type	24.2107	24.1868	24.2154	24.2432	24.2184	24.1464	-0.00163898	-0.0921686	0.0888907	24.2035	-0.0439719	-7.27047	0.966311	0.988048	0	0
P47867	sp|P47867|SCG3_MOUSE Secretogranin-3 OS=Mus musculus OX=10090 GN=Scg3 PE=1 SV=1	16.281	1130	P47867	Scg3	Secretogranin-3	16.4524	16.4778	16.3934	16.4968	16.4366	16.4091	0.00625243	-0.0918606	0.104365	16.4444	0.15478	-7.25777	0.881919	0.949186	0	0
P47911	sp|P47911|RL6_MOUSE Large ribosomal subunit protein eL6 OS=Mus musculus OX=10090 GN=Rpl6 PE=1 SV=3	105.05	1131	P47911	Rpl6	Large ribosomal subunit protein eL6	25.0437	25.0546	25.0131	25.0199	25.0286	25.1333	0.0234981	-0.0781326	0.125129	25.0489	0.561566	-7.09382	0.594145	0.778562	0	0
P47915;W4VSN7	sp|P47915|RL29_MOUSE Large ribosomal subunit protein eL29 OS=Mus musculus OX=10090 GN=Rpl29 PE=1 SV=2;tr|W4VSN7|W4VSN7_MOUSE 60S ribosomal protein L29 OS=Mus musculus OX=10090 GN=Rpl27rt PE=3 SV=1	32.807	1132	P47915	Rpl29	Large ribosomal subunit protein eL29	24.4857	24.4558	24.3869	24.4345	24.4429	24.4959	0.0149578	-0.0817405	0.111656	24.4503	0.3757	-7.19092	0.71968	0.856727	0	0
P47934	sp|P47934|CACP_MOUSE Carnitine O-acetyltransferase OS=Mus musculus OX=10090 GN=Crat PE=1 SV=3	20.056	1133	P47934	Crat	Carnitine O-acetyltransferase	18.052	17.9768	18.2138	18.049	18.2232	18.1986	0.0760959	-0.109962	0.262154	18.1189	0.993357	-6.74256	0.357765	0.592317	0	0
P47941	sp|P47941|CRKL_MOUSE Crk-like protein OS=Mus musculus OX=10090 GN=Crkl PE=1 SV=2	75.129	1134	P47941	Crkl	Crk-like protein	21.7985	21.8899	21.7655	21.7635	21.7874	21.7558	-0.0490982	-0.150609	0.0524126	21.7934	-1.17475	-6.55184	0.283297	0.524425	0	0
P47955	sp|P47955|RLA1_MOUSE Large ribosomal subunit protein P1 OS=Mus musculus OX=10090 GN=Rplp1 PE=1 SV=1	24.416	1135	P47955	Rplp1	Large ribosomal subunit protein P1	21.3812	21.3909	21.2493	21.3943	21.6636	21.416	0.150872	-0.0518218	0.353565	21.4159	1.80784	-5.75644	0.11912	0.331392	0	0
P47962	sp|P47962|RL5_MOUSE Large ribosomal subunit protein uL18 OS=Mus musculus OX=10090 GN=Rpl5 PE=1 SV=3	92.383	1136	P47962	Rpl5	Large ribosomal subunit protein uL18	23.8345	23.9045	23.826	23.9069	23.7611	23.9928	0.0318973	-0.124559	0.188354	23.871	0.495169	-7.13261	0.637566	0.805361	0	0
P47963	sp|P47963|RL13_MOUSE Large ribosomal subunit protein eL13 OS=Mus musculus OX=10090 GN=Rpl13 PE=1 SV=3	105.46	1137	P47963	Rpl13	Large ribosomal subunit protein eL13	24.4703	24.3968	24.4042	24.329	24.4745	24.4798	0.00398504	-0.122777	0.130747	24.4258	0.0763548	-7.26822	0.941545	0.978207	0	0
P47964	sp|P47964|RL36_MOUSE Large ribosomal subunit protein eL36 OS=Mus musculus OX=10090 GN=Rpl36 PE=1 SV=3	66.584	1138	P47964	Rpl36	Large ribosomal subunit protein eL36	22.0897	22.1782	22.1006	22.1779	21.9829	22.3092	0.0338559	-0.170819	0.23853	22.1397	0.401758	-7.17949	0.701367	0.844396	0	0
P48024	sp|P48024|EIF1_MOUSE Eukaryotic translation initiation factor 1 OS=Mus musculus OX=10090 GN=Eif1 PE=1 SV=2	44.852	1139	P48024	Eif1	Eukaryotic translation initiation factor 1	21.5675	21.677	21.5065	21.6317	21.6874	21.5816	0.049903	-0.083223	0.183029	21.6086	0.910452	-6.82207	0.396651	0.625338	0	0
P48036	sp|P48036|ANXA5_MOUSE Annexin A5 OS=Mus musculus OX=10090 GN=Anxa5 PE=1 SV=1	196.3	1140	P48036	Anxa5	Annexin A5	24.1896	24.196	24.1372	24.5137	24.5428	24.5513	0.361635	0.280982	0.442288	24.3551	10.8903	3.21468	2.88061e-05	0.0037576	0	0
P48168	sp|P48168|GLRB_MOUSE Glycine receptor subunit beta OS=Mus musculus OX=10090 GN=Glrb PE=1 SV=2	34.804	1141	P48168	Glrb	Glycine receptor subunit beta	19.3335	19.3943	19.3783	19.4275	19.4018	19.2853	0.00281502	-0.112282	0.117912	19.3701	0.0594032	-7.26955	0.954503	0.982453	0	0
P48193	sp|P48193|EPB41_MOUSE Protein 4.1 OS=Mus musculus OX=10090 GN=Epb41 PE=1 SV=2	323.31	1142	P48193	Epb41	Protein 4.1	25.2826	25.2962	25.2774	25.3009	25.2667	25.282	-0.00218347	-0.074153	0.0697861	25.2843	-0.0736869	-7.26845	0.943583	0.978362	0	0
P48318	sp|P48318|DCE1_MOUSE Glutamate decarboxylase 1 OS=Mus musculus OX=10090 GN=Gad1 PE=1 SV=2	97.555	1144	P48318	Gad1	Glutamate decarboxylase 1	23.0781	23.0766	23.1513	23.1873	23.1327	23.0873	0.0337636	-0.0671789	0.134706	23.1189	0.812396	-6.90919	0.446675	0.66562	0	0
P48320	sp|P48320|DCE2_MOUSE Glutamate decarboxylase 2 OS=Mus musculus OX=10090 GN=Gad2 PE=1 SV=1	64.943	1145	P48320	Gad2	Glutamate decarboxylase 2	20.9207	20.964	20.9215	20.9955	20.9656	21.008	0.0543182	-0.0235788	0.132215	20.9625	1.69363	-5.91065	0.139754	0.358125	0	0
P48377	sp|P48377|RFX1_MOUSE MHC class II regulatory factor RFX1 OS=Mus musculus OX=10090 GN=Rfx1 PE=1 SV=2	19.331	1146	P48377	Rfx1	MHC class II regulatory factor RFX1	18.0695	18.0733	18.1136	18.022	18.0042	17.9753	-0.0849668	-0.163371	-0.00656244	18.043	-2.6321	-4.59057	0.0378299	0.17967	0	0
P48379;P48381	sp|P48379|RFX2_MOUSE DNA-binding protein RFX2 OS=Mus musculus OX=10090 GN=Rfx2 PE=1 SV=2;sp|P48381|RFX3_MOUSE Transcription factor RFX3 OS=Mus musculus OX=10090 GN=Rfx3 PE=1 SV=2	12.616	1147	P48379	Rfx2	DNA-binding protein RFX2	12.0986	12.1391	12.5106	12.1452	12.4151	12.4494	0.0871387	-0.237608	0.411886	12.293	0.651717	-7.03418	0.538015	0.737025	0	0
P48428	sp|P48428|TBCA_MOUSE Tubulin-specific chaperone A OS=Mus musculus OX=10090 GN=Tbca PE=1 SV=3	52.305	1148	P48428	Tbca	Tubulin-specific chaperone A	21.7918	21.7622	21.8055	21.786	21.8054	22.1933	0.141735	-0.127297	0.410766	21.8574	1.27958	-6.4324	0.24656	0.48649	0	0
P48437	sp|P48437|PROX1_MOUSE Prospero homeobox protein 1 OS=Mus musculus OX=10090 GN=Prox1 PE=1 SV=2	45.517	1149	P48437	Prox1	Prospero homeobox protein 1	20.2883	20.2519	20.3205	20.2747	20.2624	20.4224	0.0329258	-0.0945623	0.160414	20.3034	0.627278	-7.05112	0.552897	0.747826	0	0
P48453	sp|P48453|PP2BB_MOUSE Serine/threonine-protein phosphatase 2B catalytic subunit beta isoform OS=Mus musculus OX=10090 GN=Ppp3cb PE=1 SV=2	86.923	1150	P48453	Ppp3cb	Serine/threonine-protein phosphatase 2B catalytic subunit beta isoform	20.9514	20.8046	20.7914	20.6406	20.8286	20.5172	-0.18701	-0.401363	0.0273436	20.7556	-2.11898	-5.32303	0.0769798	0.257997	0	0
P48455	sp|P48455|PP2BC_MOUSE Serine/threonine-protein phosphatase 2B catalytic subunit gamma isoform OS=Mus musculus OX=10090 GN=Ppp3cc PE=1 SV=1	38.562	1151	P48455	Ppp3cc	Serine/threonine-protein phosphatase 2B catalytic subunit gamma isoform	21.0559	21.004	21.026	20.8238	20.6484	20.724	-0.296566	-0.420593	-0.172539	20.8803	-5.80762	-0.662356	0.00102445	0.0244452	0	0
P48678	sp|P48678|LMNA_MOUSE Prelamin-A/C OS=Mus musculus OX=10090 GN=Lmna PE=1 SV=2	272.26	1152	P48678	Lmna	Prelamin-A/C	24.1841	24.2213	24.1563	24.2223	24.3367	24.3056	0.100963	-0.00140117	0.203328	24.2377	2.39556	-4.92896	0.0523529	0.214005	0	0
P48722	sp|P48722|HS74L_MOUSE Heat shock 70 kDa protein 4L OS=Mus musculus OX=10090 GN=Hspa4l PE=1 SV=2	323.31	1153	P48722	Hspa4l	Heat shock 70 kDa protein 4L	25.7001	25.7998	25.7269	25.7073	25.6232	25.5724	-0.10792	-0.226083	0.010242	25.6883	-2.21828	-5.18208	0.0669943	0.242153	0	0
P48758	sp|P48758|CBR1_MOUSE Carbonyl reductase [NADPH] 1 OS=Mus musculus OX=10090 GN=Cbr1 PE=1 SV=3	170.77	1154	P48758	Cbr1	Carbonyl reductase [NADPH] 1	23.7044	23.7365	23.7226	23.6829	23.8196	23.7288	0.0225895	-0.0830868	0.128266	23.7325	0.519185	-7.11909	0.621666	0.795727	0	0
P48771	sp|P48771|CX7A2_MOUSE Cytochrome c oxidase subunit 7A2, mitochondrial OS=Mus musculus OX=10090 GN=Cox7a2 PE=1 SV=2	16.025	1155	P48771	Cox7a2	Cytochrome c oxidase subunit 7A2, mitochondrial	22.5424	22.4279	22.5495	22.5066	22.4016	22.3849	-0.0755934	-0.202624	0.0514371	22.4688	-1.44534	-6.23195	0.197019	0.433254	0	0
P48774	sp|P48774|GSTM5_MOUSE Glutathione S-transferase Mu 5 OS=Mus musculus OX=10090 GN=Gstm5 PE=1 SV=1	126.17	1156	P48774	Gstm5	Glutathione S-transferase Mu 5	24.002	23.98	23.9757	23.908	24.1326	24.3047	0.129205	-0.10577	0.364179	24.0505	1.33552	-6.36623	0.228715	0.468762	0	0
P48962	sp|P48962|ADT1_MOUSE ADP/ATP translocase 1 OS=Mus musculus OX=10090 GN=Slc25a4 PE=1 SV=4	152.75	1157	P48962	Slc25a4	ADP/ATP translocase 1	28.5416	28.4594	28.5108	28.5605	28.4846	28.4917	0.00831048	-0.0871288	0.10375	28.5081	0.211491	-7.24583	0.839296	0.927442	0	0
P49070	sp|P49070|CAMLG_MOUSE Guided entry of tail-anchored proteins factor CAMLG OS=Mus musculus OX=10090 GN=Camlg PE=1 SV=2	18.864	1158	P49070	Camlg	Guided entry of tail-anchored proteins factor CAMLG	17.4459	17.3637	17.4204	17.602	17.4709	17.5168	0.119908	0.00781072	0.232005	17.47	2.59804	-4.63923	0.0396279	0.183478	0	0
P49117	sp|P49117|NR2C2_MOUSE Nuclear receptor subfamily 2 group C member 2 OS=Mus musculus OX=10090 GN=Nr2c2 PE=1 SV=1	24.708	1159	P49117	Nr2c2	Nuclear receptor subfamily 2 group C member 2	16.0792	16.1469	16.2031	16.0052	16.2335	15.9881	-0.0674567	-0.250258	0.115345	16.1093	-0.896268	-6.83515	0.403616	0.6308	0	0
Q9D2E1;Q922R0;Q3UMW7;P49138	sp|Q9D2E1|TSSK3_MOUSE Testis-specific serine/threonine-protein kinase 3 OS=Mus musculus OX=10090 GN=Tssk3 PE=2 SV=1;sp|Q922R0|PRKX_MOUSE cAMP-dependent protein kinase catalytic subunit PRKX OS=Mus musculus OX=10090 GN=Prkx PE=1 SV=1;sp|Q3UMW7|MAPK3_MOUSE M	6.3055	1160	Q9D2E1	Tssk3	Testis-specific serine/threonine-protein kinase 3	17.6879	17.6493	17.6273	17.8567	17.9547	17.9453	0.264058	0.166114	0.362003	17.7869	6.54807	0.0550579	0.000534246	0.0173775	0	0
P49194	sp|P49194|RET3_MOUSE Retinol-binding protein 3 OS=Mus musculus OX=10090 GN=Rbp3 PE=2 SV=3	323.31	1161	P49194	Rbp3	Retinol-binding protein 3	25.6229	26.0269	25.8955	25.8644	26.6436	25.8162	0.259639	-0.355386	0.874665	25.9782	1.04786	-6.68427	0.337319	0.575599	0	0
P49312	sp|P49312|ROA1_MOUSE Heterogeneous nuclear ribonucleoprotein A1 OS=Mus musculus OX=10090 GN=Hnrnpa1 PE=1 SV=2	153.46	1162	P49312	Hnrnpa1	Heterogeneous nuclear ribonucleoprotein A1	25.204	25.2148	25.2585	25.2698	25.0167	25.2934	-0.0324688	-0.221227	0.15629	25.2095	-0.417785	-7.1721	0.69021	0.838653	0	0
P49442	sp|P49442|INPP_MOUSE Inositol polyphosphate 1-phosphatase OS=Mus musculus OX=10090 GN=Inpp1 PE=1 SV=2	86.789	1163	P49442	Inpp1	Inositol polyphosphate 1-phosphatase	23.158	23.112	23.1029	23.0904	23.0493	22.9724	-0.0869079	-0.188636	0.0148203	23.0808	-2.07497	-5.38521	0.0818795	0.267018	0	0
P49443	sp|P49443|PPM1A_MOUSE Protein phosphatase 1A OS=Mus musculus OX=10090 GN=Ppm1a PE=1 SV=1	123.61	1164	P49443	Ppm1a	Protein phosphatase 1A	23.4472	23.4302	23.4173	23.4386	23.4295	23.3713	-0.0184409	-0.100088	0.0632058	23.4223	-0.548576	-7.10176	0.602506	0.782285	0	0
P49586	sp|P49586|PCY1A_MOUSE Choline-phosphate cytidylyltransferase A OS=Mus musculus OX=10090 GN=Pcyt1a PE=1 SV=1	65.316	1165	P49586	Pcyt1a	Choline-phosphate cytidylyltransferase A	20.9298	20.9803	20.9697	21.0006	20.9405	20.9343	-0.00149294	-0.0868602	0.0838743	20.9592	-0.0424759	-7.27055	0.967456	0.98818	0	0
P49615	sp|P49615|CDK5_MOUSE Cyclin-dependent kinase 5 OS=Mus musculus OX=10090 GN=Cdk5 PE=1 SV=1	124.33	1166	P49615	Cdk5	Cyclin-dependent kinase 5	22.9045	22.9238	22.8983	22.9404	22.8491	22.8707	-0.0221567	-0.110507	0.0661939	22.8978	-0.609099	-7.06335	0.564131	0.757248	0	0
P49722	sp|P49722|PSA2_MOUSE Proteasome subunit alpha type-2 OS=Mus musculus OX=10090 GN=Psma2 PE=1 SV=3	63.363	1167	P49722	Psma2	Proteasome subunit alpha type-2	23.3894	23.4104	23.4485	23.4813	23.304	23.5522	0.0297203	-0.133361	0.192801	23.431	0.442631	-7.16011	0.673082	0.825703	0	0
P49817;P51637	sp|P49817|CAV1_MOUSE Caveolin-1 OS=Mus musculus OX=10090 GN=Cav1 PE=1 SV=1;sp|P51637|CAV3_MOUSE Caveolin-3 OS=Mus musculus OX=10090 GN=Cav3 PE=1 SV=1	26.812	1168	P49817	Cav1	Caveolin-1	22.3148	22.3945	22.3312	22.5488	22.4345	22.4956	0.14607	0.04075	0.251389	22.4199	3.36855	-3.55885	0.014372	0.108159	0	0
P49919	sp|P49919|CDN1C_MOUSE Cyclin-dependent kinase inhibitor 1C OS=Mus musculus OX=10090 GN=Cdkn1c PE=1 SV=2	6.8853	1169	P49919	Cdkn1c	Cyclin-dependent kinase inhibitor 1C	12.9399	12.4785	12.5572	12.4655	13.2874	12.8603	0.21251	-0.364275	0.789294	12.7648	0.912307	-6.81746	0.39842	0.626117	0	0
P49935	sp|P49935|CATH_MOUSE Pro-cathepsin H OS=Mus musculus OX=10090 GN=Ctsh PE=1 SV=2	18.544	1170	P49935	Ctsh	Pro-cathepsin H	17.9356	17.7376	17.7114	18.2832	19.2017	18.9823	1.02754	0.430924	1.62415	18.3086	4.26792	-2.51684	0.0059171	0.0656586	1	0
P49962	sp|P49962|SRP09_MOUSE Signal recognition particle 9 kDa protein OS=Mus musculus OX=10090 GN=Srp9 PE=1 SV=2	18.52	1171	P49962	Srp9	Signal recognition particle 9 kDa protein	21.3041	21.3167	21.3274	21.2607	21.3542	21.246	-0.0291069	-0.12522	0.067006	21.3015	-0.735542	-6.97185	0.488932	0.697723	0	0
P50096	sp|P50096|IMDH1_MOUSE Inosine-5-monophosphate dehydrogenase 1 OS=Mus musculus OX=10090 GN=Impdh1 PE=1 SV=2	253.61	1172	P50096	Impdh1	Inosine-5-monophosphate dehydrogenase 1	25.783	25.764	25.7954	25.5375	25.5364	25.4836	-0.26162	-0.340419	-0.182821	25.65	-8.06388	1.33584	0.000165933	0.00993904	0	0
P50136	sp|P50136|ODBA_MOUSE 2-oxoisovalerate dehydrogenase subunit alpha, mitochondrial OS=Mus musculus OX=10090 GN=Bckdha PE=1 SV=1	32.445	1173	P50136	Bckdha	2-oxoisovalerate dehydrogenase subunit alpha, mitochondrial	18.1845	18.1417	18.1822	18.0343	18.2829	18.2459	0.0182743	-0.149884	0.186432	18.1786	0.263946	-7.23155	0.800389	0.904212	0	0
P50149	sp|P50149|GNAT2_MOUSE Guanine nucleotide-binding protein G(t) subunit alpha-2 OS=Mus musculus OX=10090 GN=Gnat2 PE=2 SV=2	82.155	1174	P50149	Gnat2	Guanine nucleotide-binding protein G(t) subunit alpha-2	22.61	22.5574	22.6021	22.2424	22.2629	22.1431	-0.373702	-0.478201	-0.269204	22.403	-8.68576	1.79941	0.000108266	0.00784593	0	0
P50153	sp|P50153|GBG4_MOUSE Guanine nucleotide-binding protein G(I)/G(S)/G(O) subunit gamma-4 OS=Mus musculus OX=10090 GN=Gng4 PE=1 SV=1	8.1978	1175	P50153	Gng4	Guanine nucleotide-binding protein G(I)/G(S)/G(O) subunit gamma-4	19.5308	19.5254	19.5631	19.6237	19.4005	19.3847	-0.0701356	-0.237186	0.0969143	19.5047	-1.01973	-6.71621	0.346044	0.582029	0	0
P50171	sp|P50171|DHB8_MOUSE (3R)-3-hydroxyacyl-CoA dehydrogenase OS=Mus musculus OX=10090 GN=Hsd17b8 PE=1 SV=2	110.54	1176	P50171	Hsd17b8	(3R)-3-hydroxyacyl-CoA dehydrogenase	20.5302	20.4999	20.5769	20.365	20.5096	20.4529	-0.0932015	-0.208723	0.0223198	20.4891	-1.95954	-5.54709	0.0962803	0.293135	0	0
P50247	sp|P50247|SAHH_MOUSE Adenosylhomocysteinase OS=Mus musculus OX=10090 GN=Ahcy PE=1 SV=3	198.59	1177	P50247	Ahcy	Adenosylhomocysteinase	25.9171	25.856	25.9186	25.8647	25.8448	25.9244	-0.0192702	-0.111408	0.0728677	25.8876	-0.507974	-7.12548	0.629062	0.800649	0	0
P50396	sp|P50396|GDIA_MOUSE Rab GDP dissociation inhibitor alpha OS=Mus musculus OX=10090 GN=Gdi1 PE=1 SV=3	186.66	1178	P50396	Gdi1	Rab GDP dissociation inhibitor alpha	25.238	25.2896	25.2251	25.2447	25.2857	25.1706	-0.0172186	-0.119641	0.085204	25.2423	-0.408314	-7.1765	0.696793	0.842466	0	0
P50427	sp|P50427|STS_MOUSE Steryl-sulfatase OS=Mus musculus OX=10090 GN=Sts PE=1 SV=1	26.844	1179	P50427	Sts	Steryl-sulfatase	17.594	17.6519	17.6736	17.8418	17.8893	17.89	0.233865	0.145489	0.322242	17.7568	6.42721	-0.0575351	0.000591788	0.0181362	0	0
P50429	sp|P50429|ARSB_MOUSE Arylsulfatase B OS=Mus musculus OX=10090 GN=Arsb PE=1 SV=3	21.734	1180	P50429	Arsb	Arylsulfatase B	18.5416	18.5602	18.5197	18.4568	18.5722	18.4497	-0.0476382	-0.15353	0.0582535	18.5167	-1.09266	-6.64083	0.315231	0.555459	0	0
P50431	sp|P50431|GLYC_MOUSE Serine hydroxymethyltransferase, cytosolic OS=Mus musculus OX=10090 GN=Shmt1 PE=1 SV=3	7.1167	1181	P50431	Shmt1	Serine hydroxymethyltransferase, cytosolic	16.5924	16.6824	16.612	16.4152	16.5867	16.5115	-0.124427	-0.254554	0.00569916	16.5667	-2.32243	-5.03353	0.0579434	0.224544	0	0
P50462	sp|P50462|CSRP3_MOUSE Cysteine and glycine-rich protein 3 OS=Mus musculus OX=10090 GN=Csrp3 PE=1 SV=1	7.8231	1182	P50462	Csrp3	Cysteine and glycine-rich protein 3	16.653	16.7631	16.3974	16.452	16.5631	16.2171	-0.193757	-0.492229	0.104715	16.5076	-1.57669	-6.06467	0.164426	0.391872	0	0
P50516	sp|P50516|VATA_MOUSE V-type proton ATPase catalytic subunit A OS=Mus musculus OX=10090 GN=Atp6v1a PE=1 SV=2	323.31	1183	P50516	Atp6v1a	V-type proton ATPase catalytic subunit A	26.5547	26.532	26.5694	26.5514	26.5263	26.5051	-0.024436	-0.100722	0.0518496	26.5398	-0.778002	-6.93786	0.465256	0.681266	0	0
P50518	sp|P50518|VATE1_MOUSE V-type proton ATPase subunit E 1 OS=Mus musculus OX=10090 GN=Atp6v1e1 PE=1 SV=2	155.95	1184	P50518	Atp6v1e1	V-type proton ATPase subunit E 1	25.7197	25.7798	25.7388	25.7413	25.7136	25.7145	-0.022931	-0.101657	0.055795	25.7346	-0.707454	-6.99345	0.505035	0.71212	0	0
P50543	sp|P50543|S10AB_MOUSE Protein S100-A11 OS=Mus musculus OX=10090 GN=S100a11 PE=1 SV=1	7.4624	1185	P50543	S100a11	Protein S100-A11	17.7532	18.0497	17.8735	18.5157	18.6232	20.1195	1.19401	-0.0174426	2.40546	18.4891	2.53654	-4.80983	0.0522985	0.214005	1	0
P50544	sp|P50544|ACADV_MOUSE Very long-chain specific acyl-CoA dehydrogenase, mitochondrial OS=Mus musculus OX=10090 GN=Acadvl PE=1 SV=3	146.77	1186	P50544	Acadvl	Very long-chain specific acyl-CoA dehydrogenase, mitochondrial	23.1123	22.9927	23.115	23.1669	23.3101	23.2166	0.157866	0.0252184	0.290513	23.1523	2.89056	-4.22314	0.0267126	0.149194	0	0
P50580	sp|P50580|PA2G4_MOUSE Proliferation-associated protein 2G4 OS=Mus musculus OX=10090 GN=Pa2g4 PE=1 SV=3	149.83	1187	P50580	Pa2g4	Proliferation-associated protein 2G4	24.7788	24.7898	24.7467	24.77	24.7572	24.8039	0.00525847	-0.0726091	0.083126	24.7744	0.16402	-7.25607	0.874941	0.94552	0	0
P50586	sp|P50586|TUB_MOUSE Tubby protein OS=Mus musculus OX=10090 GN=Tub PE=1 SV=1	47.895	1188	P50586	Tub	Tubby protein	17.6292	17.6291	17.7704	17.278	17.2424	17.1521	-0.452062	-0.58803	-0.316094	17.4502	-8.07523	1.3446	0.000164604	0.00993904	0	0
P51125	sp|P51125|ICAL_MOUSE Calpastatin OS=Mus musculus OX=10090 GN=Cast PE=1 SV=2	48.891	1189	P51125	Cast	Calpastatin	17.7045	17.8364	17.821	17.8211	18.0684	18.2875	0.271734	-0.0119854	0.555454	17.9231	2.3262	-5.02814	0.0576404	0.223924	0	0
P51150	sp|P51150|RAB7A_MOUSE Ras-related protein Rab-7a OS=Mus musculus OX=10090 GN=Rab7a PE=1 SV=2	122.9	1190	P51150	Rab7a	Ras-related protein Rab-7a	25.0305	25.0119	25.0362	25.1026	25.1397	25.1455	0.10305	0.0283492	0.177751	25.0777	3.35054	-3.58341	0.0147028	0.109524	0	0
P51163	sp|P51163|HEM4_MOUSE Uroporphyrinogen-III synthase OS=Mus musculus OX=10090 GN=Uros PE=1 SV=1	35.886	1191	P51163	Uros	Uroporphyrinogen-III synthase	18.3478	18.2661	18.3547	18.3527	18.2275	18.3395	-0.0163345	-0.133755	0.101086	18.3147	-0.337873	-7.20621	0.746624	0.873044	0	0
P51174	sp|P51174|ACADL_MOUSE Long-chain specific acyl-CoA dehydrogenase, mitochondrial OS=Mus musculus OX=10090 GN=Acadl PE=1 SV=2	74.348	1192	P51174	Acadl	Long-chain specific acyl-CoA dehydrogenase, mitochondrial	21.6672	21.6034	21.7431	21.5729	21.7181	21.7528	0.0100487	-0.139836	0.159933	21.6762	0.162835	-7.2563	0.875835	0.945611	0	0
P51410;A0A140T8T4	sp|P51410|RL9_MOUSE Large ribosomal subunit protein uL6 OS=Mus musculus OX=10090 GN=Rpl9 PE=1 SV=2;tr|A0A140T8T4|A0A140T8T4_MOUSE Large ribosomal subunit protein uL6 OS=Mus musculus OX=10090 GN=Rpl9-ps6 PE=3 SV=1	61.503	1193	P51410	Rpl9	Large ribosomal subunit protein uL6	23.8004	23.7621	23.7992	23.7836	23.7953	23.9549	0.0573643	-0.0727431	0.187472	23.8159	1.07086	-6.66374	0.324199	0.563865	0	0
P51432	sp|P51432|PLCB3_MOUSE 1-phosphatidylinositol 4,5-bisphosphate phosphodiesterase beta-3 OS=Mus musculus OX=10090 GN=Plcb3 PE=1 SV=2	43.092	1194	P51432	Plcb3	1-phosphatidylinositol 4,5-bisphosphate phosphodiesterase beta-3	17.4966	17.5098	17.47	17.534	17.7253	17.6101	0.131021	0.000668976	0.261373	17.5577	2.44127	-4.86354	0.0491466	0.207092	0	0
P51448	sp|P51448|RORA_MOUSE Nuclear receptor ROR-alpha OS=Mus musculus OX=10090 GN=Rora PE=1 SV=1	10.857	1195	P51448	Rora	Nuclear receptor ROR-alpha	16.6556	16.6083	16.734	16.8777	16.5816	16.8161	0.0925433	-0.109477	0.294563	16.7122	1.11261	-6.61959	0.307207	0.547618	0	0
P51491	sp|P51491|OPSB_MOUSE Short-wave-sensitive opsin 1 OS=Mus musculus OX=10090 GN=Opn1sw PE=1 SV=1	93.345	1196	P51491	Opn1sw	Short-wave-sensitive opsin 1	24.7935	24.6328	24.7774	24.5637	24.6739	24.2817	-0.228163	-0.486297	0.0299715	24.6205	-2.1468	-5.28363	0.0740377	0.252822	0	0
P51569	sp|P51569|AGAL_MOUSE Alpha-galactosidase A OS=Mus musculus OX=10090 GN=Gla PE=1 SV=1	6.6722	1197	P51569	Gla	Alpha-galactosidase A	14.8593	14.898	14.8175	14.8904	14.9204	14.9039	0.046612	-0.0372521	0.130476	14.8816	1.34994	-6.34892	0.224306	0.463168	0	0
P51612	sp|P51612|XPC_MOUSE DNA repair protein complementing XP-C cells homolog OS=Mus musculus OX=10090 GN=Xpc PE=1 SV=2	36.664	1198	P51612	Xpc	DNA repair protein complementing XP-C cells homolog	18.0295	18.0812	18.0965	18.1301	17.984	18.092	-0.000358806	-0.116713	0.115995	18.0689	-0.00748982	-7.27156	0.99426	0.998171	0	0
P51642	sp|P51642|CNTF_MOUSE Ciliary neurotrophic factor OS=Mus musculus OX=10090 GN=Cntf PE=2 SV=1	66.416	1199	P51642	Cntf	Ciliary neurotrophic factor	17.5733	17.5751	17.6113	18.116	18.3547	19.1635	0.958165	0.285015	1.63132	18.0656	3.54913	-3.42308	0.013685	0.105429	0	0
P51660	sp|P51660|DHB4_MOUSE Peroxisomal multifunctional enzyme type 2 OS=Mus musculus OX=10090 GN=Hsd17b4 PE=1 SV=3	103.64	1200	P51660	Hsd17b4	Peroxisomal multifunctional enzyme type 2	22.4361	22.4241	22.5038	22.6217	22.5365	22.6328	0.142344	0.0395958	0.245093	22.5258	3.36479	-3.56398	0.0144405	0.108535	0	0
P51791	sp|P51791|CLCN3_MOUSE H(+)/Cl(-) exchange transporter 3 OS=Mus musculus OX=10090 GN=Clcn3 PE=1 SV=3	19.878	1201	P51791	Clcn3	H(+)/Cl(-) exchange transporter 3	18.3177	18.3203	18.3157	18.1388	18.351	18.2633	-0.0668428	-0.205206	0.0715207	18.2844	-1.17335	-6.5534	0.28382	0.524732	0	0
P51855	sp|P51855|GSHB_MOUSE Glutathione synthetase OS=Mus musculus OX=10090 GN=Gss PE=1 SV=1	89.936	1202	P51855	Gss	Glutathione synthetase	21.4318	21.3765	21.4477	21.3409	21.3787	22.5701	0.344551	-0.544058	1.23316	21.591	0.979699	-6.75004	0.369769	0.601657	0	0
P51859	sp|P51859|HDGF_MOUSE Hepatoma-derived growth factor OS=Mus musculus OX=10090 GN=Hdgf PE=1 SV=2	118.29	1203	P51859	Hdgf	Hepatoma-derived growth factor	25.6403	25.6356	25.6686	25.515	25.5691	25.525	-0.111822	-0.190199	-0.0334458	25.5922	-3.46526	-3.42767	0.0127299	0.100843	0	0
P51863	sp|P51863|VA0D1_MOUSE V-type proton ATPase subunit d 1 OS=Mus musculus OX=10090 GN=Atp6v0d1 PE=1 SV=2	108.11	1204	P51863	Atp6v0d1	V-type proton ATPase subunit d 1	25.7216	25.6893	25.7249	25.7326	25.6727	25.6678	-0.0208728	-0.10351	0.0617647	25.7015	-0.613473	-7.06044	0.561415	0.754638	0	0
P51880	sp|P51880|FABP7_MOUSE Fatty acid-binding protein, brain OS=Mus musculus OX=10090 GN=Fabp7 PE=1 SV=2	49.791	1205	P51880	Fabp7	Fatty acid-binding protein, brain	22.194	21.9461	22.0707	21.9787	21.96	21.9373	-0.111553	-0.268891	0.0457847	22.0145	-1.72203	-5.87262	0.13432	0.351832	0	0
P51881	sp|P51881|ADT2_MOUSE ADP/ATP translocase 2 OS=Mus musculus OX=10090 GN=Slc25a5 PE=1 SV=3	102.61	1206	P51881	Slc25a5	ADP/ATP translocase 2	26.7145	26.7056	26.7487	26.6887	26.6491	26.6386	-0.0641256	-0.143063	0.0148122	26.6909	-1.97306	-5.52824	0.0944702	0.290402	0	0
P51906	sp|P51906|EAA3_MOUSE Excitatory amino acid transporter 3 OS=Mus musculus OX=10090 GN=Slc1a1 PE=1 SV=2	7.6996	1207	P51906	Slc1a1	Excitatory amino acid transporter 3	15.9066	16.5348	16.159	16.3449	16.6648	16.4902	0.299813	-0.109656	0.709283	16.35	1.78456	-5.7891	0.123782	0.338555	0	0
P51949	sp|P51949|MAT1_MOUSE CDK-activating kinase assembly factor MAT1 OS=Mus musculus OX=10090 GN=Mnat1 PE=1 SV=2	7.9735	1208	P51949	Mnat1	CDK-activating kinase assembly factor MAT1	16.3958	16.3813	16.4562	16.4914	16.3475	16.3578	-0.0122113	-0.134164	0.109742	16.405	-0.2432	-7.23756	0.81571	0.913582	0	0
P52196	sp|P52196|THTR_MOUSE Thiosulfate sulfurtransferase OS=Mus musculus OX=10090 GN=Tst PE=1 SV=3	40.14	1209	P52196	Tst	Thiosulfate sulfurtransferase	18.7097	18.5961	18.9029	18.9828	19.3837	19.6509	0.602907	0.174547	1.03127	19.0377	3.43297	-3.48827	0.0136322	0.105291	0	0
P52293	sp|P52293|IMA1_MOUSE Importin subunit alpha-1 OS=Mus musculus OX=10090 GN=Kpna2 PE=1 SV=2	183.82	1210	P52293	Kpna2	Importin subunit alpha-1	22.6632	22.6302	22.6552	22.3353	22.2559	22.2116	-0.381982	-0.482239	-0.281725	22.4586	-9.25385	2.19595	7.49702e-05	0.00628678	0	0
P52332	sp|P52332|JAK1_MOUSE Tyrosine-protein kinase JAK1 OS=Mus musculus OX=10090 GN=Jak1 PE=1 SV=1	19	1211	P52332	Jak1	Tyrosine-protein kinase JAK1	17.4401	17.4241	17.505	17.9118	17.7567	17.897	0.398757	0.270971	0.526543	17.6558	7.57912	0.951	0.000236107	0.0125995	0	0
P52430	sp|P52430|PON1_MOUSE Serum paraoxonase/arylesterase 1 OS=Mus musculus OX=10090 GN=Pon1 PE=1 SV=2	27.606	1212	P52430	Pon1	Serum paraoxonase/arylesterase 1	20.831	20.7762	20.6606	20.4082	20.3243	20.1017	-0.477878	-0.692789	-0.262968	20.517	-5.40073	-1.08625	0.00150441	0.030155	0	0
P52431	sp|P52431|DPOD1_MOUSE DNA polymerase delta catalytic subunit OS=Mus musculus OX=10090 GN=Pold1 PE=1 SV=2	78.665	1213	P52431	Pold1	DNA polymerase delta catalytic subunit	20.5672	20.5875	20.5651	20.5758	20.5281	20.5201	-0.0319658	-0.109624	0.0456927	20.5573	-0.999746	-6.73622	0.354898	0.589821	0	0
P52432	sp|P52432|RPAC1_MOUSE DNA-directed RNA polymerases I and III subunit RPAC1 OS=Mus musculus OX=10090 GN=Polr1c PE=1 SV=3	14.07	1214	P52432	Polr1c	DNA-directed RNA polymerases I and III subunit RPAC1	18.1699	18.0182	17.944	18.1366	18.1373	18.0746	0.0721135	-0.0801421	0.224369	18.0801	1.15037	-6.57871	0.292486	0.533197	0	0
P52479	sp|P52479|UBP10_MOUSE Ubiquitin carboxyl-terminal hydrolase 10 OS=Mus musculus OX=10090 GN=Usp10 PE=1 SV=3	84.669	1215	P52479	Usp10	Ubiquitin carboxyl-terminal hydrolase 10	21.1779	21.1636	21.2003	21.1654	21.1603	21.3462	0.0433571	-0.095794	0.182508	21.2023	0.756775	-6.95505	0.476991	0.68947	0	0
P52480	sp|P52480|KPYM_MOUSE Pyruvate kinase PKM OS=Mus musculus OX=10090 GN=Pkm PE=1 SV=4	323.31	1216	P52480	Pkm	Pyruvate kinase PKM	29.0604	29.0284	29.0863	28.9249	28.9167	28.952	-0.127182	-0.205856	-0.048508	28.9948	-3.92633	-2.81981	0.00727987	0.0739387	0	0
P52483	sp|P52483|UB2E3_MOUSE Ubiquitin-conjugating enzyme E2 E3 OS=Mus musculus OX=10090 GN=Ube2e3 PE=1 SV=2	78.62	1217	P52483	Ube2e3	Ubiquitin-conjugating enzyme E2 E3	21.1073	21.0797	21.1087	21.1418	21.1247	21.1625	0.0444431	-0.0295904	0.118477	21.1208	1.45804	-6.21607	0.193624	0.428733	0	0
P52503	sp|P52503|NDUS6_MOUSE NADH dehydrogenase [ubiquinone] iron-sulfur protein 6, mitochondrial OS=Mus musculus OX=10090 GN=Ndufs6 PE=1 SV=2	49.088	1218	P52503	Ndufs6	NADH dehydrogenase [ubiquinone] iron-sulfur protein 6, mitochondrial	23.0643	23.098	23.1575	23.0778	23.0568	23.047	-0.0460764	-0.134538	0.0423854	23.0836	-1.26507	-6.44929	0.251381	0.489466	0	0
P52623	sp|P52623|UCK1_MOUSE Uridine-cytidine kinase 1 OS=Mus musculus OX=10090 GN=Uck1 PE=1 SV=2	84.161	1219	P52623	Uck1	Uridine-cytidine kinase 1	20.4419	20.587	20.3914	20.5803	20.4339	20.4937	0.0291611	-0.127928	0.18625	20.488	0.45087	-7.15598	0.667448	0.822009	0	0
P52760	sp|P52760|RIDA_MOUSE 2-iminobutanoate/2-iminopropanoate deaminase OS=Mus musculus OX=10090 GN=Rida PE=1 SV=3	40.402	1220	P52760	Rida	2-iminobutanoate/2-iminopropanoate deaminase	20.3954	20.3906	20.4326	20.5862	20.4557	20.4869	0.103382	-0.00270565	0.20947	20.4579	2.36686	-4.97001	0.0544767	0.219327	0	0
P52785	sp|P52785|GUC2E_MOUSE Retinal guanylyl cyclase 1 OS=Mus musculus OX=10090 GN=Gucy2e PE=1 SV=2	323.31	1221	P52785	Gucy2e	Retinal guanylyl cyclase 1	24.6912	24.5818	24.616	24.0121	23.9921	23.6481	-0.745605	-0.994353	-0.496856	24.2569	-7.28016	0.70255	0.000296273	0.0136939	0	0
P52795	sp|P52795|EFNB1_MOUSE Ephrin-B1 OS=Mus musculus OX=10090 GN=Efnb1 PE=1 SV=1	18.915	1222	P52795	Efnb1	Ephrin-B1	19.1278	19.0452	19.0811	19.2334	18.9278	19.2263	0.0444829	-0.168871	0.257837	19.1069	0.50639	-7.12637	0.63011	0.801477	0	0
P52800	sp|P52800|EFNB2_MOUSE Ephrin-B2 OS=Mus musculus OX=10090 GN=Efnb2 PE=1 SV=1	8.933	1223	P52800	Efnb2	Ephrin-B2	18.9162	18.9622	19.0521	19.1572	19.0907	19.3341	0.217157	0.0414147	0.3929	19.0854	3.00117	-4.06736	0.0230769	0.136651	0	0
P52825	sp|P52825|CPT2_MOUSE Carnitine O-palmitoyltransferase 2, mitochondrial OS=Mus musculus OX=10090 GN=Cpt2 PE=1 SV=2	145.97	1224	P52825	Cpt2	Carnitine O-palmitoyltransferase 2, mitochondrial	22.6138	22.5215	22.5803	22.5992	22.6448	22.697	0.0751013	-0.0273646	0.177567	22.6094	1.78017	-5.79411	0.123829	0.338555	0	0
P52875	sp|P52875|TM165_MOUSE Putative divalent cation/proton antiporter TMEM165 OS=Mus musculus OX=10090 GN=Tmem165 PE=1 SV=2	30.206	1225	P52875	Tmem165	Putative divalent cation/proton antiporter TMEM165	19.2789	19.283	19.2663	19.4886	19.6085	19.6228	0.297229	0.189163	0.405294	19.4247	6.68033	0.176364	0.000478465	0.0170262	0	0
P52912	sp|P52912|TIA1_MOUSE Cytotoxic granule associated RNA binding protein TIA1 OS=Mus musculus OX=10090 GN=Tia1 PE=1 SV=1	63.786	1226	P52912	Tia1	Cytotoxic granule associated RNA binding protein TIA1	21.2572	21.3225	21.2315	21.2098	21.2304	21.1797	-0.0637889	-0.154935	0.0273567	21.2385	-1.69982	-5.90239	0.138552	0.357153	0	0
P52927	sp|P52927|HMGA2_MOUSE High mobility group protein HMGI-C OS=Mus musculus OX=10090 GN=Hmga2 PE=1 SV=1	43.43	1227	P52927	Hmga2	High mobility group protein HMGI-C	20.0428	19.9087	20.0566	20.0213	20.0997	20.2132	0.108673	-0.0494114	0.266757	20.057	1.66965	-5.94258	0.144505	0.364167	0	0
P53026	sp|P53026|RL10A_MOUSE Large ribosomal subunit protein uL1 OS=Mus musculus OX=10090 GN=Rpl10a PE=1 SV=3	68.325	1228	P53026	Rpl10a	Large ribosomal subunit protein uL1	24.413	24.3883	24.3405	24.3268	24.308	24.4316	-0.0251135	-0.134895	0.0846678	24.368	-0.555612	-7.09748	0.597969	0.780538	0	0
P53395	sp|P53395|ODB2_MOUSE Lipoamide acyltransferase component of branched-chain alpha-keto acid dehydrogenase complex, mitochondrial OS=Mus musculus OX=10090 GN=Dbt PE=1 SV=2	50.795	1229	P53395	Dbt	Lipoamide acyltransferase component of branched-chain alpha-keto acid dehydrogenase complex, mitochondrial	20.2759	20.2732	20.2344	20.118	20.3676	20.1109	-0.0623131	-0.242696	0.11807	20.23	-0.839027	-6.8863	0.432655	0.655065	0	0
P53564	sp|P53564|CUX1_MOUSE Homeobox protein cut-like 1 OS=Mus musculus OX=10090 GN=Cux1 PE=1 SV=3	72.152	1230	P53564	Cux1	Homeobox protein cut-like 1	21	21.0727	21.0286	21.0482	21.2108	21.049	0.0688807	-0.0635191	0.20128	21.0682	1.26358	-6.45102	0.251882	0.489466	0	0
P53612	sp|P53612|PGTB2_MOUSE Geranylgeranyl transferase type-2 subunit beta OS=Mus musculus OX=10090 GN=Rabggtb PE=1 SV=2	27.398	1231	P53612	Rabggtb	Geranylgeranyl transferase type-2 subunit beta	21.1126	21.1498	21.0609	21.1634	21.1795	21.1228	0.0474647	-0.0436495	0.138579	21.1315	1.26525	-6.44908	0.251321	0.489466	0	0
P53702	sp|P53702|CCHL_MOUSE Holocytochrome c-type synthase OS=Mus musculus OX=10090 GN=Hccs PE=1 SV=2	67.026	1232	P53702	Hccs	Holocytochrome c-type synthase	20.4551	20.4886	20.4621	20.3889	20.4382	20.341	-0.0792366	-0.169161	0.0106875	20.429	-2.14014	-5.29307	0.0747313	0.253555	0	0
P53798	sp|P53798|FDFT_MOUSE Squalene synthase OS=Mus musculus OX=10090 GN=Fdft1 PE=1 SV=2	21.319	1233	P53798	Fdft1	Squalene synthase	17.0023	17.0431	17.0246	17.5778	17.3754	18.4655	0.782895	0.0654201	1.50037	17.4148	2.7301	-4.50846	0.0373717	0.178517	0	0
P53810	sp|P53810|PIPNA_MOUSE Phosphatidylinositol transfer protein alpha isoform OS=Mus musculus OX=10090 GN=Pitpna PE=1 SV=2	110.52	1234	P53810	Pitpna	Phosphatidylinositol transfer protein alpha isoform	24.8497	24.8627	24.82	24.8275	24.8071	24.7778	-0.0400376	-0.118068	0.0379927	24.8241	-1.24623	-6.47106	0.25777	0.496916	0	0
P53811	sp|P53811|PIPNB_MOUSE Phosphatidylinositol transfer protein beta isoform OS=Mus musculus OX=10090 GN=Pitpnb PE=1 SV=2	62.037	1235	P53811	Pitpnb	Phosphatidylinositol transfer protein beta isoform	21.5895	21.6605	21.6151	21.429	21.4676	21.5343	-0.144734	-0.244404	-0.0450641	21.5493	-3.52695	-3.34461	0.0117904	0.0976137	0	0
P53986	sp|P53986|MOT1_MOUSE Monocarboxylate transporter 1 OS=Mus musculus OX=10090 GN=Slc16a1 PE=1 SV=1	99.492	1236	P53986	Slc16a1	Monocarboxylate transporter 1	24.5839	24.7258	24.6137	24.3495	24.5194	24.413	-0.213842	-0.359288	-0.0683952	24.5342	-3.57094	-3.28572	0.0111673	0.0936831	0	0
P53994	sp|P53994|RAB2A_MOUSE Ras-related protein Rab-2A OS=Mus musculus OX=10090 GN=Rab2a PE=1 SV=1	118.05	1237	P53994	Rab2a	Ras-related protein Rab-2A	24.4041	24.4333	24.3696	24.5452	24.4493	24.5397	0.109078	0.0108086	0.207347	24.4569	2.69595	-4.49945	0.0346879	0.17212	0	0
P53995	sp|P53995|APC1_MOUSE Anaphase-promoting complex subunit 1 OS=Mus musculus OX=10090 GN=Anapc1 PE=1 SV=2	13.366	1238	P53995	Anapc1	Anaphase-promoting complex subunit 1	17.7646	17.8148	17.6125	17.8511	17.7435	17.7982	0.0670035	-0.0828441	0.216851	17.7641	1.08603	-6.64783	0.317939	0.557937	0	0
P53996	sp|P53996|CNBP_MOUSE CCHC-type zinc finger nucleic acid binding protein OS=Mus musculus OX=10090 GN=Cnbp PE=1 SV=2	36.557	1239	P53996	Cnbp	CCHC-type zinc finger nucleic acid binding protein	21.6343	21.7239	21.7869	21.834	21.7823	21.8152	0.0954707	-0.0186427	0.209584	21.7628	2.03201	-5.44566	0.0869657	0.275791	0	0
P54071	sp|P54071|IDHP_MOUSE Isocitrate dehydrogenase [NADP], mitochondrial OS=Mus musculus OX=10090 GN=Idh2 PE=1 SV=3	98.889	1240	P54071	Idh2	Isocitrate dehydrogenase [NADP], mitochondrial	22.9257	22.839	22.9402	22.7374	23.178	23.1739	0.128138	-0.171775	0.428052	22.9657	1.03771	-6.69796	0.33823	0.576208	0	0
P54103	sp|P54103|DNJC2_MOUSE DnaJ homolog subfamily C member 2 OS=Mus musculus OX=10090 GN=Dnajc2 PE=1 SV=2	48.602	1241	P54103	Dnajc2	DnaJ homolog subfamily C member 2	16.1102	16.1501	16.2728	16.2314	16.1507	16.3577	0.0689249	-0.0973136	0.235163	16.2122	1.00702	-6.72897	0.351655	0.586758	0	0
P54116	sp|P54116|STOM_MOUSE Stomatin OS=Mus musculus OX=10090 GN=Stom PE=1 SV=3	41.797	1242	P54116	Stom	Stomatin	18.1408	18.0869	18.0921	17.736	17.9814	17.7797	-0.274246	-0.440328	-0.108164	17.9695	-4.0106	-2.71202	0.00659618	0.0698909	0	0
P54227	sp|P54227|STMN1_MOUSE Stathmin OS=Mus musculus OX=10090 GN=Stmn1 PE=1 SV=2	73.99	1243	P54227	Stmn1	Stathmin	24.4607	24.5065	24.4306	24.5475	24.4712	24.5593	0.0600943	-0.0371091	0.157298	24.496	1.50157	-6.16116	0.182393	0.414661	0	0
P54254	sp|P54254|ATX1_MOUSE Ataxin-1 OS=Mus musculus OX=10090 GN=Atxn1 PE=1 SV=2	13.059	1244	P54254	Atxn1	Ataxin-1	18.0784	18.1425	18.123	18.185	18.1107	18.0635	0.00511177	-0.0989559	0.109179	18.1172	0.119302	-7.26337	0.908814	0.95914	0	0
P54276	sp|P54276|MSH6_MOUSE DNA mismatch repair protein Msh6 OS=Mus musculus OX=10090 GN=Msh6 PE=1 SV=3	102.24	1245	P54276	Msh6	DNA mismatch repair protein Msh6	20.6963	20.6725	20.7307	20.7334	20.7205	20.734	0.0294388	-0.0470332	0.105911	20.7146	0.934996	-6.79907	0.384815	0.614354	0	0
P54726	sp|P54726|RD23A_MOUSE UV excision repair protein RAD23 homolog A OS=Mus musculus OX=10090 GN=Rad23a PE=1 SV=2	61.514	1246	P54726	Rad23a	UV excision repair protein RAD23 homolog A	22.0993	22.1282	22.2658	22.1631	22.1575	22.2768	0.0346838	-0.108506	0.177874	22.1818	0.588311	-7.07695	0.577144	0.765613	0	0
P54728	sp|P54728|RD23B_MOUSE UV excision repair protein RAD23 homolog B OS=Mus musculus OX=10090 GN=Rad23b PE=1 SV=2	82.679	1247	P54728	Rad23b	UV excision repair protein RAD23 homolog B	23.8707	23.8246	23.7961	23.8531	23.8219	23.9082	0.0305976	-0.0638172	0.125012	23.8458	0.787119	-6.93036	0.460279	0.677492	0	0
P54729	sp|P54729|NUB1_MOUSE NEDD8 ultimate buster 1 OS=Mus musculus OX=10090 GN=Nub1 PE=1 SV=2	54.05	1248	P54729	Nub1	NEDD8 ultimate buster 1	19.5147	19.4892	19.4646	19.6365	19.6125	19.6802	0.153531	0.0699993	0.237062	19.5663	4.46415	-2.15016	0.0039515	0.0509276	0	0
P54731	sp|P54731|FAF1_MOUSE FAS-associated factor 1 OS=Mus musculus OX=10090 GN=Faf1 PE=1 SV=2	62.395	1249	P54731	Faf1	FAS-associated factor 1	21.1859	21.1662	21.2143	21.0588	21.1391	21.0328	-0.111828	-0.208422	-0.0152348	21.1329	-2.81188	-4.33455	0.0296716	0.157052	0	0
P54763	sp|P54763|EPHB2_MOUSE Ephrin type-B receptor 2 OS=Mus musculus OX=10090 GN=Ephb2 PE=1 SV=3	104.75	1250	P54763	Ephb2	Ephrin type-B receptor 2	21.4676	21.5012	21.5234	21.5144	21.5914	21.4235	0.0123688	-0.108725	0.133463	21.5036	0.248084	-7.23619	0.812095	0.91097	0	0
P54775	sp|P54775|PRS6B_MOUSE 26S proteasome regulatory subunit 6B OS=Mus musculus OX=10090 GN=Psmc4 PE=1 SV=2	152.97	1251	P54775	Psmc4	26S proteasome regulatory subunit 6B	23.0338	23.0233	23.0573	23.0472	23.0743	23.1401	0.0490439	-0.0402217	0.138309	23.0627	1.33442	-6.36754	0.229054	0.468791	0	0
P54822	sp|P54822|PUR8_MOUSE Adenylosuccinate lyase OS=Mus musculus OX=10090 GN=Adsl PE=1 SV=2	129.28	1252	P54822	Adsl	Adenylosuccinate lyase	22.4713	22.4886	22.4762	22.5689	22.4588	22.6169	0.0695281	-0.0451078	0.184164	22.5134	1.4731	-6.19716	0.189667	0.423373	0	0
P54823	sp|P54823|DDX6_MOUSE Probable ATP-dependent RNA helicase DDX6 OS=Mus musculus OX=10090 GN=Ddx6 PE=1 SV=1	136.35	1253	P54823	Ddx6	Probable ATP-dependent RNA helicase DDX6	22.5404	22.545	22.6073	22.591	22.5889	22.5625	0.0165325	-0.0658111	0.0988762	22.5725	0.487644	-7.13672	0.642592	0.808058	0	0
P54846	sp|P54846|NRL_MOUSE Neural retina-specific leucine zipper protein OS=Mus musculus OX=10090 GN=Nrl PE=1 SV=1	7.0761	1254	P54846	Nrl	Neural retina-specific leucine zipper protein	17.6441	17.58	17.56	17.0524	17.1609	16.935	-0.545293	-0.698124	-0.392462	17.3221	-8.66583	1.78505	0.000109712	0.00785377	0	0
P54923	sp|P54923|ADPRH_MOUSE ADP-ribosylhydrolase ARH1 OS=Mus musculus OX=10090 GN=Adprh PE=1 SV=1	115.15	1255	P54923	Adprh	ADP-ribosylhydrolase ARH1	23.0918	22.9891	23.0734	23.1765	23.1067	23.1469	0.0919664	-0.00827218	0.192205	23.0974	2.22837	-5.16772	0.0660573	0.240553	0	0
P55012	sp|P55012|S12A2_MOUSE Solute carrier family 12 member 2 OS=Mus musculus OX=10090 GN=Slc12a2 PE=1 SV=2	97.669	1256	P55012	Slc12a2	Solute carrier family 12 member 2	21.1134	21.1367	21.1939	21.1605	21.1897	21.351	0.0857379	-0.056521	0.227997	21.1909	1.46382	-6.20883	0.192097	0.426479	0	0
P55065	sp|P55065|PLTP_MOUSE Phospholipid transfer protein OS=Mus musculus OX=10090 GN=Pltp PE=1 SV=1	22.648	1257	P55065	Pltp	Phospholipid transfer protein	15.2593	15.3757	15.3353	15.7584	16.3578	15.3267	0.49083	-0.140798	1.12246	15.5689	1.92989	-5.59828	0.104803	0.308369	0	0
P55088	sp|P55088|AQP4_MOUSE Aquaporin-4 OS=Mus musculus OX=10090 GN=Aqp4 PE=1 SV=2	56.341	1258	P55088	Aqp4	Aquaporin-4	23.1915	23.2626	23.2489	23.4483	23.5608	23.5782	0.294766	0.181609	0.407923	23.3817	6.32686	-0.152323	0.000644983	0.0191215	0	0
P55096	sp|P55096|ABCD3_MOUSE ATP-binding cassette sub-family D member 3 OS=Mus musculus OX=10090 GN=Abcd3 PE=1 SV=2	34.854	1259	P55096	Abcd3	ATP-binding cassette sub-family D member 3	19.9254	19.9894	19.8706	19.9759	19.9811	19.9234	0.0316799	-0.0706608	0.134021	19.9443	0.751846	-6.95898	0.479745	0.690538	0	0
P55258	sp|P55258|RAB8A_MOUSE Ras-related protein Rab-8A OS=Mus musculus OX=10090 GN=Rab8a PE=1 SV=2	59.263	1260	P55258	Rab8a	Ras-related protein Rab-8A	23.0797	23.0699	23.0289	23.1349	23.0484	23.1217	0.0421572	-0.0493018	0.133616	23.0806	1.11954	-6.61216	0.304462	0.545541	0	0
P55264	sp|P55264|ADK_MOUSE Adenosine kinase OS=Mus musculus OX=10090 GN=Adk PE=1 SV=2	58.561	1261	P55264	Adk	Adenosine kinase	23.4268	23.4215	23.4468	23.4227	23.4435	23.4746	0.0152189	-0.0607799	0.0912177	23.4393	0.486373	-7.13741	0.643443	0.808955	0	0
P55302	sp|P55302|AMRP_MOUSE Alpha-2-macroglobulin receptor-associated protein OS=Mus musculus OX=10090 GN=Lrpap1 PE=1 SV=1	86.457	1262	P55302	Lrpap1	Alpha-2-macroglobulin receptor-associated protein	22.3407	22.2974	22.2748	22.8258	22.8976	23.0494	0.619935	0.469374	0.770495	22.6143	10.0006	2.68205	4.76165e-05	0.00490366	0	0
P55772	sp|P55772|ENTP1_MOUSE Ectonucleoside triphosphate diphosphohydrolase 1 OS=Mus musculus OX=10090 GN=Entpd1 PE=1 SV=1	11.259	1263	P55772	Entpd1	Ectonucleoside triphosphate diphosphohydrolase 1	15.5002	16.0086	15.6433	16.0186	15.6696	15.971	0.169022	-0.204868	0.542912	15.8019	1.10107	-6.63149	0.312299	0.553167	0	0
P55937	sp|P55937|GOGA3_MOUSE Golgin subfamily A member 3 OS=Mus musculus OX=10090 GN=Golga3 PE=1 SV=3	64.549	1264	P55937	Golga3	Golgin subfamily A member 3	19.2313	19.2769	19.2096	19.1696	19.1241	19.1854	-0.0795799	-0.166008	0.00684862	19.1995	-2.23635	-5.15636	0.0653257	0.239664	0	0
P56135	sp|P56135|ATPK_MOUSE ATP synthase subunit f, mitochondrial OS=Mus musculus OX=10090 GN=Atp5mf PE=1 SV=3	34.735	1265	P56135	Atp5mf	ATP synthase subunit f, mitochondrial	24.2832	24.234	24.2567	24.2485	24.2558	24.1472	-0.0407586	-0.141481	0.0599636	24.2376	-0.982849	-6.75292	0.362523	0.596248	0	0
P56183	sp|P56183|RRP1_MOUSE Ribosomal RNA processing protein 1 homolog A OS=Mus musculus OX=10090 GN=Rrp1 PE=1 SV=2	56.345	1266	P56183	Rrp1	Ribosomal RNA processing protein 1 homolog A	18.841	18.7989	18.8035	18.9102	18.7849	18.8683	0.0399495	-0.0626617	0.142561	18.8345	0.945604	-6.78899	0.379784	0.610359	0	0
P56213	sp|P56213|ALR_MOUSE FAD-linked sulfhydryl oxidase ALR OS=Mus musculus OX=10090 GN=Gfer PE=1 SV=2	50.684	1267	P56213	Gfer	FAD-linked sulfhydryl oxidase ALR	19.7794	19.8644	19.7033	19.7708	19.8253	19.7931	0.0140414	-0.103797	0.13188	19.7894	0.289411	-7.2235	0.781716	0.892773	0	0
P56371	sp|P56371|RAB4A_MOUSE Ras-related protein Rab-4A OS=Mus musculus OX=10090 GN=Rab4a PE=1 SV=2	12.938	1268	P56371	Rab4a	Ras-related protein Rab-4A	19.6407	19.5601	19.4857	19.6603	19.683	19.4668	0.0412009	-0.13273	0.215132	19.5828	0.575338	-7.08522	0.585355	0.771795	0	0
P56375	sp|P56375|ACYP2_MOUSE Acylphosphatase-2 OS=Mus musculus OX=10090 GN=Acyp2 PE=1 SV=2	54.36	1269	P56375	Acyp2	Acylphosphatase-2	22.1466	22.0529	22.093	22.0572	22.1396	22.1199	0.0080856	-0.0911403	0.107312	22.1015	0.197916	-7.24902	0.849451	0.933082	0	0
P56376	sp|P56376|ACYP1_MOUSE Acylphosphatase-1 OS=Mus musculus OX=10090 GN=Acyp1 PE=1 SV=2	76.975	1270	P56376	Acyp1	Acylphosphatase-1	23.771	23.7516	23.7633	23.642	23.6465	23.5943	-0.134355	-0.210957	-0.0577539	23.6948	-4.26001	-2.39923	0.00495762	0.0584362	0	0
P56380	sp|P56380|AP4A_MOUSE Bis(5-nucleosyl)-tetraphosphatase [asymmetrical] OS=Mus musculus OX=10090 GN=Nudt2 PE=1 SV=3	46.096	1271	P56380	Nudt2	Bis(5-nucleosyl)-tetraphosphatase [asymmetrical]	21.1325	21.1135	21.1238	21.1114	21.0802	21.1773	-0.000308459	-0.0893033	0.0886864	21.1231	-0.00841832	-7.27155	0.993548	0.997633	0	0
P56382	sp|P56382|ATP5E_MOUSE ATP synthase subunit epsilon, mitochondrial OS=Mus musculus OX=10090 GN=Atp5f1e PE=1 SV=2	18.423	1272	P56382	Atp5f1e	ATP synthase subunit epsilon, mitochondrial	20.7349	20.9088	20.677	20.6627	20.7363	20.5803	-0.11379	-0.289626	0.062046	20.7167	-1.57177	-6.07106	0.165551	0.393594	0	0
Q9CR84;P56384;P56383	sp|Q9CR84|AT5G1_MOUSE ATP synthase F(0) complex subunit C1, mitochondrial OS=Mus musculus OX=10090 GN=Atp5mc1 PE=1 SV=1;sp|P56384|AT5G3_MOUSE ATP synthase F(0) complex subunit C3, mitochondrial OS=Mus musculus OX=10090 GN=Atp5mc3 PE=1 SV=1;sp|P56383|AT5G2_	6.2291	1273	Q9CR84	Atp5mc1	ATP synthase F(0) complex subunit C1, mitochondrial	25.897	25.7982	25.8315	25.824	25.7919	25.8898	-0.00702383	-0.112212	0.0981648	25.8387	-0.16218	-7.25642	0.876329	0.945945	0	0
P56387	sp|P56387|DYLT3_MOUSE Dynein light chain Tctex-type 3 OS=Mus musculus OX=10090 GN=Dynlt3 PE=1 SV=1	33.546	1274	P56387	Dynlt3	Dynein light chain Tctex-type 3	18.0675	18.1372	18.1817	17.8665	17.8915	17.8716	-0.252301	-0.347776	-0.156825	18.0027	-6.4183	-0.0659021	0.000596302	0.0181362	0	0
P56391	sp|P56391|CX6B1_MOUSE Cytochrome c oxidase subunit 6B1 OS=Mus musculus OX=10090 GN=Cox6b1 PE=1 SV=2	46.558	1275	P56391	Cox6b1	Cytochrome c oxidase subunit 6B1	23.3294	23.2706	23.0947	23.0557	22.9561	23.1201	-0.18761	-0.367371	-0.00784923	23.1377	-2.53486	-4.72959	0.0432069	0.192724	0	0
P56392	sp|P56392|CX7A1_MOUSE Cytochrome c oxidase subunit 7A1, mitochondrial OS=Mus musculus OX=10090 GN=Cox7a1 PE=1 SV=1	10.389	1276	P56392	Cox7a1	Cytochrome c oxidase subunit 7A1, mitochondrial	17.8155	17.9132	17.7327	17.9132	17.886	17.8401	0.0592853	-0.0703235	0.188894	17.8501	1.11098	-6.62134	0.307858	0.548112	0	0
P56393	sp|P56393|COX7B_MOUSE Cytochrome c oxidase subunit 7B, mitochondrial OS=Mus musculus OX=10090 GN=Cox7b PE=1 SV=1	6.217	1277	P56393	Cox7b	Cytochrome c oxidase subunit 7B, mitochondrial	19.7068	19.4625	19.8187	20.0834	19.46	20.2013	0.252227	-0.269108	0.773561	19.7888	1.19307	-6.52942	0.279243	0.519979	0	0
P56395	sp|P56395|CYB5_MOUSE Cytochrome b5 OS=Mus musculus OX=10090 GN=Cyb5a PE=1 SV=2	29.58	1278	P56395	Cyb5a	Cytochrome b5	21.7952	21.7231	21.6221	21.7457	21.865	21.7644	0.0782391	-0.061481	0.217959	21.7526	1.36006	-6.33671	0.221258	0.459421	0	0
P56399	sp|P56399|UBP5_MOUSE Ubiquitin carboxyl-terminal hydrolase 5 OS=Mus musculus OX=10090 GN=Usp5 PE=1 SV=1	244.82	1279	P56399	Usp5	Ubiquitin carboxyl-terminal hydrolase 5	23.9728	23.9753	23.9636	23.9866	24.0036	24.0325	0.0370117	-0.0365967	0.11062	23.9891	1.22125	-6.49962	0.266456	0.506718	0	0
P56476	sp|P56476|GBRR2_MOUSE Gamma-aminobutyric acid receptor subunit rho-2 OS=Mus musculus OX=10090 GN=Gabrr2 PE=2 SV=4	8.0309	1280	P56476	Gabrr2	Gamma-aminobutyric acid receptor subunit rho-2	15.6076	15.5702	15.5558	15.5915	15.6176	15.5713	0.0155943	-0.0636485	0.0948372	15.5857	0.477969	-7.14193	0.649085	0.812298	0	0
P56480	sp|P56480|ATPB_MOUSE ATP synthase subunit beta, mitochondrial OS=Mus musculus OX=10090 GN=Atp5f1b PE=1 SV=2	295.73	1281	P56480	Atp5f1b	ATP synthase subunit beta, mitochondrial	26.8907	26.8724	26.8761	26.8644	26.869	26.8396	-0.0221052	-0.093663	0.0494526	26.8687	-0.750292	-6.96022	0.480615	0.690899	0	0
P56546	sp|P56546|CTBP2_MOUSE C-terminal-binding protein 2 OS=Mus musculus OX=10090 GN=Ctbp2 PE=1 SV=2	105.85	1282	P56546	Ctbp2	C-terminal-binding protein 2	24.3696	24.2733	24.3645	24.2773	24.2792	24.2265	-0.0747913	-0.172509	0.0229263	24.2984	-1.85897	-5.6864	0.11088	0.317453	0	0
P56564	sp|P56564|EAA1_MOUSE Excitatory amino acid transporter 1 OS=Mus musculus OX=10090 GN=Slc1a3 PE=1 SV=2	93.487	1283	P56564	Slc1a3	Excitatory amino acid transporter 1	21.573	21.548	21.6184	21.6668	21.6511	21.6855	0.0879981	0.00625352	0.169743	21.6238	2.61461	-4.61555	0.038742	0.181703	0	0
P56581	sp|P56581|TDG_MOUSE G/T mismatch-specific thymine DNA glycosylase OS=Mus musculus OX=10090 GN=Tdg PE=1 SV=2	6.9232	1284	P56581	Tdg	G/T mismatch-specific thymine DNA glycosylase	16.0294	15.9322	15.8794	15.9596	15.81	15.9915	-0.0266355	-0.181455	0.128184	15.9337	-0.417857	-7.17207	0.69016	0.838653	0	0
P56671	sp|P56671|MAZ_MOUSE Myc-associated zinc finger protein OS=Mus musculus OX=10090 GN=Maz PE=1 SV=1	10.724	1285	P56671	Maz	Myc-associated zinc finger protein	16.613	16.5072	16.8818	16.4183	16.392	16.762	-0.143222	-0.469146	0.182703	16.5957	-1.0673	-6.66745	0.325684	0.565276	0	0
P56695	sp|P56695|WFS1_MOUSE Wolframin OS=Mus musculus OX=10090 GN=Wfs1 PE=1 SV=1	79.482	1286	P56695	Wfs1	Wolframin	21.4884	21.48	21.5102	21.8695	21.9228	21.8567	0.390142	0.309176	0.471108	21.6879	11.7034	3.6624	1.87843e-05	0.00291937	0	0
P56716	sp|P56716|RP1_MOUSE Oxygen-regulated protein 1 OS=Mus musculus OX=10090 GN=Rp1 PE=1 SV=2	144.61	1287	P56716	Rp1	Oxygen-regulated protein 1	21.0192	20.9083	21.0049	20.9382	20.9558	20.8022	-0.078728	-0.213956	0.0564998	20.9381	-1.41402	-6.2708	0.205624	0.442941	0	0
P56812	sp|P56812|PDCD5_MOUSE Programmed cell death protein 5 OS=Mus musculus OX=10090 GN=Pdcd5 PE=1 SV=3	75.906	1288	P56812	Pdcd5	Programmed cell death protein 5	22.8504	23	22.8127	22.8523	22.9131	22.9712	0.0245406	-0.122558	0.171639	22.9	0.4052	-7.17793	0.698964	0.843354	0	0
P56873	sp|P56873|ZNRD2_MOUSE Protein ZNRD2 OS=Mus musculus OX=10090 GN=Znrd2 PE=1 SV=1	14.405	1289	P56873	Znrd2	Protein ZNRD2	20.016	19.9257	19.9917	20.1387	20.0765	20.2272	0.169688	0.04822	0.291155	20.0626	3.39299	-3.52559	0.0139362	0.106518	0	0
P56959	sp|P56959|FUS_MOUSE RNA-binding protein FUS OS=Mus musculus OX=10090 GN=Fus PE=1 SV=1	85.987	1290	P56959	Fus	RNA-binding protein FUS	25.4345	25.4625	25.4036	25.3882	25.3527	25.305	-0.0849266	-0.174383	0.00453009	25.3911	-2.30581	-5.05727	0.0592984	0.226911	0	0
P56960	sp|P56960|EXOSX_MOUSE Exosome complex component 10 OS=Mus musculus OX=10090 GN=Exosc10 PE=1 SV=2	151.31	1291	P56960	Exosc10	Exosome complex component 10	21.1535	21.1234	21.1919	21.0807	21.0898	21.0627	-0.0785391	-0.158702	0.001624	21.117	-2.3796	-4.95179	0.0535231	0.216527	0	0
P57080	sp|P57080|UBP25_MOUSE Ubiquitin carboxyl-terminal hydrolase 25 OS=Mus musculus OX=10090 GN=Usp25 PE=1 SV=2	7.1487	1292	P57080	Usp25	Ubiquitin carboxyl-terminal hydrolase 25	14.5008	14.2248	14.4613	14.3611	14.4541	14.5209	0.0497257	-0.153191	0.252642	14.4205	0.595192	-7.07249	0.572817	0.763149	0	0
P57716	sp|P57716|NICA_MOUSE Nicastrin OS=Mus musculus OX=10090 GN=Ncstn PE=1 SV=3	23.496	1293	P57716	Ncstn	Nicastrin	16.7642	16.675	16.7993	16.8772	16.8876	17.0306	0.185615	0.0469114	0.324319	16.839	3.25026	-3.72091	0.0167034	0.117147	0	0
P57722	sp|P57722|PCBP3_MOUSE Poly(rC)-binding protein 3 OS=Mus musculus OX=10090 GN=Pcbp3 PE=1 SV=3	212.03	1294	P57722	Pcbp3	Poly(rC)-binding protein 3	25.5694	25.5541	25.5859	25.6016	25.556	25.5508	-0.000295608	-0.0777605	0.0771693	25.5696	-0.00926838	-7.27154	0.992897	0.99759	0	0
P57724	sp|P57724|PCBP4_MOUSE Poly(rC)-binding protein 4 OS=Mus musculus OX=10090 GN=Pcbp4 PE=1 SV=1	41.148	1295	P57724	Pcbp4	Poly(rC)-binding protein 4	19.2022	19.2342	19.3735	19.1186	19.1441	19.184	-0.121066	-0.249945	0.00781346	19.2094	-2.28156	-5.0919	0.0613348	0.231035	0	0
P57746	sp|P57746|VATD_MOUSE V-type proton ATPase subunit D OS=Mus musculus OX=10090 GN=Atp6v1d PE=1 SV=1	83.41	1296	P57746	Atp6v1d	V-type proton ATPase subunit D	23.5164	23.5768	23.4831	23.5062	23.4455	23.4352	-0.063124	-0.160238	0.0339901	23.4939	-1.57872	-6.06204	0.163965	0.391872	0	0
P57759	sp|P57759|ERP29_MOUSE Endoplasmic reticulum resident protein 29 OS=Mus musculus OX=10090 GN=Erp29 PE=1 SV=2	88.321	1297	P57759	Erp29	Endoplasmic reticulum resident protein 29	22.3059	22.2772	22.3071	22.4727	22.4217	22.8274	0.277172	0.0181508	0.536194	22.4353	2.599	-4.63785	0.0395758	0.183478	0	0
P57776	sp|P57776|EF1D_MOUSE Elongation factor 1-delta OS=Mus musculus OX=10090 GN=Eef1d PE=1 SV=3	138.1	1298	P57776	Eef1d	Elongation factor 1-delta	22.2214	22.2381	22.2024	22.2884	22.3004	22.5953	0.174021	-0.0345367	0.382578	22.3077	2.0266	-5.45326	0.0876288	0.277168	0	0
P57780	sp|P57780|ACTN4_MOUSE Alpha-actinin-4 OS=Mus musculus OX=10090 GN=Actn4 PE=1 SV=1	323.31	1299	P57780	Actn4	Alpha-actinin-4	25.6757	25.6509	25.6304	25.7207	25.9342	25.9526	0.216809	0.0541323	0.379486	25.7608	3.23701	-3.73916	0.0169891	0.117601	0	0
P57784	sp|P57784|RU2A_MOUSE U2 small nuclear ribonucleoprotein A OS=Mus musculus OX=10090 GN=Snrpa1 PE=1 SV=2	101.92	1300	P57784	Snrpa1	U2 small nuclear ribonucleoprotein A	22.3882	22.3953	22.3332	22.3163	22.3022	22.2633	-0.0783438	-0.162665	0.00597696	22.3331	-2.25664	-5.12743	0.0635019	0.235454	0	0
P57787	sp|P57787|MOT4_MOUSE Monocarboxylate transporter 4 OS=Mus musculus OX=10090 GN=Slc16a3 PE=1 SV=1	42.553	1301	P57787	Slc16a3	Monocarboxylate transporter 4	21.7407	21.3754	21.7633	21.1812	21.4741	21.3154	-0.302896	-0.6066	0.000807947	21.475	-2.42235	-4.89063	0.0504485	0.209577	0	0
P57791	sp|P57791|FACE2_MOUSE CAAX prenyl protease 2 OS=Mus musculus OX=10090 GN=Rce1 PE=2 SV=1	6.575	1302	P57791	Rce1	CAAX prenyl protease 2	15.882	15.7486	15.8632	16.0281	16.1684	15.7561	0.152927	-0.106184	0.412039	15.9077	1.43348	-6.24671	0.200238	0.435979	0	0
P58021	sp|P58021|TM9S2_MOUSE Transmembrane 9 superfamily member 2 OS=Mus musculus OX=10090 GN=Tm9sf2 PE=1 SV=1	39.744	1303	P58021	Tm9sf2	Transmembrane 9 superfamily member 2	21.7469	21.7419	21.8476	21.7095	21.7105	21.7794	-0.0456549	-0.151688	0.0603777	21.756	-1.04578	-6.6897	0.334769	0.572081	0	0
P58044	sp|P58044|IDI1_MOUSE Isopentenyl-diphosphate Delta-isomerase 1 OS=Mus musculus OX=10090 GN=Idi1 PE=1 SV=1	34.824	1304	P58044	Idi1	Isopentenyl-diphosphate Delta-isomerase 1	19.7877	19.7113	19.7822	19.4204	19.5876	19.6928	-0.193486	-0.36944	-0.0175321	19.6637	-2.67081	-4.5353	0.0358903	0.174545	0	0
P58059	sp|P58059|RT21_MOUSE Small ribosomal subunit protein bS21m OS=Mus musculus OX=10090 GN=Mrps21 PE=1 SV=1	8.7426	1305	P58059	Mrps21	Small ribosomal subunit protein bS21m	13.3596	12.5977	13.3936	13.7224	14.118	11.8748	0.121424	-1.66443	1.90728	13.1777	0.178178	-7.2525	0.866005	0.942084	0	0
P58064	sp|P58064|RT06_MOUSE Small ribosomal subunit protein bS6m OS=Mus musculus OX=10090 GN=Mrps6 PE=1 SV=3	20.18	1306	P58064	Mrps6	Small ribosomal subunit protein bS6m	19.4744	19.5374	19.487	19.4169	19.5172	19.4079	-0.0522849	-0.156124	0.0515537	19.4735	-1.22296	-6.49769	0.265855	0.506514	0	0
P58069	sp|P58069|RASA2_MOUSE Ras GTPase-activating protein 2 OS=Mus musculus OX=10090 GN=Rasa2 PE=1 SV=2	18.985	1307	P58069	Rasa2	Ras GTPase-activating protein 2	17.8045	17.819	17.8553	18.0178	17.9444	17.9249	0.136083	0.0433256	0.228841	17.8943	3.56326	-3.29598	0.0112734	0.0941319	0	0
P58158	sp|P58158|B3GA3_MOUSE Galactosylgalactosylxylosylprotein 3-beta-glucuronosyltransferase 3 OS=Mus musculus OX=10090 GN=B3gat3 PE=1 SV=1	33.793	1308	P58158	B3gat3	Galactosylgalactosylxylosylprotein 3-beta-glucuronosyltransferase 3	16.6817	16.7033	16.7174	16.7543	16.8212	16.7054	0.059559	-0.0373434	0.156461	16.7306	1.49281	-6.17226	0.184602	0.418384	0	0
P58252	sp|P58252|EF2_MOUSE Elongation factor 2 OS=Mus musculus OX=10090 GN=Eef2 PE=1 SV=2	323.31	1309	P58252	Eef2	Elongation factor 2	25.8087	25.7795	25.8112	25.7508	25.8245	26.0985	0.091492	-0.126977	0.309961	25.8456	1.01715	-6.7188	0.347176	0.582408	0	0
P58269	sp|P58269|DPF3_MOUSE Zinc finger protein DPF3 OS=Mus musculus OX=10090 GN=Dpf3 PE=1 SV=2	87.929	1310	P58269	Dpf3	Zinc finger protein DPF3	21.1184	21.1583	21.1317	20.9878	21.0215	20.9853	-0.13792	-0.2136	-0.0622402	21.0672	-4.42629	-2.19587	0.00411934	0.0518895	0	0
P58281	sp|P58281|OPA1_MOUSE Dynamin-like 120 kDa protein, mitochondrial OS=Mus musculus OX=10090 GN=Opa1 PE=1 SV=1	299.93	1311	P58281	Opa1	Dynamin-like 120 kDa protein, mitochondrial	24.2121	24.2121	24.2212	24.1812	24.1839	24.1603	-0.039986	-0.110212	0.03024	24.1951	-1.38294	-6.30893	0.214503	0.452666	0	0
P58389	sp|P58389|PTPA_MOUSE Serine/threonine-protein phosphatase 2A activator OS=Mus musculus OX=10090 GN=Ptpa PE=1 SV=1	85.468	1312	P58389	Ptpa	Serine/threonine-protein phosphatase 2A activator	22.8139	22.8143	22.7293	22.8408	22.8853	22.8431	0.0705317	-0.0218446	0.162908	22.8211	1.85446	-5.6926	0.111584	0.318122	0	0
P58404	sp|P58404|STRN4_MOUSE Striatin-4 OS=Mus musculus OX=10090 GN=Strn4 PE=1 SV=2	37.365	1313	P58404	Strn4	Striatin-4	19.8142	19.9085	19.7575	19.7625	19.8965	19.7824	-0.0128851	-0.149724	0.123954	19.8203	-0.228702	-7.24148	0.82647	0.92036	0	0
P58468	sp|P58468|SLX9_MOUSE Ribosome biogenesis protein SLX9 homolog OS=Mus musculus OX=10090 GN=Slx9 PE=1 SV=1	8.5003	1314	P58468	Slx9	Ribosome biogenesis protein SLX9 homolog	15.3866	15.2901	15.1919	15.301	15.3056	15.225	-0.0123487	-0.151383	0.126685	15.2834	-0.215722	-7.24479	0.836138	0.925416	0	0
P58501	sp|P58501|PAXB1_MOUSE PAX3- and PAX7-binding protein 1 OS=Mus musculus OX=10090 GN=Paxbp1 PE=1 SV=3	54.015	1315	P58501	Paxbp1	PAX3- and PAX7-binding protein 1	20.2726	20.2926	20.2019	19.9232	20.0233	19.9727	-0.282632	-0.386355	-0.178908	20.1144	-6.61815	0.119575	0.000503818	0.0170262	0	0
P58710	sp|P58710|GGLO_MOUSE L-gulonolactone oxidase OS=Mus musculus OX=10090 GN=Gulo PE=1 SV=3	59.695	1316	P58710	Gulo	L-gulonolactone oxidase	21.2372	21.1089	21.3405	21.54	21.4373	21.3843	0.22499	0.0525224	0.397458	21.3414	3.16846	-3.83394	0.0185555	0.122775	0	0
P58742	sp|P58742|AAAS_MOUSE Aladin OS=Mus musculus OX=10090 GN=Aaas PE=1 SV=1	46.172	1317	P58742	Aaas	Aladin	18.5787	18.5871	18.5626	18.5586	18.5375	18.5497	-0.0275361	-0.0984212	0.0433491	18.5624	-0.943495	-6.791	0.38078	0.611038	0	0
P58771	sp|P58771|TPM1_MOUSE Tropomyosin alpha-1 chain OS=Mus musculus OX=10090 GN=Tpm1 PE=1 SV=1	58.059	1318	P58771	Tpm1	Tropomyosin alpha-1 chain	21.1792	21.165	21.066	20.9968	21.2612	21.2183	0.0220304	-0.165288	0.209349	21.1477	0.285651	-7.22473	0.784464	0.894661	0	0
P58802	sp|P58802|TB10A_MOUSE TBC1 domain family member 10A OS=Mus musculus OX=10090 GN=Tbc1d10a PE=1 SV=1	12.686	1319	P58802	Tbc1d10a	TBC1 domain family member 10A	14.7478	14.6539	14.6438	14.8426	14.731	14.7083	0.0788285	-0.0453913	0.203048	14.7213	1.54129	-6.1104	0.172675	0.403183	0	0
P58854	sp|P58854|GCP3_MOUSE Gamma-tubulin complex component 3 OS=Mus musculus OX=10090 GN=Tubgcp3 PE=1 SV=2	33.551	1320	P58854	Tubgcp3	Gamma-tubulin complex component 3	18.3711	18.3448	18.4058	18.5828	18.3821	18.5688	0.137362	-0.0103959	0.28512	18.4426	2.25792	-5.12561	0.0633888	0.235454	0	0
P58871	sp|P58871|TB182_MOUSE 182 kDa tankyrase-1-binding protein OS=Mus musculus OX=10090 GN=Tnks1bp1 PE=1 SV=2	150.11	1321	P58871	Tnks1bp1	182 kDa tankyrase-1-binding protein	20.271	20.3226	20.2789	20.213	20.4135	20.2496	0.0011832	-0.140773	0.143139	20.2914	0.020244	-7.27135	0.984486	0.994906	0	0
P59016	sp|P59016|VP33B_MOUSE Vacuolar protein sorting-associated protein 33B OS=Mus musculus OX=10090 GN=Vps33b PE=1 SV=1	58.555	1322	P59016	Vps33b	Vacuolar protein sorting-associated protein 33B	20.6576	20.5682	20.5694	20.6051	20.6277	20.5857	0.00774754	-0.0849108	0.100406	20.6023	0.203082	-7.24783	0.845582	0.930953	0	0
P59017	sp|P59017|B2L13_MOUSE Bcl-2-like protein 13 OS=Mus musculus OX=10090 GN=Bcl2l13 PE=1 SV=2	47.021	1323	P59017	Bcl2l13	Bcl-2-like protein 13	20.6115	20.5554	20.5811	20.5401	20.4133	20.8543	0.0198724	-0.246952	0.286696	20.5926	0.180892	-7.25273	0.86223	0.940236	0	0
P59048	sp|P59048|PDRG1_MOUSE p53 and DNA damage-regulated protein 1 OS=Mus musculus OX=10090 GN=Pdrg1 PE=2 SV=1	11.383	1324	P59048	Pdrg1	p53 and DNA damage-regulated protein 1	15.9076	15.9787	15.8723	16.1734	16.0102	15.9895	0.138174	-0.00778637	0.284134	15.9886	2.29924	-5.06666	0.0598431	0.228103	0	0
P59114	sp|P59114|CAPAM_MOUSE mRNA (2-O-methyladenosine-N(6)-)-methyltransferase OS=Mus musculus OX=10090 GN=Pcif1 PE=1 SV=1	86.51	1325	P59114	Pcif1	mRNA (2-O-methyladenosine-N(6)-)-methyltransferase	22.124	22.126	22.1251	22.0685	22.006	21.9653	-0.111762	-0.2019	-0.0216233	22.0692	-3.01145	-4.05293	0.022767	0.136092	0	0
P59235	sp|P59235|NUP43_MOUSE Nucleoporin Nup43 OS=Mus musculus OX=10090 GN=Nup43 PE=1 SV=2	38.122	1326	P59235	Nup43	Nucleoporin Nup43	17.3936	17.38	17.4367	17.4629	17.4386	17.4989	0.0633354	-0.0201451	0.146816	17.4351	1.8427	-5.70874	0.113439	0.321255	0	0
P59240	sp|P59240|NPHP4_MOUSE Nephrocystin-4 OS=Mus musculus OX=10090 GN=Nphp4 PE=1 SV=2	18.172	1327	P59240	Nphp4	Nephrocystin-4	16.5364	16.3049	16.4821	16.0859	16.4584	16.057	-0.240687	-0.535618	0.0542445	16.3208	-1.98209	-5.51561	0.0932787	0.288657	0	0
P59242	sp|P59242|CING_MOUSE Cingulin OS=Mus musculus OX=10090 GN=Cgn PE=1 SV=1	24.29	1328	P59242	Cgn	Cingulin	16.415	16.4689	16.4824	16.2946	17.0017	16.599	0.176288	-0.235556	0.588131	16.5436	1.04326	-6.69176	0.336402	0.574369	0	0
P59267	sp|P59267|ZDHC2_MOUSE Palmitoyltransferase ZDHHC2 OS=Mus musculus OX=10090 GN=Zdhhc2 PE=1 SV=1	10.486	1329	P59267	Zdhhc2	Palmitoyltransferase ZDHHC2	16.5723	16.3545	16.4858	16.1857	16.1575	16.121	-0.316158	-0.462099	-0.170217	16.3128	-5.26162	-1.23632	0.00172364	0.0321199	0	0
P59279	sp|P59279|RAB2B_MOUSE Ras-related protein Rab-2B OS=Mus musculus OX=10090 GN=Rab2b PE=1 SV=1	13.037	1330	P59279	Rab2b	Ras-related protein Rab-2B	18.4868	18.6139	18.6527	18.7017	18.6068	18.6008	0.0519265	-0.0834208	0.187274	18.6104	0.931821	-6.80207	0.38633	0.61557	0	0
P59281	sp|P59281|RHG39_MOUSE Rho GTPase-activating protein 39 OS=Mus musculus OX=10090 GN=Arhgap39 PE=1 SV=2	7.0511	1331	P59281	Arhgap39	Rho GTPase-activating protein 39	13.495	13.9557	13.4854	13.8302	13.2474	13.7394	-0.0396719	-0.527025	0.447681	13.6255	-0.200073	-7.24837	0.84815	0.93233	0	0
P59325	sp|P59325|IF5_MOUSE Eukaryotic translation initiation factor 5 OS=Mus musculus OX=10090 GN=Eif5 PE=1 SV=1	59.802	1332	P59325	Eif5	Eukaryotic translation initiation factor 5	21.3589	21.3842	21.3377	21.2837	21.3891	21.5672	0.0531068	-0.124268	0.230482	21.3868	0.727194	-6.97834	0.493681	0.701673	0	0
P59326	sp|P59326|YTHD1_MOUSE YTH domain-containing family protein 1 OS=Mus musculus OX=10090 GN=Ythdf1 PE=1 SV=1	51.637	1333	P59326	Ythdf1	YTH domain-containing family protein 1	21.0608	21.0503	20.9889	21.0195	21.0656	20.9617	-0.0177548	-0.117988	0.0824787	21.0245	-0.430226	-7.16618	0.681608	0.831989	0	0
P59470	sp|P59470|RPC2_MOUSE DNA-directed RNA polymerase III subunit RPC2 OS=Mus musculus OX=10090 GN=Polr3b PE=1 SV=2	10.652	1334	P59470	Polr3b	DNA-directed RNA polymerase III subunit RPC2	16.8287	16.7861	16.8717	17.0677	16.8825	16.9247	0.129455	-0.00833624	0.267246	16.8936	2.28187	-5.09146	0.0613084	0.231035	0	0
P59481	sp|P59481|LMA2L_MOUSE VIP36-like protein OS=Mus musculus OX=10090 GN=Lman2l PE=1 SV=1	28.224	1335	P59481	Lman2l	VIP36-like protein	21.3744	21.2923	21.3679	21.6364	21.6439	21.5951	0.280252	0.189666	0.370838	21.485	7.51418	0.897777	0.000247882	0.012768	0	0
P59648	sp|P59648|FXYD7_MOUSE FXYD domain-containing ion transport regulator 7 OS=Mus musculus OX=10090 GN=Fxyd7 PE=3 SV=1	8.4796	1336	P59648	Fxyd7	FXYD domain-containing ion transport regulator 7	18.9694	18.9385	18.9292	18.7628	18.9113	18.5401	-0.207617	-0.430373	0.0151393	18.8419	-2.26374	-5.11732	0.0628771	0.234789	0	0
P59672	sp|P59672|ANS1A_MOUSE Ankyrin repeat and SAM domain-containing protein 1A OS=Mus musculus OX=10090 GN=Anks1a PE=1 SV=3	107.95	1337	P59672	Anks1a	Ankyrin repeat and SAM domain-containing protein 1A	19.1137	19.1199	19.1073	19.0013	19.0804	18.9976	-0.0872026	-0.173871	-0.00053431	19.07	-2.44378	-4.85995	0.0489766	0.207025	0	0
P59708	sp|P59708|SF3B6_MOUSE Splicing factor 3B subunit 6 OS=Mus musculus OX=10090 GN=Sf3b6 PE=1 SV=1	28.304	1338	P59708	Sf3b6	Splicing factor 3B subunit 6	22.4582	22.5316	22.6213	22.6314	22.358	22.7264	0.0349053	-0.20929	0.2791	22.5545	0.347174	-7.20259	0.73996	0.869932	0	0
P59913	sp|P59913|PCMD1_MOUSE Protein-L-isoaspartate O-methyltransferase domain-containing protein 1 OS=Mus musculus OX=10090 GN=Pcmtd1 PE=1 SV=1	17.844	1339	P59913	Pcmtd1	Protein-L-isoaspartate O-methyltransferase domain-containing protein 1	18.6041	18.3807	18.588	18.5021	18.3967	18.509	-0.0549533	-0.226519	0.116612	18.4968	-0.777959	-6.9379	0.46528	0.681266	0	0
P59997	sp|P59997|KDM2A_MOUSE Lysine-specific demethylase 2A OS=Mus musculus OX=10090 GN=Kdm2a PE=1 SV=2	56.904	1340	P59997	Kdm2a	Lysine-specific demethylase 2A	19.3823	19.4879	19.5231	19.3046	19.421	19.3882	-0.0931598	-0.219975	0.0336555	19.4178	-1.78423	-5.78859	0.123127	0.337422	0	0
P59999	sp|P59999|ARPC4_MOUSE Actin-related protein 2/3 complex subunit 4 OS=Mus musculus OX=10090 GN=Arpc4 PE=1 SV=3	40.36	1341	P59999	Arpc4	Actin-related protein 2/3 complex subunit 4	22.6247	22.5444	22.5411	22.5954	22.5794	22.6223	0.0289588	-0.0611839	0.119101	22.5845	0.780267	-6.936	0.464016	0.680774	0	0
P60003	sp|P60003|ELOF1_MOUSE Transcription elongation factor 1 homolog OS=Mus musculus OX=10090 GN=Elof1 PE=1 SV=1	11.902	1342	P60003	Elof1	Transcription elongation factor 1 homolog	15.4954	15.6026	15.6107	15.3463	15.6322	15.2101	-0.173372	-0.435888	0.0891435	15.4829	-1.60405	-6.02904	0.158308	0.384796	0	0
P60060	sp|P60060|SC61G_MOUSE Protein transport protein Sec61 subunit gamma OS=Mus musculus OX=10090 GN=Sec61g PE=3 SV=1	36.605	1343	P60060	Sec61g	Protein transport protein Sec61 subunit gamma	18.3477	18.1278	18.1456	18.2443	18.518	18.5874	0.242886	-0.0129235	0.498695	18.3285	2.3061	-5.05685	0.0592743	0.226911	0	0
P60122	sp|P60122|RUVB1_MOUSE RuvB-like 1 OS=Mus musculus OX=10090 GN=Ruvbl1 PE=1 SV=1	239.18	1344	P60122	Ruvbl1	RuvB-like 1	23.8328	23.8313	23.8712	23.918	23.8197	23.9593	0.0539161	-0.0549885	0.162821	23.872	1.20244	-6.52089	0.273161	0.513746	0	0
P60202	sp|P60202|MYPR_MOUSE Myelin proteolipid protein OS=Mus musculus OX=10090 GN=Plp1 PE=1 SV=2	15.047	1345	P60202	Plp1	Myelin proteolipid protein	13.4902	11.5328	21.7099	10.4634	13.6002	13.7958	-2.95782	-11.4131	5.49742	14.0987	-0.938564	-6.78125	0.396722	0.625338	0	0
P60229	sp|P60229|EIF3E_MOUSE Eukaryotic translation initiation factor 3 subunit E OS=Mus musculus OX=10090 GN=Eif3e PE=1 SV=1	65.225	1346	P60229	Eif3e	Eukaryotic translation initiation factor 3 subunit E	22.0732	21.9992	22.0489	21.9623	22.1124	22.1179	0.0237841	-0.104272	0.15184	22.0523	0.451108	-7.15586	0.667285	0.822009	0	0
P60334	sp|P60334|CDO1_MOUSE Cysteine dioxygenase type 1 OS=Mus musculus OX=10090 GN=Cdo1 PE=1 SV=1	6.2314	1347	P60334	Cdo1	Cysteine dioxygenase type 1	21.1703	21.1622	21.1414	21.069	21.1903	21.0573	-0.0524238	-0.161301	0.0564533	21.1318	-1.16946	-6.5577	0.28527	0.525427	0	0
P60335	sp|P60335|PCBP1_MOUSE Poly(rC)-binding protein 1 OS=Mus musculus OX=10090 GN=Pcbp1 PE=1 SV=1	107.28	1348	P60335	Pcbp1	Poly(rC)-binding protein 1	23.3627	23.4003	23.4847	23.3851	23.4664	23.4362	0.0133703	-0.0952464	0.121987	23.4226	0.298977	-7.22029	0.774742	0.890316	0	0
P60469	sp|P60469|LIPA3_MOUSE Liprin-alpha-3 OS=Mus musculus OX=10090 GN=Ppfia3 PE=1 SV=2	189.49	1349	P60469	Ppfia3	Liprin-alpha-3	21.2529	21.2963	21.2398	21.3084	21.2615	21.2082	-0.00366045	-0.0984592	0.0911383	21.2612	-0.0937832	-7.26651	0.928244	0.970053	0	0
P60487	sp|P60487|PLPP_MOUSE Chronophin OS=Mus musculus OX=10090 GN=Pdxp PE=1 SV=1	144.8	1350	P60487	Pdxp	Chronophin	23.8416	23.9045	23.8664	23.8724	23.8419	23.8062	-0.0306654	-0.116423	0.0550924	23.8555	-0.868496	-6.8603	0.417519	0.642678	0	0
P60521	sp|P60521|GBRL2_MOUSE Gamma-aminobutyric acid receptor-associated protein-like 2 OS=Mus musculus OX=10090 GN=Gabarapl2 PE=1 SV=1	36.076	1351	P60521	Gabarapl2	Gamma-aminobutyric acid receptor-associated protein-like 2	21.5227	21.5433	21.5351	21.4478	21.5038	21.3737	-0.0919033	-0.193066	0.00925987	21.4877	-2.20649	-5.19887	0.0681074	0.244588	0	0
P60605	sp|P60605|UB2G2_MOUSE Ubiquitin-conjugating enzyme E2 G2 OS=Mus musculus OX=10090 GN=Ube2g2 PE=1 SV=1	6.2218	1352	P60605	Ube2g2	Ubiquitin-conjugating enzyme E2 G2	16.8547	16.6488	16.7149	16.8908	16.9365	16.7001	0.103031	-0.0936975	0.299759	16.791	1.27202	-6.44122	0.249063	0.48839	0	0
P60670	sp|P60670|NPL4_MOUSE Nuclear protein localization protein 4 homolog OS=Mus musculus OX=10090 GN=Nploc4 PE=1 SV=3	69.145	1353	P60670	Nploc4	Nuclear protein localization protein 4 homolog	20.9586	20.9687	20.9742	20.987	20.9719	20.9698	0.00910271	-0.0607244	0.0789298	20.9717	0.316621	-7.21411	0.761938	0.881946	0	0
P60710	sp|P60710|ACTB_MOUSE Actin, cytoplasmic 1 OS=Mus musculus OX=10090 GN=Actb PE=1 SV=1	300.68	1354	P60710	Actb	Actin, cytoplasmic 1	28.3899	28.4153	28.4086	28.5335	28.5545	28.7761	0.216755	0.0498168	0.383693	28.513	3.1536	-3.85456	0.0189154	0.123646	0	0
P60755	sp|P60755|MDGA2_MOUSE MAM domain-containing glycosylphosphatidylinositol anchor protein 2 OS=Mus musculus OX=10090 GN=Mdga2 PE=1 SV=1	70.285	1355	P60755	Mdga2	MAM domain-containing glycosylphosphatidylinositol anchor protein 2	20.6601	20.7186	20.695	20.7087	20.6805	20.6439	-0.0135402	-0.0979376	0.0708572	20.6845	-0.389663	-7.18489	0.70984	0.849623	0	0
P60762	sp|P60762|MO4L1_MOUSE Mortality factor 4-like protein 1 OS=Mus musculus OX=10090 GN=Morf4l1 PE=1 SV=2	38.301	1356	P60762	Morf4l1	Mortality factor 4-like protein 1	20.4293	20.3963	20.4557	20.4561	20.4402	20.6014	0.0721185	-0.0537275	0.197965	20.4632	1.39187	-6.29801	0.211915	0.450288	0	0
P60766	sp|P60766|CDC42_MOUSE Cell division control protein 42 homolog OS=Mus musculus OX=10090 GN=Cdc42 PE=1 SV=2	67.059	1357	P60766	Cdc42	Cell division control protein 42 homolog	23.5284	23.4917	23.5297	23.5963	23.592	23.5794	0.0726694	-0.000648114	0.145987	23.5529	2.40734	-4.91211	0.0515065	0.212409	0	0
P60824	sp|P60824|CIRBP_MOUSE Cold-inducible RNA-binding protein OS=Mus musculus OX=10090 GN=Cirbp PE=1 SV=1	28.892	1358	P60824	Cirbp	Cold-inducible RNA-binding protein	23.7476	23.7832	23.7557	23.5684	23.5128	23.6148	-0.196809	-0.288698	-0.10492	23.6638	-5.20206	-1.3014	0.00182841	0.0327219	0	0
P60840	sp|P60840|ENSA_MOUSE Alpha-endosulfine OS=Mus musculus OX=10090 GN=Ensa PE=1 SV=1	29.384	1359	P60840	Ensa	Alpha-endosulfine	19.7271	19.8552	19.7778	19.7073	19.6747	19.9305	-0.0158849	-0.201917	0.170148	19.7788	-0.207391	-7.24681	0.84236	0.928467	0	0
P60843	sp|P60843|IF4A1_MOUSE Eukaryotic initiation factor 4A-I OS=Mus musculus OX=10090 GN=Eif4a1 PE=1 SV=1	159.04	1360	P60843	Eif4a1	Eukaryotic initiation factor 4A-I	24.8335	24.7257	24.7847	24.8568	24.8336	25.0674	0.137968	-0.0337056	0.309642	24.8503	1.95195	-5.55767	0.0973122	0.295053	0	0
P60867	sp|P60867|RS20_MOUSE Small ribosomal subunit protein uS10 OS=Mus musculus OX=10090 GN=Rps20 PE=1 SV=1	34.188	1361	P60867	Rps20	Small ribosomal subunit protein uS10	21.5069	21.5027	21.474	21.5606	21.2551	21.6636	-0.00141187	-0.25127	0.248446	21.4938	-0.0137244	-7.27148	0.989482	0.99627	0	0
P60879	sp|P60879|SNP25_MOUSE Synaptosomal-associated protein 25 OS=Mus musculus OX=10090 GN=Snap25 PE=1 SV=1	204.05	1362	P60879	Snap25	Synaptosomal-associated protein 25	24.9476	24.8763	24.9322	24.6878	24.7757	24.6328	-0.219972	-0.334301	-0.105643	24.8087	-4.67309	-1.90171	0.00315252	0.0457171	0	0
P60898	sp|P60898|RPB9_MOUSE DNA-directed RNA polymerase II subunit RPB9 OS=Mus musculus OX=10090 GN=Polr2i PE=1 SV=1	9.486	1363	P60898	Polr2i	DNA-directed RNA polymerase II subunit RPB9	10.2886	9.18765	10.4256	9.6206	9.20678	9.90302	-0.390465	-1.37306	0.592133	9.77203	-1.00914	-6.72013	0.357439	0.592242	0	0
P60904	sp|P60904|DNJC5_MOUSE DnaJ homolog subfamily C member 5 OS=Mus musculus OX=10090 GN=Dnajc5 PE=1 SV=1	50.644	1364	P60904	Dnajc5	DnaJ homolog subfamily C member 5	22.3539	22.5257	22.3513	22.3118	22.3661	22.2027	-0.116737	-0.278507	0.0450343	22.3519	-1.75267	-5.83135	0.128688	0.344774	0	0
P60954	sp|P60954|NOL4_MOUSE Nucleolar protein 4 OS=Mus musculus OX=10090 GN=Nol4 PE=2 SV=2	8.8991	1365	P60954	Nol4	Nucleolar protein 4	13.796	13.9186	13.916	13.7434	13.6821	13.7452	-0.153313	-0.265396	-0.0412291	13.8002	-3.32223	-3.62211	0.0152398	0.112102	0	0
P61021	sp|P61021|RAB5B_MOUSE Ras-related protein Rab-5B OS=Mus musculus OX=10090 GN=Rab5b PE=1 SV=1	86.968	1366	P61021	Rab5b	Ras-related protein Rab-5B	21.4753	21.3389	21.5123	21.3891	21.4516	21.479	-0.00227915	-0.136371	0.131813	21.4411	-0.0412822	-7.2706	0.96837	0.98818	0	0
P61022	sp|P61022|CHP1_MOUSE Calcineurin B homologous protein 1 OS=Mus musculus OX=10090 GN=Chp1 PE=1 SV=2	51.547	1367	P61022	Chp1	Calcineurin B homologous protein 1	18.9579	19.0423	18.8566	19.123	19.2332	19.1449	0.214766	0.0733358	0.356196	19.0597	3.68822	-3.12998	0.00967597	0.0864505	0	0
P61027	sp|P61027|RAB10_MOUSE Ras-related protein Rab-10 OS=Mus musculus OX=10090 GN=Rab10 PE=1 SV=1	78.665	1368	P61027	Rab10	Ras-related protein Rab-10	23.7003	23.6711	23.6639	23.6796	23.7473	23.7073	0.0329784	-0.0484523	0.114409	23.6949	0.983637	-6.75214	0.362164	0.595825	0	0
[truncated: 4,533 more rows]

## Sheet: P90
Protein Annotation							Log2 Cyclic Loess Normalized Exclusive Intensities							P23H_heterozygous_vs_wild_type
[truncated: 6,048 more rows]
